# Supplementary material for: An Automated Canine Line-Up for Detection Dog Research
Source: Front Vet Sci. 2021 Dec 20;8:775381. doi: 10.3389/fvets.2021.775381 (PMC8771161; doi:10.3389/fvets.2021.775381)
Supplement: Supplementary file 4 [file Data_Sheet_1.CSV]

subj_ID	exp_ID	session	daySession	context	trainingLevel	sniffTime	correctPort	response	latency	poke1Number	poke2Number	poke3Number	cumulative1	cumulative2	cumulative3	firstResponse	timestamp	port1Odor	port2Odor	port3Odor	temp	humidity	pressure	pokeOrder	pokeTimes
Bruce	Mallory	1	1	Training	Training1	4000	port1	port1	14.94040203	1	1	2	4001	1012	4278	port3	10_08_20_11_04_53	SP	MO	Limonene	25.17	43.73	90.85333333	['port3', 'port2', 'port3', 'port1']	[277, 1012, 4001, 4001]
Bruce	Mallory	1	1	Training	Training1	4000	port1	port1	16.82360911	1	0	0	4001	0	0	port1	10_08_20_11_05_32	SP	Limonene	Limonene	25.17	43.73	90.85333333	['port1']	[4001]
Bruce	Mallory	1	1	Training	Training1	4000	port2	port2	8.313100338	8	5	2	16269	5504	445	port1	10_08_20_11_06_55	Limonene	SP	MO	25.17	43.73	90.85333333	['port1', 'port1', 'port1', 'port1', 'port2', 'port3', 'port1', 'port2', 'port2', 'port1', 'port1', 'port1', 'port2', 'port3', 'port2']	[33, 4001, 4001, 1049, 841, 393, 494, 90, 44, 4001, 2304, 386, 528, 52, 4001]
Bruce	Mallory	1	1	Training	Training1	4000	port2	port2	11.73869658	5	1	0	7163	4001	0	port1	10_08_20_11_07_46	Blank	SP	MO	25.17	43.73	90.85333333	['port1', 'port1', 'port1', 'port1', 'port1', 'port2']	[17, 4001, 2050, 77, 1018, 4001]
Bruce	Mallory	1	1	Training	Training1	4000	port1	port1	27.26111889	1	0	0	4001	0	0	port1	10_08_20_11_08_35	SP	Gloves	Blank	25.17	43.73	90.85333333	['port1']	[4001]
Bruce	Mallory	1	1	Training	Training1	4000	port3	port3	5.008987188	2	2	1	6914	574	4001	port1	10_08_20_11_09_23	Cotton	MO	SP	25.17	43.73	90.85333333	['port2', 'port1', 'port1', 'port2', 'port3']	[323, 4001, 2913, 251, 4001]
Bruce	Mallory	1	1	Training	Training1	4000	port3	port3	5.391943216	4	2	1	8281	1558	4001	port1	10_08_20_11_10_06	Limonene	Limonene	SP	25.17	43.73	90.85333333	['port2', 'port1', 'port1', 'port1', 'port1', 'port2', 'port3']	[695, 4001, 4001, 33, 246, 863, 4001]
Bruce	Mallory	1	1	Training	Training1	4000	port2	port2	12.69764161	0	1	0	0	4001	0	port2	10_08_20_11_10_40	Blank	SP	MO	25.17	43.73	90.85333333	['port2']	[4001]
Bruce	Mallory	1	1	Training	Training1	4000	port3	port3	2.874301434	1	1	1	374	399	4001	port3	10_08_20_11_11_11	Gloves	Gloves	SP	25.17	43.73	90.85333333	['port1', 'port2', 'port3']	[374, 399, 4001]
Bruce	Mallory	1	1	Training	Training1	4000	port1	port1	6.266494036	4	0	0	4731	0	0	port1	10_08_20_11_11_44	SP	MO	Blank	25.17	43.73	90.85333333	['port1', 'port1', 'port1', 'port1']	[151, 215, 364, 4001]
Bruce	Mallory	1	1	Training	Training1	4000	port1	port1	11.03512955	1	0	0	4001	0	0	port1	10_08_20_11_12_17	SP	MO	Gloves	25.17	43.73	90.85333333	['port1']	[4001]
Bruce	Mallory	1	1	Training	Training1	4000	port2	port2	9.029093742	0	1	0	0	4001	0	port2	10_08_20_11_12_48	MO	SP	Blank	25.17	43.73	90.85333333	['port2']	[4001]
Bruce	Mallory	1	1	Training	Training1	4000	port2	port2	2.936838627	0	3	1	0	4449	378	port2	10_08_20_11_13_19	MO	SP	Gloves	25.17	43.73	90.85333333	['port2', 'port3', 'port2', 'port2']	[386, 378, 62, 4001]
Bruce	Mallory	1	1	Training	Training1	4000	port3	port3	6.453873396	0	1	1	0	448	4001	port3	10_08_20_11_13_52	Limonene	Cotton	SP	25.17	43.73	90.85333333	['port2', 'port3']	[448, 4001]
Bruce	Mallory	1	1	Training	Training1	4000	port3	port3	5.176062584	4	2	1	6975	209	4001	port1	10_08_20_11_14_32	Blank	MO	SP	25.17	43.73	90.85333333	['port2', 'port1', 'port1', 'port1', 'port1', 'port2', 'port3']	[182, 154, 216, 4001, 2604, 27, 4001]
Bruce	Mallory	1	1	Training	Training1	4000	port1	port1	3.215872526	1	1	0	4001	35	0	port1	10_08_20_11_15_03	SP	MO	Cotton	25.17	43.73	90.85333333	['port2', 'port1']	[35, 4001]
Bruce	Mallory	1	1	Training	Training1	4000	port3	port3	5.30882287	0	1	1	0	316	4001	port3	10_08_20_11_15_35	Blank	Limonene	SP	25.17	43.73	90.85333333	['port2', 'port3']	[316, 4001]
Bruce	Mallory	1	1	Training	Training1	4000	port2	port2	11.14152193	0	1	0	0	4001	0	port2	10_08_20_11_16_08	MO	SP	Gloves	25.17	43.73	90.85333333	['port2']	[4001]
Bruce	Mallory	1	1	Training	Training1	4000	port1	port1	2.118565798	1	2	1	4001	393	612	port1	10_08_20_11_16_39	SP	Cotton	Limonene	25.17	43.73	90.85333333	['port2', 'port3', 'port2', 'port1']	[89, 612, 304, 4001]
Bruce	Mallory	1	1	Training	Training1	4000	port1	port1	3.030282974	2	1	1	4402	475	435	port1	10_08_20_11_17_11	SP	MO	Cotton	25.17	43.73	90.85333333	['port2', 'port3', 'port1', 'port1']	[475, 435, 401, 4001]
Bruce	Mallory	1	1	Training	Training1	4000	port1	port1	5.065243721	1	2	1	4001	146	449	port1	10_08_20_11_17_44	SP	Limonene	MO	25.17	43.73	90.85333333	['port2', 'port3', 'port2', 'port1']	[77, 449, 69, 4001]
Bruce	Mallory	1	1	Training	Training1	4000	port3	port3	6.555953741	0	1	1	0	338	4001	port3	10_08_20_11_18_17	MO	Cotton	SP	25.17	43.73	90.85333333	['port2', 'port3']	[338, 4001]
Bruce	Mallory	1	1	Training	Training1	4000	port3	port3	7.457432985	1	1	1	444	687	4001	port3	10_08_20_11_18_52	MO	Blank	SP	25.17	43.73	90.85333333	['port1', 'port2', 'port3']	[444, 687, 4001]
Bruce	Mallory	1	1	Training	Training1	4000	port3	port3	9.197643995	1	1	1	3693	540	4001	port3	10_08_20_11_19_29	MO	Blank	SP	25.17	43.73	90.85333333	['port1', 'port2', 'port3']	[3693, 540, 4001]
Bruce	Mallory	1	1	Training	Training1	4000	port2	port2	3.939428091	0	3	0	0	4245	0	port2	10_08_20_11_20_00	Limonene	SP	Limonene	25.17	43.73	90.85333333	['port2', 'port2', 'port2']	[166, 78, 4001]
Bruce	Mallory	1	1	Training	Training1	4000	port1	port1	4.828787088	1	1	1	4001	64	499	port1	10_08_20_11_20_33	SP	Limonene	Gloves	25.17	43.73	90.85333333	['port2', 'port3', 'port1']	[64, 499, 4001]
Bruce	Mallory	1	1	Training	Training1	4000	port3	port3	3.830561876	3	1	1	8379	70	4001	port1	10_08_20_11_21_14	MO	Blank	SP	25.17	43.73	90.85333333	['port2', 'port1', 'port1', 'port1', 'port3']	[70, 4001, 4001, 377, 4001]
Bruce	Mallory	1	1	Training	Training1	4000	port2	port2	11.22600746	0	2	1	0	4359	210	port2	10_08_20_11_21_52	Cotton	SP	Limonene	25.17	43.73	90.85333333	['port2', 'port3', 'port2']	[358, 210, 4001]
Bruce	Mallory	1	1	Training	Training1	4000	port1	port1	7.730050325	1	1	0	4001	494	0	port1	10_08_20_11_22_27	SP	Cotton	Limonene	25.17	43.73	90.85333333	['port2', 'port1']	[494, 4001]
Bruce	Mallory	1	1	Training	Training1	4000	port2	port2	4.717118263	0	2	0	0	4260	0	port2	10_08_20_11_22_58	MO	SP	Gloves	25.17	43.73	90.85333333	['port2', 'port2']	[259, 4001]
Bruce	Mallory	1	1	Training	Training1	4000	port1	port1	2.876749516	1	1	2	4001	281	877	port1	10_08_20_11_23_30	SP	Gloves	Limonene	25.17	43.73	90.85333333	['port2', 'port3', 'port3', 'port1']	[281, 40, 837, 4001]
Bruce	Mallory	1	1	Training	Training1	4000	port2	port2	16.95825028	0	1	0	0	4001	0	port2	10_08_20_11_24_09	Cotton	SP	Cotton	25.17	43.73	90.85333333	['port2']	[4001]
Bruce	Mallory	1	1	Training	Training1	4000	port2	port2	4.84160161	0	2	1	0	4699	238	port2	10_08_20_11_24_42	Gloves	SP	Gloves	25.17	43.73	90.85333333	['port2', 'port3', 'port2']	[698, 238, 4001]
Bruce	Mallory	1	1	Training	Training1	4000	port1	port1	12.01486397	1	2	0	4001	633	0	port1	10_08_20_11_25_21	SP	Limonene	Limonene	25.17	43.73	90.85333333	['port2', 'port2', 'port1']	[273, 360, 4001]
Bruce	Mallory	1	1	Training	Training1	4000	port1	port1	2.9666996	3	1	0	5153	428	0	port1	10_08_20_11_25_56	SP	Blank	Cotton	25.17	43.73	90.85333333	['port2', 'port1', 'port1', 'port1']	[428, 581, 571, 4001]
Bruce	Mallory	1	1	Training	Training1	4000	port2	port2	7.060888529	0	2	0	0	4762	0	port2	10_08_20_11_26_30	Gloves	SP	Cotton	25.17	43.73	90.85333333	['port2', 'port2']	[761, 4001]
Bruce	Mallory	1	1	Training	Training1	4000	port3	port3	4.931776524	0	1	1	0	242	4001	port3	10_08_20_11_27_01	Limonene	Limonene	SP	25.17	43.73	90.85333333	['port2', 'port3']	[242, 4001]
Bruce	Mallory	1	1	Training	Training1	4000	port3	port3	4.095989227	0	1	1	0	295	4001	port3	10_08_20_11_27_31	MO	MO	SP	25.17	43.73	90.85333333	['port2', 'port3']	[295, 4001]
Bruce	Mallory	1	1	Training	Training1	4000	port3	port3	3.489160776	1	1	1	119	218	4001	port3	10_08_20_11_28_03	Cotton	Blank	SP	25.17	43.73	90.85333333	['port1', 'port2', 'port3']	[119, 218, 4001]
Bruce	Mallory	1	1	Training	Training1	4000	port2	port2	2.624329329	2	2	1	3471	4256	286	port2	10_08_20_11_28_38	Blank	SP	Limonene	25.17	43.73	90.85333333	['port3', 'port2', 'port1', 'port1', 'port2']	[286, 255, 71, 3400, 4001]
