# Supplementary material for: An Automated Canine Line-Up for Detection Dog Research
Source: Front Vet Sci. 2021 Dec 20;8:775381. doi: 10.3389/fvets.2021.775381 (PMC8771161; doi:10.3389/fvets.2021.775381)
Supplement: Supplementary file 5 [file Data_Sheet_2.CSV]

subj_ID	Phase	day	session	Cohort	_STAT_	correct	rlatency	poke1Number	poke2Number	poke3Number	rcumulative1	rcumulative2	rcumulative3	timeout	pokestotal	sniftotal	FALSE	miss	generalmiss
Bruce	Phase1:Food	1	1	One	MEAN	0.875	9.518919158	2.4	1.45	0.7	2255.05	1025.7	872.225	0	4.55	4152.975	0	0	0
Bruce	Phase1:Food	2	2	One	MEAN	0.925	7.4503016	2.25	1.1	0.55	1367.025	785.2	762.175	0	3.9	2914.4	0	0	0
Bruce	Phase1:SP	3	1	One	MEAN	0.775	6.919234663	2.675	1.925	1.125	2220.675	1278.375	1217.925	0	5.725	4716.975	0	0	0
Bruce	Phase1:SP	4	2	One	MEAN	0.757142857	8.206939926	1.757142857	1.385714286	0.814285714	1582.9	1100.414286	936.8571429	0	3.957142857	3620.171429	0	0	0
Bruce	Phase1:SP	5	3	One	MEAN	0.7	5.446067357	1.425	1.825	1.175	2048.725	1269.8	983.675	0	4.425	4302.2	0	0	0
Bruce	Phase1:SP	7	5	One	MEAN	0.811965812	10.00493654	1.452991453	1.726495727	1.11965812	1358.111111	1329.051282	1332.034188	0	4.299145299	4019.196581	0	0	0
Bruce	Phase1:SP	8	6	One	MEAN	0.85	9.411677137	1.2375	1.3625	0.75	1263.1875	736.45	784.3875	0	3.35	2784.025	0	0	0
Bruce	Phase2	9	1	One	MEAN	0.7875	8.708837017	1.4625	1.2125	0.6625	803.375	316.4	144.2375	0	3.3375	1264.0125	0.125	0	0.125
Bruce	Phase2	10	2	One	MEAN	0.8	9.646420103	0.825	1.2	0.575	140.8	330.65	165.325	0	2.6	636.775	0.2	0	0.2
Bruce	Phase2	11	3	One	MEAN	0.85	9.483112598	1.25	1	0.375	292.45	230.9	54.825	0	2.625	578.175	0.15	0	0.15
Bruce	Phase2	12	4	One	MEAN	0.95	6.938817149	1	1.05	0.575	264.8	268.65	227.125	0	2.625	760.575	0.05	0	0.05
Bruce	Phase2	13	5	One	MEAN	0.825	10.98131296	1.1	1.275	0.575	285.25	418.2	191.175	0	2.95	894.625	0.175	0	0.175
Bruce	Phase2	14	6	One	MEAN	0.925	9.965697497	1.625	0.9	0.55	579.35	175.05	120.4	0	3.075	874.8	0.075	0	0.075
Bruce	Phase2	16	8	One	MEAN	0.884615385	20.92459458	0.538461539	1.038461539	0.807692308	256	211.6153846	133.6153846	0.038461539	2.384615385	601.2307692	0.076923077	0	0.115384615
Bruce	Phase2	17	9	One	MEAN	0.975	8.009069234	1.125	1.45	0.725	416.475	302.15	152.75	0	3.3	871.375	0.025	0	0.025
Bruce	Phase2	18	10	One	MEAN	0.975	8.645378774	1	1.05	0.5	255.85	294.075	63.175	0	2.55	613.1	0.025	0	0.025
Bruce	Phase2	19	11	One	MEAN	1	8.973390394	1.15	1.05	0.45	289.9	223.875	79.45	0	2.65	593.225	0	0	0
Bruce	Phase3	19	2	One	MEAN	0.95	6.314987212	1.05	1.175	1.225	195.475	196.125	349.175	0	3.45	740.775	0.125	0	0.025
Bruce	Phase3	20	3	One	MEAN	0.9	7.975236023	1.175	0.95	0.625	274.075	188.65	99.9	0	2.75	562.625	0.15	0	0.05
Bullseye	Phase1:Food	1	1	Two	MEAN	0.967741936	12.16813048	0.774193548	1.419354839	1.741935484	281.2580645	516.6129032	553.2258065	0	3.935483871	1351.096774	0	0	0
Bullseye	Phase1:Food	2	2	Two	MEAN	0.675	13.71416212	0.55	1.05	1.15	265.5	390.625	440.15	0	2.75	1096.275	0	0	0
Bullseye	Phase1:Food	3	3	Two	MEAN	0.9875	9.604013378	0.6125	1.025	0.8875	415.05	532.35	479.85	0	2.525	1427.25	0	0	0
Bullseye	Phase1:Food	4	4	Two	MEAN	1	9.34222672	0.914285714	1.142857143	0.628571429	827.1428571	814.5428571	757.3	0	2.685714286	2398.985714	0	0	0
Bullseye	Phase1:Food	5	5	Two	MEAN	1	11.06199067	1.225	1.0875	0.5125	988.725	907.3625	780.4625	0	2.825	2676.55	0	0	0
Bullseye	Phase1:SP	6	1	Two	MEAN	0.6875	8.759000841	1.4	1.3625	1.225	938.5625	886.1875	856.5125	0	3.9875	2681.2625	0	0	0
Bullseye	Phase1:SP	7	2	Two	MEAN	0.975	8.429075372	1.125	1.1125	0.475	768.3375	804.75	533.0875	0	2.7125	2106.175	0	0	0
Bullseye	Phase1:SP	8	3	Two	MEAN	0.975	7.297391376	1.2375	1.125	0.5375	1083.0125	886.05	896.6625	0	2.9	2865.725	0	0	0
Bullseye	Phase1:SP	9	4	Two	MEAN	1	8.38908512	1.0125	1.1375	0.7375	833.95	915	802.8125	0	2.8875	2551.7625	0	0	0
Bullseye	Phase1:SP	10	5	Two	MEAN	1	7.484429175	0.975	0.8	0.475	268.175	160.725	60.725	0	2.25	489.625	0	0	0
Bullseye	Phase3	11	1	Two	MEAN	0.95	9.460454381	1.175	1.05	0.425	484.9	420.175	107.775	0	2.65	1012.85	0.15	0	0.05
Bullseye	Phase3	12	2	Two	MEAN	0.975	6.015019307	1.1	1.125	0.675	515.6375	273.8125	304.9625	0	2.9	1094.4125	0.125	0	0.025
Bullseye	Phase3	13	3	Two	MEAN	0.925	11.43867006	0.775	1.05	0.8	305.7	419.95	320.925	0.025	2.625	1046.575	0.15	0	0.075
Bullseye	Phase3	14	4	Two	MEAN	1	5.9734577	1.125	0.85	0.425	289.6	201.725	59.55	0	2.4	550.875	0.1	0	0
Bullseye	Phase3	15	5	Two	MEAN	0.975	8.828100389	0.95	0.8	0.475	210.75	164.5	75.825	0	2.225	451.075	0.1	0	0
Bullseye	Phase3	16	6	Two	MEAN	1	8.725497556	0.925	0.875	0.575	295.5	259.975	138.275	0	2.375	693.75	0.1	0	0
Buster	Phase1:Food	1	1	Two	MEAN	0.633333333	6.678416467	5.966666667	0.966666667	1.166666667	2152.766667	383.7333333	375.2	0	8.1	2911.7	0	0	0
Buster	Phase1:Food	2	2	Two	MEAN	0.7	8.600700247	0.8	0.975	0.925	337.825	361.675	371.275	0	2.7	1070.775	0	0	0
Buster	Phase1:Food	3	3	Two	MEAN	0.975	7.666382107	0.975	1.2625	1.25	574.7	531.75	667.4625	0	3.4875	1773.9125	0	0	0
Buster	Phase1:Food	4	4	Two	MEAN	1	7.538905914	0.928571429	1.214285714	1.385714286	927.0428571	797.5285714	1062.314286	0	3.528571429	2786.885714	0	0	0
Buster	Phase1:Food	5	5	Two	MEAN	1	6.126478541	0.625	1.0625	1.2125	822.0625	907.0625	1116	0	2.9	2845.125	0	0	0
Buster	Phase1:SP	6	1	Two	MEAN	0.6625	7.715677249	2.6125	2.4125	2.0625	1424.0125	1196.775	1280.5125	0	7.0875	3901.3	0	0	0
Buster	Phase1:SP	7	2	Two	MEAN	0.8375	7.392422605	1.1625	1.4	1.25	914.3375	959.05	835.95	0	3.8125	2709.3375	0	0	0
Buster	Phase1:SP	8	3	Two	MEAN	0.975	9.483613002	0.6875	1.15	1.2625	975.5375	1100.9375	1100.5375	0	3.1	3177.0125	0	0	0
Buster	Phase1:SP	9	4	Two	MEAN	0.975	7.390703076	0.8375	1.325	1.175	727.825	1024.6625	983.5625	0	3.3375	2736.05	0	0	0
Buster	Phase1:SP	10	5	Two	MEAN	0.975	7.887268013	0.55	1.125	0.825	131.45	330	216.425	0	2.5	677.875	0	0	0
Buster	Phase3	11	1	Two	MEAN	0.85	8.677464575	0.55	1.15	0.975	276.05	369.3	218.3	0	2.675	863.65	0.15	0	0.05
Buster	Phase3	12	2	Two	MEAN	0.8375	8.888091305	0.6375	1.025	1.0125	194.8625	287.6	255.725	0	2.675	738.1875	0.1625	0	0.0625
Buster	Phase3	13	3	Two	MEAN	0.7	10.08927615	0.65	1.075	0.6	116.375	391.3	144.475	0	2.325	652.15	0.3	0	0.2
Buster	Phase3	14	4	Two	MEAN	0.975	10.83319633	0.6	1.05	1.125	202.175	350.025	272.7	0	2.775	824.9	0.1	0	0
Buster	Phase3	15	5	Two	MEAN	0.95	8.293154824	0.675	1.125	1.075	107.6	364.4	304.675	0	2.875	776.675	0.1	0	0
Buster	Phase3	16	6	Two	MEAN	0.95	8.735838556	0.525	0.95	1.25	88.3	233.9	297.35	0	2.725	619.55	0.125	0	0.025
Charles	Phase1:Food	1	1	Two	MEAN	0.65	14.97098829	1.25	1.15	1.95	351.35	458.35	571.75	0	4.35	1381.45	0	0	0
Charles	Phase1:Food	2	2	Two	MEAN	0.875	9.769809234	0.75	0.975	0.875	275.675	395.875	320.4	0	2.6	991.95	0	0	0
Charles	Phase1:Food	3	3	Two	MEAN	0.9875	7.727755976	1	1.2	1.0125	535.875	567.6375	543.075	0	3.2125	1646.5875	0	0	0
Charles	Phase1:Food	4	4	Two	MEAN	1	6.980314159	1.2375	1.4875	0.8875	901.9875	1021.875	795.6625	0	3.6125	2719.525	0	0	0
Charles	Phase1:Food	5	5	Two	MEAN	0.9875	6.927983481	1.4	1.15	0.7875	998.85	818.0875	810.7625	0	3.3375	2627.7	0	0	0
Charles	Phase1:SP	6	1	Two	MEAN	0.811111111	5.675041167	1.666666667	1.344444444	0.722222222	807.2222222	610.1888889	487.8666667	0	3.733333333	1905.277778	0	0	0
Charles	Phase1:SP	7	2	Two	MEAN	0.95	4.76249105	1.3625	0.975	0.5125	934.6125	684.975	484.8625	0	2.85	2104.45	0	0	0
Charles	Phase1:SP	8	3	Two	MEAN	0.9875	7.022642914	1.15	1.0625	0.6	1136.7125	1028.8375	861.075	0	2.8125	3026.625	0	0	0
Charles	Phase1:SP	9	4	Two	MEAN	0.9875	7.785082707	1.2625	1.1375	0.6375	887.0125	856.1	716.5625	0	3.0375	2459.675	0	0	0
Charles	Phase1:SP	10	5	Two	MEAN	1	7.898932022	1.125	1.25	0.625	423.525	468.975	231.825	0	3	1124.325	0	0	0
Charles	Phase3	11	1	Two	MEAN	0.875	7.227788192	1.1	1.325	0.425	469.75	515.35	88.65	0	2.85	1073.75	0.2	0	0.1
Charles	Phase3	12	2	Two	MEAN	0.95	6.852674785	1.2875	1.1	0.5375	512.575	335.975	159.0375	0.025	2.925	1007.5875	0.1125	0	0.0375
Charles	Phase3	13	3	Two	MEAN	0.95	8.067652583	1.175	0.925	0.525	357.325	224.225	125.075	0	2.625	706.625	0.15	0	0.05
Charles	Phase3	14	4	Two	MEAN	1	10.73499861	1.15	0.9	0.5	324.175	258.85	167.15	0	2.55	750.175	0.1	0	0
Charles	Phase3	15	5	Two	MEAN	0.875	10.2315803	1.15	0.85	0.525	230.1	178.225	85.7	0.075	2.525	494.025	0.15	0	0.125
Charles	Phase3	16	6	Two	MEAN	0.975	7.026998749	1.275	1.025	0.475	322.5	399.7875	77.2875	0	2.775	799.575	0.1125	0	0.0125
Charm	Phase1:Food	1	1	One	MEAN	0.65	10.37024849	1.3	1	0.85	533.35	379.4	319.325	0	3.15	1232.075	0	0	0
Charm	Phase1:Food	2	2	One	MEAN	0.805194805	10.95986659	2.051948052	1.480519481	1.116883117	945.7792208	610.3506494	396.0779221	0	4.649350649	1952.207792	0	0	0
Charm	Phase1:Food	3	3	One	MEAN	0.876923077	8.615740189	1.584615385	1.538461539	0.815384615	701.8769231	624.6461539	479.2923077	0	3.938461539	1805.815385	0	0	0
Charm	Phase1:Food	4	4	One	MEAN	0.972222222	10.32390879	1.888888889	1.222222222	1.138888889	639.5	469.3333333	530.4166667	0	4.25	1639.25	0	0	0
Charm	Phase1:Food	5	5	One	MEAN	0.975	9.464458019	1.65	1.85	1.225	625.6	654.825	524.275	0	4.725	1804.7	0	0	0
Charm	Phase1:Food	6	6	One	MEAN	0.9875	11.72676207	2.325	1.7375	2.3	1004.8625	734.4125	992.0125	0	6.3625	2731.2875	0	0	0
Charm	Phase1:Food	7	7	One	MEAN	0.9875	12.26598894	1.8875	1.3375	0.9375	929.875	599.9125	687.6	0	4.1625	2217.3875	0	0	0
Charm	Phase1:Food	8	8	One	MEAN	1	10.39055999	2.333333333	1.311111111	0.577777778	979.9777778	1009.311111	731.4	0	4.222222222	2720.688889	0	0	0
Charm	Phase1:SP	9	1	One	MEAN	0.833333333	9.754671558	1.6	1.733333333	0.8	1091.9	1040.033333	750.2	0	4.133333333	2882.133333	0	0	0
Charm	Phase1:SP	10	2	One	MEAN	0.85	11.17701311	2	0.95	0.6	1494.825	965.825	716.225	0	3.55	3176.875	0	0	0
Charm	Phase1:SP	11	3	One	MEAN	0.814285714	11.01608726	1.414285714	1.271428571	0.928571429	1547.142857	1260.7	1146.557143	0	3.614285714	3954.4	0	0	0
Charm	Phase1:SP	12	4	One	MEAN	0.9125	13.01231023	1.2625	1.175	0.7125	417.8375	457.4125	266.4125	0	3.15	1141.6625	0	0	0
Charm	Phase2	13	1	One	MEAN	0.775	10.2627468	1	1.025	0.5625	261.65	284.4875	172.5625	0	2.5875	718.7	0.225	0	0.225
Charm	Phase2	14	2	One	MEAN	0.95	10.67563291	1.175	0.8	0.625	414.725	116.325	156.325	0	2.6	687.375	0.05	0	0.05
Charm	Phase2	15	3	One	MEAN	0.875	16.99366888	1.4	1.275	0.525	485.375	321.875	156.725	0	3.2	963.975	0.125	0	0.125
Charm	Phase2	16	4	One	MEAN	0.925	13.70422639	1.1	1.15	0.675	247.725	342.975	146.85	0	2.925	737.55	0.075	0	0.075
Charm	Phase2	17	5	One	MEAN	1	14.67906818	0.95	0.95	0.775	133.525	93.875	237.075	0	2.675	464.475	0	0	0
Charm	Phase2	18	6	One	MEAN	0.925	14.31447182	1	0.85	0.625	212.875	170.725	184.2	0	2.475	567.8	0.075	0	0.075
Charm	Phase3	19	1	One	MEAN	0.85	17.24447461	0.875	0.975	0.65	189.6	122.625	235.125	0.025	2.5	547.35	0.075	0	0.05
Charm	Phase3	20	2	One	MEAN	0.825	14.16081684	0.825	1.075	0.625	271.25	175.425	210.475	0.075	2.525	657.15	0.2	0	0.175
Charm	Phase3	21	3	One	MEAN	0.95	9.028899926	0.625	1	0.85	73.175	119.05	223.975	0	2.475	416.2	0.1	0	0
Dale	Phase1:Food	1	1	Two	MEAN	1	17.79064976	1.233333333	1.1	1.533333333	372.0666667	341.0333333	350.4666667	0	3.866666667	1063.566667	0	0	0
Dale	Phase1:Food	2	2	Two	MEAN	0.775	13.84573948	0.7	1.125	1.45	274.875	396.45	400.825	0	3.275	1072.15	0	0	0
Dale	Phase1:Food	3	3	Two	MEAN	0.825	10.00993163	1.075	1.025	1.2875	462.775	444.2875	462.625	0	3.3875	1369.6875	0	0	0
Dale	Phase1:Food	4	4	Two	MEAN	0.9625	11.89180722	1.0625	1.2375	1.3625	721.325	765.575	817.4125	0	3.6625	2304.3125	0	0	0
Dale	Phase1:Food	5	5	Two	MEAN	0.975	11.21110492	0.7125	0.8625	1.15	986.75	952.4625	910.2125	0	2.725	2849.425	0	0	0
Dale	Phase1:SP	6	1	Two	MEAN	0.523076923	12.98315013	2.184615385	2.138461539	2.215384615	899.1538462	956.5384615	842.4923077	0	6.538461539	2698.184615	0	0	0
Dale	Phase1:SP	7	2	Two	MEAN	0.5125	9.776577419	1.6875	1.975	1.475	1261.3125	1516.7	1297.6	0	5.1375	4075.6125	0	0	0
Dale	Phase1:SP	8	3	Two	MEAN	0.575	14.09310559	1.25	1.575	1.3875	1723.95	1873.575	1503.15	0	4.2125	5100.675	0	0	0
Dale	Phase3	8	0	Two	MEAN	0.525	13.24821772	0.35	0.6625	0.6375	98.2375	182.1375	365.7375	0	1.65	646.1125	0.5125	0	0.4125
Dale	Phase3	9	1	Two	MEAN	0.7875	11.07378331	0.65	0.9625	0.7875	184.15	493.175	451.3125	0	2.4	1128.6375	0.25	0	0.15
Dale	Phase3	10	2	Two	MEAN	0.9125	10.35400069	0.65	0.925	1.0875	214.875	250.3	351.3625	0	2.6625	816.5375	0.1375	0	0.0375
Dale	Phase3	11	3	Two	MEAN	0.8	12.95856456	0.675	1.175	0.475	229.05	334.5	80.15	0	2.325	643.7	0.225	0	0.125
Dale	Phase3	12	4	Two	MEAN	0.825	13.30226013	0.325	0.85	0.95	59.525	237.8	201.9	0	2.125	499.225	0.225	0	0.125
Dale	Phase3	13	5	Two	MEAN	0.975	9.870526421	0.5	0.8	1.075	161.1	239.85	358.7	0	2.375	759.65	0.125	0	0.025
Dale	Phase3	14	6	Two	MEAN	0.9	8.738927859	0.5	0.95	1	97.025	236.5	244.1	0	2.45	577.625	0.2	0	0.1
Maxine	Phase1:Food	1	2	One	MEAN	0.8625	9.45024167	1.6375	1.025	0.5875	1748.25	1139.825	868.975	0	3.25	3757.05	0	0	0
Maxine	Phase1:SP	2	1	One	MEAN	0.6	8.341524357	4.9	1.625	0.725	4997.575	1347.425	784.8	0	7.25	7129.8	0	0	0
Maxine	Phase1:SP	3	2	One	MEAN	0.56	8.716295471	2.973333333	2.6	2.32	1703.733333	1487.24	2053.04	0	7.893333333	5244.013333	0	0	0
Maxine	Phase1:SP	4	3	One	MEAN	0.575	9.386280003	2.5375	1.6375	0.8125	2161.2375	1599.6	1200.1875	0	4.9875	4961.025	0	0	0
Maxine	Phase1:SP	5	4	One	MEAN	0.5625	12.77959258	2.0875	1.1375	0.6125	2859.15	1539.425	1326.525	0	3.8375	5725.1	0	0	0
Maxine	Phase1:SP	6	5	One	MEAN	0.425	14.87538858	1.825	1.2	0.6	1482.975	788.725	236.775	0	3.625	2508.475	0	0	0
Maxine	Phase2	7	1	One	MEAN	0.65	14.82214323	1.75	1.375	0.7	1459.3	1002.1	372.275	0	3.825	2833.675	0	0	0
Maxine	Phase2	8	2	One	MEAN	0.65	9.3990421	1.15	0.925	0.425	645.175	362.9	140.625	0	2.5	1148.7	0.35	0	0.35
Maxine	Phase2	9	3	One	MEAN	0.6	10.65087823	1.1125	0.85	0.35	417.2	239.4375	66.0375	0	2.3125	722.675	0.4	0	0.4
Maxine	Phase2	10	4	One	MEAN	0.8	11.87106658	1.028571429	0.857142857	0.514285714	414.5428571	234.8571429	120.0571429	0	2.4	769.4571429	0.2	0	0.2
Maxine	Phase2	11	5	One	MEAN	0.781818182	10.80016045	1.027272727	0.963636364	0.545454546	289.3909091	183.0727273	82.04545455	0	2.536363636	554.5090909	0.218181818	0	0.218181818
Maxine	Phase2	12	6	One	MEAN	0.8375	9.842782661	1.3	1.2625	0.6	390.0375	378.675	184.1	0	3.1625	952.8125	0.1625	0	0.1625
Maxine	Phase2	13	7	One	MEAN	0.870967742	11.76299406	1.35483871	0.903225807	0.451612903	418.8709677	263.1935484	49.12903226	0	2.709677419	731.1935484	0.129032258	0	0.129032258
Maxine	Phase2	15	9	One	MEAN	0.875	10.00534554	1.3	1	0.575	347.35	235.225	178.625	0	2.875	761.2	0.125	0	0.125
Maxine	Phase2	16	10	One	MEAN	0.8	11.49649062	1.075	0.95	0.55	375.975	178.875	133.85	0	2.575	688.7	0.2	0	0.2
Maxine	Phase2	17	11	One	MEAN	0.925	9.487679529	0.85	0.975	0.7	254.6	222.35	153.475	0	2.525	630.425	0.075	0	0.075
Maxine	Phase3	17	2	One	MEAN	0.925	10.82652505	1.375	1.175	0.725	318.775	392.75	169.625	0	3.275	881.15	0.1	0	0
Maxine	Phase3	18	3	One	MEAN	0.875	7.865312749	1.45	1.05	0.6	574.25	263.75	157.8	0	3.1	995.8	0.15	0	0.05
Phantom	Phase1:Food	1	1	One	MEAN	0.9	9.078435862	1.675	1.075	0.875	720.125	541.475	478.775	0	3.625	1740.375	0	0	0
Phantom	Phase1:Food	2	2	One	MEAN	0.925	13.8334101	1.65	1.775	0.7	660.75	713.275	414.025	0	4.125	1788.05	0	0	0
Phantom	Phase1:Food	3	3	One	MEAN	1	12.55442318	2.1	1.557142857	0.8	882.8857143	713.2571429	578.6285714	0	4.457142857	2174.771429	0	0	0
Phantom	Phase1:Food	4	4	One	MEAN	1	12.8167276	1.625	1.325	0.725	867.725	769.275	679.225	0	3.675	2316.225	0	0	0
Phantom	Phase1:Food	5	5	One	MEAN	1	12.79865335	1.85	1.575	1.25	817.875	707.65	848.3	0	4.675	2373.825	0	0	0
Phantom	Phase1:Food	6	6	One	MEAN	1	15.60877528	1.7375	1.625	1.3375	1011.4	838.8	1045.5	0	4.7	2895.7	0	0	0
Phantom	Phase1:SP	7	1	One	MEAN	0.860759494	14.34833604	1.556962025	1.53164557	1.215189873	1177.35443	854.4936709	1147.101266	0	4.303797468	3178.949367	0	0	0
Phantom	Phase1:SP	8	2	One	MEAN	0.732394366	17.81993187	1.901408451	1.802816901	1.464788732	1215.070423	1258.788732	1474.816901	0	5.169014085	3948.676056	0	0	0
Phantom	Phase1:SP	9	3	One	MEAN	0.8	12.60085953	1.88	1.64	1.76	1097.56	1061.96	1201.16	0	5.28	3360.68	0	0	0
Phantom	Phase1:SP	10	4	One	MEAN	0.914285714	15.29225176	1.514285714	1.342857143	1.028571429	944.2571429	1234.714286	1174.257143	0	3.885714286	3353.228571	0	0	0
Phantom	Phase1:SP	11	5	One	MEAN	0.875	20.62175448	1.6125	1.45	1.2625	1261.7125	1125.9875	1164.15	0	4.325	3551.85	0	0	0
Phantom	Phase1:SP	12	6	One	MEAN	0.804347826	17.7724034	1.326086957	1.304347826	1.239130435	992.7608696	453.2391304	744.7391304	0	3.869565217	2190.73913	0	0	0
Phantom	Phase2	13	1	One	MEAN	0.675	18.75146482	1.775	1.375	1.375	737.075	238.425	444.425	0	4.525	1419.925	0.325	0	0.325
Phantom	Phase2	14	2	One	MEAN	0.7875	14.76536667	1.025	0.95	1.2	330.7	250.7125	430.35	0	3.175	1011.7625	0.2125	0	0.2125
Phantom	Phase2	15	3	One	MEAN	0.975	10.93621808	0.675	1.025	1.175	204.55	303.625	402.55	0	2.875	910.725	0.025	0	0.025
Phantom	Phase2	16	4	One	MEAN	0.975	27.96363903	0.75	1.05	1.275	171.5	181.125	438.05	0	3.075	790.675	0.025	0	0.025
Phantom	Phase2	17	5	One	MEAN	1	20.04015812	0.975	1.2	1.125	459.95	277.175	396.375	0	3.3	1133.5	0	0	0
Phantom	Phase2	19	7	One	MEAN	1	12.3558876	0.625	0.975	1.275	267.225	266.275	471.55	0	2.875	1005.05	0	0	0
Phantom	Phase3	19	2	One	MEAN	0.8	18.8519518	0.95	1.125	0.775	496.7	248.075	257.6	0.125	2.85	1002.375	0.1	0	0.125
Phantom	Phase3	20	3	One	MEAN	0.95	13.51813747	0.6	1.025	1.1	364.575	246.8	375.45	0	2.725	986.825	0.15	0	0.05
Pumpkin	Phase1:Food	1	2	One	MEAN	0.9375	7.865709212	2.0125	1.6375	0.7125	774.3	571.8	395.9125	0	4.3625	1742.0125	0	0	0
Pumpkin	Phase1:Food	2	3	One	MEAN	1	10.94574038	1.227272727	1.090909091	0.545454546	755.1818182	745.1515152	549.3636364	0	2.863636364	2049.69697	0	0	0
Pumpkin	Phase1:Food	3	4	One	MEAN	1	18.90024586	2.3	1.25	0.7	1172	733.75	567.7	0	4.25	2473.45	0	0	0
Pumpkin	Phase1:Food	4	5	One	MEAN	0.95	10.59486431	2.383333333	2.433333333	1.666666667	880.3166667	880.1333333	931.75	0	6.483333333	2692.2	0	0	0
Pumpkin	Phase1:Food	5	6	One	MEAN	1	15.85165261	1.1375	1.25	0.7125	786.275	823.625	775.0875	0	3.1	2384.9875	0	0	0
Pumpkin	Phase1:Food	6	7	One	MEAN	0.864864865	14.77125531	1.72972973	1.513513514	1.135135135	1382.756757	821.6216216	1203.864865	0	4.378378378	3408.243243	0	0	0
Pumpkin	Phase1:SP	7	1	One	MEAN	0.6	9.584235287	3.075	2.25	1	1892.725	1531.65	842	0	6.325	4266.375	0	0	0
Pumpkin	Phase1:SP	8	2	One	MEAN	0.775	9.979649755	1.6875	1.8375	1.175	1246.025	1234.825	1218.2125	0	4.7	3699.0625	0	0	0
Pumpkin	Phase1:SP	9	3	One	MEAN	0.875	9.828394192	1.55	1.275	0.9	1255.55	1134.725	1225.5	0	3.725	3615.775	0	0	0
Pumpkin	Phase1:SP	10	4	One	MEAN	0.95	8.717101836	1.575	1.725	1	1601.225	1187.375	1249.4	0	4.3	4038	0	0	0
Pumpkin	Phase1:SP	11	5	One	MEAN	0.842857143	10.88542036	1.557142857	1.857142857	1.242857143	738.4	662.4142857	721.3428571	0	4.657142857	2122.157143	0	0	0
Pumpkin	Phase1:SP	12	6	One	MEAN	0.88	11.53198089	0.68	1.32	0.8	112.12	242.52	463.44	0	2.8	818.08	0	0	0
Pumpkin	Phase2	13	1	One	MEAN	0.8125	13.23319418	1.175	1.1625	0.625	254.7375	389.1	175.95	0	2.9625	819.7875	0.1875	0	0.1875
Pumpkin	Phase2	14	2	One	MEAN	0.875	8.494421259	0.9375	1.1	0.7875	235.1	213.1	178.325	0	2.825	626.525	0.125	0	0.125
Pumpkin	Phase2	15	5	One	MEAN	0.875	10.19300452	0.675	1.175	0.875	104.225	182.625	240	0	2.725	526.85	0.125	0	0.125
Pumpkin	Phase2	16	6	One	MEAN	0.775	16.72319672	1	1.1	0.6	279.65	285.15	260.35	0	2.7	825.15	0.225	0	0.225
Pumpkin	Phase2	17	7	One	MEAN	1	14.4254201	0.85	1.275	1	286.4	323.8	309.325	0	3.125	919.525	0	0	0
Pumpkin	Phase3	18	1	One	MEAN	0.647058824	23.03227481	0.764705882	1	0.647058824	569	196.7647059	324.8235294	0.117647059	2.411764706	1090.588235	0.117647059	0	0.235294118
Pumpkin	Phase3	19	2	One	MEAN	0.925	13.5571521	0.9	1.175	0.7	513.825	156.875	126.775	0.025	2.775	797.475	0.15	0	0.075
Pumpkin	Phase3	20	3	One	MEAN	1	11.37296686	0.775	1.1	0.7	155.375	136.725	163.55	0	2.575	455.65	0.1	0	0
Raven	Phase1:Food	1	2	One	MEAN	0.744186047	12.30070055	2.325581395	1.348837209	1.325581395	1059.116279	611.3953488	715.5348837	0	5	2386.046512	0	0	0
Raven	Phase1:Food	2	3	One	MEAN	0.854545455	8.441573538	1.145454546	1.127272727	1.054545455	476.1272727	491.4727273	535.8909091	0	3.327272727	1503.490909	0	0	0
Raven	Phase1:Food	3	4	One	MEAN	0.8	9.453909499	1.425	1.25	0.65	643.375	540.275	384.9	0	3.325	1568.55	0	0	0
Raven	Phase1:Food	4	5	One	MEAN	0.975	9.42159918	1.3	1.05	0.675	483.2	453.075	373.9	0	3.025	1310.175	0	0	0
Raven	Phase1:Food	5	6	One	MEAN	0.9625	15.12433211	2.1625	1.2875	0.7375	672.8375	717.5375	627.1625	0	4.1875	2017.5375	0	0	0
Raven	Phase1:Food	6	7	One	MEAN	0.9625	14.61869352	1.8875	1.2375	0.6375	1084.425	773.3625	664.875	0	3.7625	2522.6625	0	0	0
Raven	Phase1:Food	7	8	One	MEAN	0.9625	13.24141905	1.6875	1.7	0.9	902.8	926.95	986.9	0	4.2875	2816.65	0	0	0
Raven	Phase1:SP	8	1	One	MEAN	0.8	14.25189618	2.8	2.72	2.04	1314.72	1304.44	1302.4	0	7.56	3921.56	0	0	0
Raven	Phase1:SP	9	2	One	MEAN	0.65	10.42774574	1.85	1.7625	1.175	1441.1625	1124.4	1179.575	0	4.7875	3745.1375	0	0	0
Raven	Phase1:SP	10	3	One	MEAN	0.828571429	11.30559255	1.542857143	1.514285714	1.085714286	1400.314286	1174.985714	1230.028571	0	4.142857143	3805.328571	0	0	0
Raven	Phase1:SP	11	4	One	MEAN	0.728571429	13.1937233	2.057142857	1.542857143	0.871428571	1961.185714	1221.557143	838.7571429	0	4.471428571	4021.5	0	0	0
Raven	Phase2	12	1	One	MEAN	0.8375	9.391223201	1.4	1.2125	0.6375	545.5125	642.4	333.45	0	3.25	1521.3625	0.1625	0	0.1625
Raven	Phase2	13	2	One	MEAN	0.9	10.840459	1.275	1.2	0.575	558.55	600.3	159.675	0	3.05	1318.525	0.1	0	0.1
Raven	Phase2	14	3	One	MEAN	0.875	12.99451966	1.2	1.025	0.55	371.05	296.325	137.075	0	2.775	804.45	0.125	0	0.125
Raven	Phase2	15	4	One	MEAN	0.8	11.65340769	1.25	1.225	0.8	449.175	512.95	308.85	0	3.275	1270.975	0.2	0	0.2
Raven	Phase2	16	5	One	MEAN	0.875	16.62290591	1.3	0.925	0.5	403.975	286.975	139.6	0	2.725	830.55	0.125	0	0.125
Raven	Phase2	17	6	One	MEAN	0.95	11.32817706	1.5	1.175	0.725	609.5	320.6	304.075	0	3.4	1234.175	0.05	0	0.05
Raven	Phase3	18	1	One	MEAN	0.7	13.84083884	1.85	1.225	0.6	880.2	522.375	167.6	0.025	3.675	1570.175	0.25	0	0.2
Raven	Phase3	19	2	One	MEAN	0.85	13.96595354	0.875	1.15	0.875	251.975	386.6	225.225	0.025	2.9	863.8	0.175	0	0.1
Raven	Phase3	20	3	One	MEAN	0.846153846	11.19542566	0.846153846	1.17948718	1.512820513	260.1282051	232.0769231	625.7948718	0	3.538461539	1118	0.102564103	0	0
Sasha	Phase1:Food	1	1	Two	MEAN	0.75	13.11288552	1	1.45	0.85	349.55	525.85	272.5	0	3.3	1147.9	0	0	0
Sasha	Phase1:Food	2	2	Two	MEAN	0.475	8.687988949	1.425	1.1	0.625	494.125	422.55	245	0	3.15	1161.675	0	0	0
Sasha	Phase1:Food	3	3	Two	MEAN	0.85	8.213558832	1.225	1.05	0.8	605.1	550.9	426.4375	0	3.075	1582.4375	0	0	0
Sasha	Phase1:Food	4	4	Two	MEAN	1	7.945581869	1.542857143	1.2	0.814285714	986.6428571	861.3	801.3714286	0	3.557142857	2649.314286	0	0	0
Sasha	Phase1:Food	5	5	Two	MEAN	0.975	7.093363705	1.525	1.1	0.65	1272.725	916.725	777.2	0	3.275	2966.65	0	0	0
Sasha	Phase1:SP	6	1	Two	MEAN	0.7375	8.969764459	1.95	1.0625	0.6875	1429.7125	820.5	609.6625	0	3.7	2859.875	0	0	0
Sasha	Phase1:SP	7	2	Two	MEAN	0.725	9.617770731	1.5875	1.3625	0.6125	1478.5	1184.8125	634.4375	0	3.5625	3297.75	0	0	0
Sasha	Phase1:SP	8	3	Two	MEAN	0.975	8.745420978	1.45	1.2125	0.6625	1206.1875	1245.175	774.5875	0	3.325	3225.95	0	0	0
Sasha	Phase1:SP	9	4	Two	MEAN	0.95	8.302627626	1.3125	0.9875	0.5	1266.85	865.2125	642.5375	0	2.8	2774.6	0	0	0
Sasha	Phase1:SP	10	5	Two	MEAN	0.9	8.456019908	1.525	1.2	0.5	741.975	560.85	107.15	0	3.225	1409.975	0	0	0
Sasha	Phase3	11	2	Two	MEAN	0.9125	7.814576304	1.0625	1	0.6375	432.9875	271.4625	143.2375	0	2.7	847.6875	0.125	0	0.025
Sasha	Phase3	12	3	Two	MEAN	0.9	11.16714243	1.05	0.95	0.775	467.575	220	153.9	0	2.775	841.475	0.15	0	0.05
Sasha	Phase3	13	4	Two	MEAN	1	10.15674622	1	1.05	0.875	259.25	225.275	186	0	2.925	670.525	0.1	0	0
Sasha	Phase3	14	5	Two	MEAN	0.975	6.567764062	1.05	1.225	0.775	296.525	207.9	156.7	0	3.05	661.125	0.1	0	0
Sasha	Phase3	15	6	Two	MEAN	1	6.017152894	1.425	1.3	0.5	447.675	223.15	85	0	3.225	755.825	0.1	0	0
Wishbone	Phase1:Food	1	2	Two	MEAN	0.9	18.92759826	1.125	1.45	1.55	327.725	443.425	451.55	0	4.125	1222.7	0	0	0
Wishbone	Phase1:Food	2	3	Two	MEAN	0.811320755	14.1824162	2.320754717	1.547169811	2	670.4339623	578.4339623	595.2264151	0	5.867924528	1844.09434	0	0	0
Wishbone	Phase1:Food	3	4	Two	MEAN	0.8	10.41127424	1.385714286	1.9	1.914285714	602.9285714	617.3857143	701.9	0	5.2	1922.214286	0	0	0
Wishbone	Phase1:Food	4	5	Two	MEAN	0.778761062	8.46533649	2.017699115	2.088495575	1.230088496	1202.672566	955.5752212	734.1946903	0	5.336283186	2892.442478	0	0	0
Wishbone	Phase1:Food	5	6	Two	MEAN	0.9875	8.117655045	1.0625	1.3	0.65	1104.7125	983.4375	805.25	0	3.0125	2893.4	0	0	0
Wishbone	Phase1:Food	6	7	Two	MEAN	0.9	8.00564363	1.4625	1.1875	0.5875	1275.6375	1055.875	832.175	0	3.2375	3163.6875	0	0	0
Wishbone	Phase1:SP	7	1	Two	MEAN	0.5	8.152699482	2.475	2.025	0.95	1009.45	876.4	464.275	0	5.45	2350.125	0	0	0
Wishbone	Phase1:SP	8	2	Two	MEAN	0.9	7.854053417	1.825	2.3125	1.375	1433.625	1603.475	1346.075	0	5.5125	4383.175	0	0	0
Wishbone	Phase1:SP	9	3	Two	MEAN	0.858333333	10.18572762	1.133333333	1.391666667	0.741666667	927.8916667	1066.166667	656.025	0	3.266666667	2650.083333	0	0	0
Wishbone	Phase1:SP	10	4	Two	MEAN	0.613636364	15.71274939	1.738636364	1.772727273	0.988636364	665.4090909	1022.488636	781.1818182	0	4.5	2469.079546	0	0	0
Wishbone	Phase1:SP	11	5	Two	MEAN	0.8875	6.959160852	1.1875	1.1375	0.6	951.0625	832.275	730.1125	0	2.925	2513.45	0	0	0
Wishbone	Phase1:SP	12	6	Two	MEAN	0.733333333	11.5010529	1.2	1.466666667	1.133333333	1131.533333	1533.933333	1859.4	0	3.8	4524.866667	0	0	0
Wishbone	Phase1:SP	13	7	Two	MEAN	0.727272727	14.78463276	1.454545455	1.5	1.590909091	728.3636364	1507.090909	2065.590909	0	4.545454546	4301.045455	0	0	0
Wishbone	Phase1:SP	14	8	Two	MEAN	0.825	15.44322939	1.525	1.15	1	672.35	439.3	571.2	0	3.675	1682.85	0	0	0
Wishbone	Phase1:SP	15	9	Two	MEAN	0.766666667	15.17996219	1.666666667	1.966666667	0.733333333	720.2	1003.166667	413.7	0	4.366666667	2137.066667	0	0	0
Wishbone	Phase3	16	2	Two	MEAN	0.707692308	15.22430076	0.938461539	0.892307692	0.4	520.2153846	302.2	197.7384615	0.107692308	2.230769231	1020.153846	0.184615385	0	0.2
Wishbone	Phase3	17	3	Two	MEAN	0.575	13.58306702	0.9	1.025	0.325	181.6	234.925	18.025	0.05	2.25	434.55	0.375	0	0.325
Wishbone	Phase3	18	4	Two	MEAN	0.733333333	12.87440235	0.833333333	0.8	0.6	229.9666667	140.1333333	209.3	0	2.233333333	579.4	0.266666667	0	0.166666667
Wishbone	Phase3	19	5	Two	MEAN	0.8	10.90760402	0.925	1.325	0.5	532.1	397.075	119.875	0	2.75	1049.05	0.2	0	0.1
Wishbone	Phase3	20	6	Two	MEAN	0.675	12.99973814	1.05	1	0.45	354.025	268.575	69.55	0.1	2.5	692.15	0.225	0	0.225
Wishbone	Phase3	21	7	Two	MEAN	0.8	14.90710056	0.975	1	0.475	288.025	334.85	157.65	0.125	2.45	780.525	0.15	0	0.175
Wishbone	Phase3	22	8	Two	MEAN	0.944444444	14.25308343	1.111111111	0.916666667	0.444444444	1770.972222	1565.472222	1321.444444	0.055555556	2.472222222	769	0	0	0.055555556
Wishbone	Phase3	23	9	Two	MEAN	0.972222222	11.17547184	0.722222222	0.805555556	0.638888889	1486.388889	1355.138889	1558.083333	0.027777778	2.166666667	510.7222222	0	0	0.027777778
