# Supplementary material for: An Automated Canine Line-Up for Detection Dog Research
Source: Front Vet Sci. 2021 Dec 20;8:775381. doi: 10.3389/fvets.2021.775381 (PMC8771161; doi:10.3389/fvets.2021.775381)
Supplement: Supplementary file 6 [file Data_Sheet_3.CSV]

subj_ID	exp_ID	session	daySession	context	trainingLevel	sniffTime	correctPort	response	latency	poke1Number	poke2Number	poke3Number	cumulative1	cumulative2	cumulative3	firstResponse	timestamp	port1Odor	port2Odor	port3Odor	temp	humidity	pressure	pokeOrder	pokeTimes	date	correct
Bruce	Nathan	1	2	Training	Trainingf	2000	port3	port3	1.04660105705261	6	7	4	2661	2427	5319	port3	10_01_20_14_45_57	Limonene	Cotton	Food	24.5066666666667	30.9866666666667	91.5433333333333	['port2', 'port3', 'port1', 'port2', 'port3', 'port2', 'port2', 'port1', 'port1', 'port2', 'port3', 'port2', 'port1', 'port1', 'port1', 'port2', 'port3']	[7, 1408, 406, 467, 81, 355, 833, 87, 733, 311, 1829, 20, 40, 1127, 268, 434, 2001]	0020-10-01	1
Bruce	Nathan	1	2	Training	Trainingf	2000	port1	port1	8.82246160507202	1	1	0	2001	150	0	port1	10_01_20_14_46_30	Food	Limonene	Gloves	24.5066666666667	30.9866666666667	91.5433333333333	['port2', 'port1']	[150, 2001]	0020-10-01	1
Bruce	Nathan	1	2	Training	Trainingf	2000	port2	port2	5.49856972694397	1	3	1	505	4448	377	port2	10_01_20_14_47_04	Limonene	Food	Limonene	24.5066666666667	30.9866666666667	91.5433333333333	['port2', 'port3', 'port2', 'port1', 'port2']	[499, 377, 1948, 505, 2001]	0020-10-01	1
Bruce	Nathan	1	2	Training	Trainingf	2000	port3	port3	19.3072686195374	1	1	1	339	250	2001	port3	10_01_20_14_47_49	Cotton	Gloves	Food	24.5066666666667	30.9866666666667	91.5433333333333	['port1', 'port2', 'port3']	[339, 250, 2001]	0020-10-01	1
Bruce	Nathan	1	2	Training	Trainingf	2000	port2	port2	5.7718722820282	1	2	1	265	2437	286	port2	10_01_20_14_48_21	Blank	Food	Limonene	24.5066666666667	30.9866666666667	91.5433333333333	['port1', 'port2', 'port3', 'port2']	[265, 436, 286, 2001]	0020-10-01	1
Bruce	Nathan	1	2	Training	Trainingf	2000	port2	port2	4.35827875137329	1	2	0	390	2428	0	port2	10_01_20_14_48_51	MO	Food	Blank	24.5066666666667	30.9866666666667	91.5433333333333	['port1', 'port2', 'port2']	[390, 427, 2001]	0020-10-01	1
Bruce	Nathan	1	2	Training	Trainingf	2000	port3	port3	3.2492048740387	0	1	2	0	400	3258	port3	10_01_20_14_49_21	Blank	MO	Food	24.5066666666667	30.9866666666667	91.5433333333333	['port2', 'port3', 'port3']	[400, 1257, 2001]	0020-10-01	1
Bruce	Nathan	1	2	Training	Trainingf	2000	port1	port1	2.90571308135986	1	1	1	2001	338	879	port1	10_01_20_14_49_50	Food	Gloves	Cotton	24.5066666666667	30.9866666666667	91.5433333333333	['port3', 'port2', 'port1']	[879, 338, 2001]	0020-10-01	1
Bruce	Nathan	1	2	Training	Trainingf	2000	port3	port3	6.62605714797974	1	1	1	800	541	2001	port3	10_01_20_14_50_22	Blank	Blank	Food	24.5066666666667	30.9866666666667	91.5433333333333	['port1', 'port2', 'port3']	[800, 541, 2001]	0020-10-01	1
Bruce	Nathan	1	2	Training	Trainingf	2000	port1	port1	5.34799098968506	2	2	1	2005	978	421	port1	10_01_20_14_50_54	Food	Limonene	Limonene	24.5066666666667	30.9866666666667	91.5433333333333	['port2', 'port3', 'port2', 'port1', 'port1']	[608, 421, 370, 4, 2001]	0020-10-01	1
Bruce	Nathan	1	2	Training	Trainingf	2000	port3	port3	5.1294093132019	0	1	1	0	136	2001	port3	10_01_20_14_51_23	Gloves	MO	Food	24.5066666666667	30.9866666666667	91.5433333333333	['port2', 'port3']	[136, 2001]	0020-10-01	1
Bruce	Nathan	1	2	Training	Trainingf	2000	port2	port2	8.57777190208435	1	1	0	596	2001	0	port2	10_01_20_14_51_56	Limonene	Food	Gloves	24.5066666666667	30.9866666666667	91.5433333333333	['port1', 'port2']	[596, 2001]	0020-10-01	1
Bruce	Nathan	1	2	Training	Trainingf	2000	port3	port3	3.01503682136536	1	1	1	266	471	2001	port3	10_01_20_14_52_25	MO	MO	Food	24.5066666666667	30.9866666666667	91.5433333333333	['port1', 'port2', 'port3']	[266, 471, 2001]	0020-10-01	1
Bruce	Nathan	1	2	Training	Trainingf	2000	port3	port3	11.0927612781525	3	1	1	842	491	2001	port3	10_01_20_14_53_05	Blank	MO	Food	24.5066666666667	30.9866666666667	91.5433333333333	['port1', 'port1', 'port1', 'port2', 'port3']	[1, 269, 572, 491, 2001]	0020-10-01	1
Bruce	Nathan	1	2	Training	Trainingf	2000	port2	port2	6.06825017929077	0	3	0	0	2828	0	port2	10_01_20_14_53_38	Blank	Food	Blank	24.5066666666667	30.9866666666667	91.5433333333333	['port2', 'port2', 'port2']	[159, 668, 2001]	0020-10-01	1
Bruce	Nathan	1	2	Training	Trainingf	2000	port3	port3	14.3945534229279	7	3	2	11806	946	2706	port1	10_01_20_14_54_34	MO	Gloves	Food	24.5066666666667	30.9866666666667	91.5433333333333	['port1', 'port2', 'port3', 'port2', 'port1', 'port1', 'port1', 'port1', 'port1', 'port1', 'port2', 'port3']	[231, 251, 705, 196, 2001, 2001, 2001, 2001, 2001, 1570, 499, 2001]	0020-10-01	0
Bruce	Nathan	1	2	Training	Trainingf	2000	port2	port2	13.3836200237274	1	1	0	528	2001	0	port2	10_01_20_14_55_12	Blank	Food	MO	24.5066666666667	30.9866666666667	91.5433333333333	['port1', 'port2']	[528, 2001]	0020-10-01	1
Bruce	Nathan	1	2	Training	Trainingf	2000	port1	port1	16.3569073677063	3	0	0	3698	0	0	port1	10_01_20_14_55_55	Food	MO	MO	24.5066666666667	30.9866666666667	91.5433333333333	['port1', 'port1', 'port1']	[132, 1565, 2001]	0020-10-01	1
Bruce	Nathan	1	2	Training	Trainingf	2000	port1	port1	15.4778981208801	3	0	0	3398	0	0	port1	10_01_20_14_56_37	Food	Gloves	Limonene	24.5066666666667	30.9866666666667	91.5433333333333	['port1', 'port1', 'port1']	[1394, 3, 2001]	0020-10-01	1
Bruce	Nathan	1	2	Training	Trainingf	2000	port1	port1	12.0188722610474	2	2	1	2002	841	268	port1	10_01_20_14_57_15	Food	Limonene	Limonene	24.5066666666667	30.9866666666667	91.5433333333333	['port2', 'port3', 'port2', 'port1', 'port1']	[513, 268, 328, 1, 2001]	0020-10-01	1
Bruce	Nathan	1	2	Training	Trainingf	2000	port1	port1	2.81183314323425	2	0	0	2898	0	0	port1	10_01_20_14_57_46	Food	Blank	Gloves	24.5066666666667	30.9866666666667	91.5433333333333	['port1', 'port1']	[897, 2001]	0020-10-01	1
Bruce	Nathan	1	2	Training	Trainingf	2000	port1	port1	4.36238026618958	2	2	1	2390	630	372	port1	10_01_20_14_58_18	Food	Limonene	Gloves	24.5066666666667	30.9866666666667	91.5433333333333	['port1', 'port2', 'port3', 'port2', 'port1']	[389, 434, 372, 196, 2001]	0020-10-01	1
Bruce	Nathan	1	2	Training	Trainingf	2000	port2	port2	3.73748779296875	2	1	0	787	2001	0	port2	10_01_20_14_58_53	Gloves	Food	MO	24.5066666666667	30.9866666666667	91.5433333333333	['port1', 'port1', 'port2']	[377, 410, 2001]	0020-10-01	1
Bruce	Nathan	1	2	Training	Trainingf	2000	port2	port2	10.832133769989	1	1	0	417	2001	0	port2	10_01_20_14_59_28	Gloves	Food	Gloves	24.5066666666667	30.9866666666667	91.5433333333333	['port1', 'port2']	[417, 2001]	0020-10-01	1
Bruce	Nathan	1	2	Training	Trainingf	2000	port3	port3	10.9692792892456	7	2	1	12311	1151	2001	port1	10_01_20_15_00_19	MO	Gloves	Food	24.5066666666667	30.9866666666667	91.5433333333333	['port1', 'port2', 'port1', 'port1', 'port1', 'port1', 'port1', 'port1', 'port2', 'port3']	[567, 802, 2001, 2001, 2001, 2001, 2001, 1739, 349, 2001]	0020-10-01	0
Bruce	Nathan	1	2	Training	Trainingf	2000	port3	port3	4.98324513435364	12	2	1	22680	963	2001	port1	10_01_20_15_01_16	Limonene	Cotton	Food	24.5066666666667	30.9866666666667	91.5433333333333	['port1', 'port2', 'port1', 'port1', 'port1', 'port1', 'port1', 'port1', 'port1', 'port1', 'port1', 'port1', 'port1', 'port2', 'port3']	[669, 451, 2001, 2001, 2001, 2001, 2001, 2001, 2001, 2001, 2001, 2001, 2001, 512, 2001]	0020-10-01	0
Bruce	Nathan	1	2	Training	Trainingf	2000	port2	port2	15.1700282096863	3	1	0	1137	2001	0	port2	10_01_20_15_02_02	MO	Food	Blank	24.5066666666667	30.9866666666667	91.5433333333333	['port1', 'port1', 'port1', 'port2']	[479, 352, 306, 2001]	0020-10-01	1
Bruce	Nathan	1	2	Training	Trainingf	2000	port1	port1	24.0350284576416	1	0	0	2001	0	0	port1	10_01_20_15_02_48	Food	MO	Blank	24.5066666666667	30.9866666666667	91.5433333333333	['port1']	[2001]	0020-10-01	1
Bruce	Nathan	1	2	Training	Trainingf	2000	port3	port3	1.99148607254028	9	2	1	13861	1163	2001	port1	10_01_20_15_03_34	Gloves	Limonene	Food	24.5066666666667	30.9866666666667	91.5433333333333	['port1', 'port2', 'port1', 'port1', 'port1', 'port1', 'port1', 'port1', 'port1', 'port1', 'port2', 'port3']	[110, 767, 2001, 2001, 2001, 2001, 2001, 2001, 302, 1443, 396, 2001]	0020-10-01	0
Bruce	Nathan	1	2	Training	Trainingf	2000	port3	port3	13.4398226737976	1	2	2	562	743	2687	port3	10_01_20_15_04_15	MO	Gloves	Food	24.5066666666667	30.9866666666667	91.5433333333333	['port3', 'port2', 'port1', 'port2', 'port3']	[686, 400, 562, 343, 2001]	0020-10-01	1
Bruce	Nathan	1	2	Training	Trainingf	2000	port1	port1	15.771897315979	2	0	0	2430	0	0	port1	10_01_20_15_04_55	Food	Limonene	Limonene	24.5066666666667	30.9866666666667	91.5433333333333	['port1', 'port1']	[429, 2001]	0020-10-01	1
Bruce	Nathan	1	2	Training	Trainingf	2000	port2	port2	6.81496548652649	2	1	0	1980	2001	0	port2	10_01_20_15_05_29	Cotton	Food	Cotton	24.5066666666667	30.9866666666667	91.5433333333333	['port1', 'port1', 'port2']	[78, 1902, 2001]	0020-10-01	1
Bruce	Nathan	1	2	Training	Trainingf	2000	port1	port1	11.153913974762	2	1	0	3016	125	0	port1	10_01_20_15_06_05	Food	MO	Blank	24.5066666666667	30.9866666666667	91.5433333333333	['port1', 'port2', 'port1']	[1015, 125, 2001]	0020-10-01	1
Bruce	Nathan	1	2	Training	Trainingf	2000	port1	port1	10.563628911972	1	0	0	2001	0	0	port1	10_01_20_15_06_37	Food	MO	Cotton	24.5066666666667	30.9866666666667	91.5433333333333	['port1']	[2001]	0020-10-01	1
Bruce	Nathan	1	2	Training	Trainingf	2000	port3	port3	9.94939064979553	3	1	1	4133	403	2001	port1	10_01_20_15_07_15	Limonene	Gloves	Food	24.5066666666667	30.9866666666667	91.5433333333333	['port1', 'port1', 'port1', 'port2', 'port3']	[2001, 2001, 131, 403, 2001]	0020-10-01	0
Bruce	Nathan	1	2	Training	Trainingf	2000	port3	port3	6.45169544219971	2	1	1	24	85	2001	port3	10_01_20_15_07_47	MO	MO	Food	24.5066666666667	30.9866666666667	91.5433333333333	['port1', 'port1', 'port2', 'port3']	[1, 23, 85, 2001]	0020-10-01	1
Bruce	Nathan	1	2	Training	Trainingf	2000	port2	port2	15.0072181224823	1	1	0	320	2001	0	port2	10_01_20_15_08_26	Blank	Food	Gloves	24.5066666666667	30.9866666666667	91.5433333333333	['port1', 'port2']	[320, 2001]	0020-10-01	1
Bruce	Nathan	1	2	Training	Trainingf	2000	port3	port3	30.5094621181488	2	3	2	463	961	2306	port3	10_01_20_15_09_25	Cotton	Cotton	Food	24.5066666666667	30.9866666666667	91.5433333333333	['port2', 'port3', 'port2', 'port1', 'port1', 'port2', 'port3']	[414, 305, 93, 4, 459, 454, 2001]	0020-10-01	1
Bruce	Nathan	1	2	Training	Trainingf	2000	port2	port2	3.29596090316772	3	2	0	1869	2686	0	port2	10_01_20_15_10_04	Cotton	Food	Limonene	24.5066666666667	30.9866666666667	91.5433333333333	['port1', 'port1', 'port1', 'port2', 'port2']	[543, 877, 449, 685, 2001]	0020-10-01	1
Bruce	Nathan	1	2	Training	Trainingf	2000	port2	port2	10.45680975914	2	1	0	819	2001	0	port2	10_01_20_15_10_45	Cotton	Food	Limonene	24.5066666666667	30.9866666666667	91.5433333333333	['port1', 'port1', 'port2']	[351, 468, 2001]	0020-10-01	1
Bruce	Edgar	2	1	Training	Trainingf	2000	port3	port3	16.4120194911957	5	5	2	1381	1048	2190	port3	10_02_20_11_50_26	Limonene	Gloves	Food	24.9066666666667	39.2066666666667	91.24	['port1', 'port2', 'port1', 'port2', 'port1', 'port1', 'port2', 'port3', 'port2', 'port1', 'port2', 'port3']	[200, 446, 247, 156, 3, 161, 225, 189, 146, 770, 75, 2001]	0020-10-02	1
Bruce	Edgar	2	1	Training	Trainingf	2000	port3	port3	19.0013093948364	2	1	2	326	197	2921	port3	10_02_20_11_51_19	Gloves	Gloves	Food	24.9066666666667	39.2066666666667	91.24	['port1', 'port1', 'port2', 'port3', 'port3']	[1, 325, 197, 920, 2001]	0020-10-02	1
Bruce	Edgar	2	1	Training	Trainingf	2000	port3	port3	8.3916220664978	0	0	2	0	0	2538	port3	10_02_20_11_51_51	Limonene	Gloves	Food	24.9066666666667	39.2066666666667	91.24	['port3', 'port3']	[537, 2001]	0020-10-02	1
Bruce	Edgar	2	1	Training	Trainingf	2000	port1	port1	4.51176309585571	1	0	0	2001	0	0	port1	10_02_20_11_52_18	Food	Limonene	MO	24.9066666666667	39.2066666666667	91.24	['port1']	[2001]	0020-10-02	1
Bruce	Edgar	2	1	Training	Trainingf	2000	port2	port2	1.99953699111938	5	1	0	6025	2001	0	port1	10_02_20_11_52_56	Blank	Food	Blank	24.9066666666667	39.2066666666667	91.24	['port1', 'port1', 'port1', 'port1', 'port1', 'port2']	[2001, 2001, 992, 534, 497, 2001]	0020-10-02	0
Bruce	Edgar	2	1	Training	Trainingf	2000	port3	port3	12.4852702617645	0	0	2	0	0	2671	port3	10_02_20_11_53_33	Blank	Blank	Food	24.9066666666667	39.2066666666667	91.24	['port3', 'port3']	[670, 2001]	0020-10-02	1
Bruce	Edgar	2	1	Training	Trainingf	2000	port1	port1	7.90935921669006	1	0	0	2001	0	0	port1	10_02_20_11_54_03	Food	MO	Cotton	24.9066666666667	39.2066666666667	91.24	['port1']	[2001]	0020-10-02	1
Bruce	Edgar	2	1	Training	Trainingf	2000	port1	port1	1.51528668403625	2	1	0	2793	127	0	port1	10_02_20_11_54_30	Food	Blank	Cotton	24.9066666666667	39.2066666666667	91.24	['port2', 'port1', 'port1']	[127, 792, 2001]	0020-10-02	1
Bruce	Edgar	2	1	Training	Trainingf	2000	port2	port2	7.42401671409607	1	1	0	390	2001	0	port2	10_02_20_11_55_02	Gloves	Food	Cotton	24.9066666666667	39.2066666666667	91.24	['port1', 'port2']	[390, 2001]	0020-10-02	1
Bruce	Edgar	2	1	Training	Trainingf	2000	port2	port2	3.35848760604858	8	2	1	2745	2063	581	port2	10_02_20_11_55_37	Limonene	Food	Cotton	24.9066666666667	39.2066666666667	91.24	['port1', 'port1', 'port1', 'port2', 'port1', 'port3', 'port1', 'port1', 'port1', 'port1', 'port2']	[244, 45, 2, 62, 1, 581, 2, 1252, 896, 303, 2001]	0020-10-02	1
Bruce	Edgar	2	1	Training	Trainingf	2000	port1	port1	3.72111439704895	2	1	0	2762	252	0	port1	10_02_20_11_56_07	Food	Cotton	Cotton	24.9066666666667	39.2066666666667	91.24	['port2', 'port1', 'port1']	[252, 761, 2001]	0020-10-02	1
Bruce	Edgar	2	1	Training	Trainingf	2000	port3	port3	1.89030528068542	2	1	1	994	491	2001	port3	10_02_20_11_56_39	Cotton	Blank	Food	24.9066666666667	39.2066666666667	91.24	['port1', 'port1', 'port2', 'port3']	[65, 929, 491, 2001]	0020-10-02	1
Bruce	Edgar	2	1	Training	Trainingf	2000	port1	port1	10.8821356296539	1	0	0	2001	0	0	port1	10_02_20_11_57_12	Food	Blank	Blank	24.9066666666667	39.2066666666667	91.24	['port1']	[2001]	0020-10-02	1
Bruce	Edgar	2	1	Training	Trainingf	2000	port3	port3	2.18217778205872	1	1	1	659	139	2001	port3	10_02_20_11_57_40	MO	Gloves	Food	24.9066666666667	39.2066666666667	91.24	['port1', 'port2', 'port3']	[659, 139, 2001]	0020-10-02	1
Bruce	Edgar	2	1	Training	Trainingf	2000	port3	port3	4.38496422767639	4	2	1	4104	630	2001	port1	10_02_20_11_58_16	MO	MO	Food	24.9066666666667	39.2066666666667	91.24	['port1', 'port2', 'port1', 'port1', 'port1', 'port2', 'port3']	[419, 357, 2001, 414, 1270, 273, 2001]	0020-10-02	0
Bruce	Edgar	2	1	Training	Trainingf	2000	port1	port1	2.82750368118286	2	3	1	2343	1118	447	port1	10_02_20_11_58_47	Food	Limonene	Gloves	24.9066666666667	39.2066666666667	91.24	['port1', 'port2', 'port3', 'port2', 'port2', 'port1']	[342, 67, 447, 423, 628, 2001]	0020-10-02	1
Bruce	Edgar	2	1	Training	Trainingf	2000	port2	port2	6.88010478019714	1	1	0	458	2001	0	port2	10_02_20_11_59_18	Gloves	Food	Limonene	24.9066666666667	39.2066666666667	91.24	['port1', 'port2']	[458, 2001]	0020-10-02	1
Bruce	Edgar	2	1	Training	Trainingf	2000	port1	port1	0.109259843826294	3	0	0	3408	0	0	port1	10_02_20_11_59_48	Food	Cotton	Limonene	24.9066666666667	39.2066666666667	91.24	['port1', 'port1', 'port1']	[109, 1298, 2001]	0020-10-02	1
Bruce	Edgar	2	1	Training	Trainingf	2000	port2	port2	5.54762411117554	1	1	0	651	2001	0	port2	10_02_20_12_00_18	Cotton	Food	MO	24.9066666666667	39.2066666666667	91.24	['port1', 'port2']	[651, 2001]	0020-10-02	1
Bruce	Edgar	2	1	Training	Trainingf	2000	port2	port2	9.93897151947021	1	2	0	167	2005	0	port2	10_02_20_12_00_52	Blank	Food	Blank	24.9066666666667	39.2066666666667	91.24	['port1', 'port2', 'port2']	[167, 4, 2001]	0020-10-02	1
Bruce	Edgar	2	1	Training	Trainingf	2000	port3	port3	13.3536803722382	2	2	1	1595	585	2001	port3	10_02_20_12_01_33	MO	MO	Food	24.9066666666667	39.2066666666667	91.24	['port2', 'port1', 'port1', 'port2', 'port3']	[395, 704, 891, 190, 2001]	0020-10-02	1
Bruce	Edgar	2	1	Training	Trainingf	2000	port1	port1	12.6976673603058	2	0	0	2482	0	0	port1	10_02_20_12_02_10	Food	Blank	Cotton	24.9066666666667	39.2066666666667	91.24	['port1', 'port1']	[481, 2001]	0020-10-02	1
Bruce	Edgar	2	1	Training	Trainingf	2000	port1	port1	4.07497811317444	2	1	0	2324	176	0	port1	10_02_20_12_02_39	Food	Limonene	MO	24.9066666666667	39.2066666666667	91.24	['port1', 'port2', 'port1']	[323, 176, 2001]	0020-10-02	1
Bruce	Edgar	2	1	Training	Trainingf	2000	port1	port1	4.9709849357605	3	2	1	2167	452	189	port1	10_02_20_12_03_11	Food	Gloves	Limonene	24.9066666666667	39.2066666666667	91.24	['port1', 'port1', 'port2', 'port3', 'port2', 'port1']	[3, 163, 383, 189, 69, 2001]	0020-10-02	1
Bruce	Edgar	2	1	Training	Trainingf	2000	port1	port1	16.6260442733765	1	2	0	2001	318	0	port1	10_02_20_12_03_53	Food	Blank	Cotton	24.9066666666667	39.2066666666667	91.24	['port2', 'port2', 'port1']	[12, 306, 2001]	0020-10-02	1
Bruce	Edgar	2	1	Training	Trainingf	2000	port2	port2	6.26887440681458	1	1	0	471	2001	0	port2	10_02_20_12_04_23	Gloves	Food	Limonene	24.9066666666667	39.2066666666667	91.24	['port1', 'port2']	[471, 2001]	0020-10-02	1
Bruce	Edgar	2	1	Training	Trainingf	2000	port3	port3	12.2869606018066	2	1	1	491	347	2001	port3	10_02_20_12_05_06	Blank	Limonene	Food	24.9066666666667	39.2066666666667	91.24	['port1', 'port1', 'port2', 'port3']	[359, 132, 347, 2001]	0020-10-02	1
Bruce	Edgar	2	1	Training	Trainingf	2000	port3	port3	12.6678738594055	4	2	1	1059	325	2001	port3	10_02_20_12_05_49	Limonene	Cotton	Food	24.9066666666667	39.2066666666667	91.24	['port1', 'port2', 'port1', 'port1', 'port1', 'port2', 'port3']	[121, 224, 6, 561, 371, 101, 2001]	0020-10-02	1
Bruce	Edgar	2	1	Training	Trainingf	2000	port2	port2	6.07509517669678	0	1	0	0	2001	0	port2	10_02_20_12_06_17	Blank	Food	Gloves	24.9066666666667	39.2066666666667	91.24	['port2']	[2001]	0020-10-02	1
Bruce	Edgar	2	1	Training	Trainingf	2000	port2	port2	12.2283263206482	0	1	0	0	2001	0	port2	10_02_20_12_06_51	Blank	Food	Cotton	24.9066666666667	39.2066666666667	91.24	['port2']	[2001]	0020-10-02	1
Bruce	Edgar	2	1	Training	Trainingf	2000	port2	port2	4.71962666511536	1	1	0	745	2001	0	port2	10_02_20_12_07_20	Limonene	Food	MO	24.9066666666667	39.2066666666667	91.24	['port1', 'port2']	[745, 2001]	0020-10-02	1
Bruce	Edgar	2	1	Training	Trainingf	2000	port1	port1	5.0637412071228	1	0	0	2001	0	0	port1	10_02_20_12_07_47	Food	Blank	Cotton	24.9066666666667	39.2066666666667	91.24	['port1']	[2001]	0020-10-02	1
Bruce	Edgar	2	1	Training	Trainingf	2000	port2	port2	4.38313722610474	1	1	0	722	2001	0	port2	10_02_20_12_08_15	Gloves	Food	Blank	24.9066666666667	39.2066666666667	91.24	['port1', 'port2']	[722, 2001]	0020-10-02	1
Bruce	Edgar	2	1	Training	Trainingf	2000	port3	port3	0.625004529953003	19	1	1	3672	195	2001	port1	10_02_20_12_08_51	Limonene	Cotton	Food	24.9066666666667	39.2066666666667	91.24	['port1', 'port1', 'port1', 'port1', 'port1', 'port1', 'port1', 'port1', 'port1', 'port1', 'port1', 'port1', 'port1', 'port1', 'port1', 'port1', 'port1', 'port1', 'port1', 'port2', 'port3']	[1, 2, 2, 3, 5, 6, 2001, 12, 17, 1, 5, 3, 2, 2, 2, 4, 318, 894, 392, 195, 2001]	0020-10-02	0
Bruce	Edgar	2	1	Training	Trainingf	2000	port3	port3	6.01187443733215	3	3	3	899	550	2942	port3	10_02_20_12_09_32	Cotton	Cotton	Food	24.9066666666667	39.2066666666667	91.24	['port1', 'port2', 'port3', 'port2', 'port1', 'port1', 'port2', 'port3', 'port3']	[504, 428, 466, 49, 5, 390, 73, 475, 2001]	0020-10-02	1
Bruce	Edgar	2	1	Training	Trainingf	2000	port3	port3	18.9037959575653	1	1	1	246	380	2001	port3	10_02_20_12_10_16	Cotton	Gloves	Food	24.9066666666667	39.2066666666667	91.24	['port1', 'port2', 'port3']	[246, 380, 2001]	0020-10-02	1
Bruce	Edgar	2	1	Training	Trainingf	2000	port2	port2	9.16593456268311	1	1	0	594	2001	0	port2	10_02_20_12_10_50	Blank	Food	Cotton	24.9066666666667	39.2066666666667	91.24	['port1', 'port2']	[594, 2001]	0020-10-02	1
Bruce	Edgar	2	1	Training	Trainingf	2000	port1	port1	5.36271357536316	1	0	0	2001	0	0	port1	10_02_20_12_11_17	Food	Cotton	MO	24.9066666666667	39.2066666666667	91.24	['port1']	[2001]	0020-10-02	1
Bruce	Edgar	2	1	Training	Trainingf	2000	port1	port1	5.69427490234375	1	0	0	2001	0	0	port1	10_02_20_12_11_44	Food	Blank	Limonene	24.9066666666667	39.2066666666667	91.24	['port1']	[2001]	0020-10-02	1
Bruce	Edgar	2	1	Training	Trainingf	2000	port1	port1	5.45864272117615	1	0	0	2001	0	0	port1	10_02_20_12_12_11	Food	Blank	Cotton	24.9066666666667	39.2066666666667	91.24	['port1']	[2001]	0020-10-02	1
Bruce	Edgar	3	3	Operational	Trainingf	4000	port2	port2	32.17251134	0	4	0	0	8876	0	port2	10_15_20_15_30_58	Cotton	Food	Gloves	22.89333333	25.16	91.06	['port2', 'port2', 'port2', 'port2']	[2126, 1331, 1418, 4001]	0020-10-15	1
Bruce	Edgar	3	3	Operational	Trainingf	4000	port3	port3	6.03041172	0	0	1	0	0	4001	port3	10_15_20_15_31_26	MO	Limonene	Food	22.89333333	25.16	91.06	['port3']	[4001]	0020-10-15	1
Bruce	Edgar	3	3	Operational	Trainingf	4000	port1	port1	8.064495325	17	11	2	14324	3817	812	port1	10_15_20_15_33_06	Food	Cotton	Gloves	22.89333333	25.16	91.06	['port2', 'port1', 'port1', 'port1', 'port1', 'port1', 'port1', 'port2', 'port2', 'port1', 'port1', 'port1', 'port1', 'port2', 'port3', 'port2', 'port1', 'port2', 'port2', 'port1', 'port1', 'port2', 'port1', 'port2', 'port3', 'port2', 'port2', 'port1', 'port1', 'port1']	[651, 3603, 152, 398, 213, 83, 1308, 541, 780, 116, 1523, 50, 785, 234, 513, 442, 529, 36, 339, 221, 449, 373, 487, 148, 299, 18, 255, 6, 400, 4001]	0020-10-15	1
Bruce	Edgar	3	3	Operational	Trainingf	4000	port2	port2	6.012451172	0	2	0	0	4121	0	port2	10_15_20_15_33_38	Gloves	Food	Cotton	22.89333333	25.16	91.06	['port2', 'port2']	[120, 4001]	0020-10-15	1
Bruce	Edgar	3	3	Operational	Trainingf	4000	port2	port2	3.985014677	0	1	1	0	4001	116	port2	10_15_20_15_34_08	Blank	Food	Cotton	22.89333333	25.16	91.06	['port3', 'port2']	[116, 4001]	0020-10-15	1
Bruce	Edgar	3	3	Operational	Trainingf	4000	port3	port3	5.462840796	0	0	1	0	0	4001	port3	10_15_20_15_34_35	MO	Limonene	Food	22.89333333	25.16	91.06	['port3']	[4001]	0020-10-15	1
Bullseye	Edgar	1	1	Training	Trainingf	500	port1	port1	20.3120400905609	1	0	0	501	0	0	port1	02_16_21_14_28_41	Food	MO	Blank	18.62	24.8066666666667	89.51	['port1']	[501]	0021-02-16	1
Bullseye	Edgar	1	1	Training	Trainingf	500	port2	port2	14.0815472602844	0	1	0	0	501	0	port2	02_16_21_14_29_16	Blank	Food	MO	18.62	24.8066666666667	89.51	['port2']	[501]	0021-02-16	1
Bullseye	Edgar	1	1	Training	Trainingf	500	port3	port3	6.25205326080322	1	1	3	168	358	767	port3	02_16_21_14_29_53	Blank	Blank	Food	18.62	24.8066666666667	89.51	['port2', 'port1', 'port3', 'port3', 'port3']	[358, 168, 210, 56, 501]	0021-02-16	1
Bullseye	Edgar	1	1	Training	Trainingf	500	port2	port2	18.95805311203	0	2	0	0	969	0	port2	02_16_21_14_30_34	Blank	Food	Blank	18.62	24.8066666666667	89.51	['port2', 'port2']	[468, 501]	0021-02-16	1
Bullseye	Edgar	1	1	Training	Trainingf	500	port3	port3	13.3468883037567	0	1	10	0	140	2730	port3	02_16_21_14_32_46	Limonene	Blank	Food	18.62	24.8066666666667	89.51	['port2', 'port3', 'port3', 'port3', 'port3', 'port3', 'port3', 'port3', 'port3', 'port3', 'port3']	[140, 462, 59, 470, 196, 18, 166, 407, 219, 232, 501]	0021-02-16	1
Bullseye	Edgar	1	1	Training	Trainingf	500	port2	port2	19.1094937324524	0	4	1	0	1471	332	port2	02_16_21_14_33_41	MO	Food	Cotton	18.62	24.8066666666667	89.51	['port3', 'port2', 'port2', 'port2', 'port2']	[332, 351, 379, 240, 501]	0021-02-16	1
Bullseye	Edgar	1	1	Training	Trainingf	500	port1	port1	7.18832230567932	5	0	1	1382	0	290	port1	02_16_21_14_34_19	Food	Blank	Limonene	18.62	24.8066666666667	89.51	['port3', 'port1', 'port1', 'port1', 'port1', 'port1']	[290, 295, 63, 58, 465, 501]	0021-02-16	1
Bullseye	Edgar	1	1	Training	Trainingf	500	port1	port1	11.9867689609528	1	0	1	501	0	486	port1	02_16_21_14_35_06	Food	MO	Gloves	18.62	24.8066666666667	89.51	['port3', 'port1']	[486, 501]	0021-02-16	1
Bullseye	Edgar	1	1	Training	Trainingf	500	port3	port3	17.9417576789856	0	0	2	0	0	876	port3	02_16_21_14_35_48	Gloves	Blank	Food	18.62	24.8066666666667	89.51	['port3', 'port3']	[375, 501]	0021-02-16	1
Bullseye	Edgar	1	1	Training	Trainingf	500	port2	port2	18.3695442676544	0	2	0	0	797	0	port2	02_16_21_14_36_30	Blank	Food	Blank	18.62	24.8066666666667	89.51	['port2', 'port2']	[296, 501]	0021-02-16	1
Bullseye	Edgar	1	1	Training	Trainingf	500	port1	port1	15.9946138858795	3	1	1	1244	466	257	port1	02_16_21_14_37_27	Food	Gloves	MO	18.62	24.8066666666667	89.51	['port3', 'port2', 'port1', 'port1', 'port1']	[257, 466, 311, 432, 501]	0021-02-16	1
Bullseye	Edgar	1	1	Training	Trainingf	500	port3	port3	15.4713842868805	0	1	7	0	164	2078	port3	02_16_21_14_38_33	MO	Gloves	Food	18.62	24.8066666666667	89.51	['port3', 'port2', 'port3', 'port3', 'port3', 'port3', 'port3', 'port3']	[300, 164, 6, 175, 371, 338, 387, 501]	0021-02-16	1
Bullseye	Edgar	1	1	Training	Trainingf	500	port3	port3	5.87582540512085	0	2	3	0	818	1450	port2	02_16_21_14_39_17	Blank	Cotton	Food	18.62	24.8066666666667	89.51	['port3', 'port2', 'port2', 'port3', 'port3']	[490, 317, 501, 459, 501]	0021-02-16	0
Bullseye	Edgar	1	1	Training	Trainingf	500	port3	port3	10.1413481235504	0	0	1	0	0	501	port3	02_16_21_14_39_49	Limonene	Gloves	Food	18.62	24.8066666666667	89.51	['port3']	[501]	0021-02-16	1
Bullseye	Edgar	1	1	Training	Trainingf	500	port2	port2	11.423248052597	0	2	0	0	803	0	port2	02_16_21_14_40_24	Limonene	Food	Limonene	18.62	24.8066666666667	89.51	['port2', 'port2']	[302, 501]	0021-02-16	1
Bullseye	Edgar	1	1	Training	Trainingf	500	port1	port1	0.296853065490723	3	1	1	1353	250	94	port1	02_16_21_14_40_57	Food	Limonene	Limonene	18.62	24.8066666666667	89.51	['port3', 'port2', 'port1', 'port1', 'port1']	[94, 250, 356, 496, 501]	0021-02-16	1
Bullseye	Edgar	1	1	Training	Trainingf	500	port1	port1	14.0213508605957	2	1	1	791	284	381	port1	02_16_21_14_41_40	Food	Limonene	Cotton	18.62	24.8066666666667	89.51	['port3', 'port2', 'port1', 'port1']	[381, 284, 290, 501]	0021-02-16	1
Bullseye	Edgar	1	1	Training	Trainingf	500	port2	port2	10.5637111663818	0	3	2	0	1396	484	port2	02_16_21_14_42_19	Blank	Food	Gloves	18.62	24.8066666666667	89.51	['port3', 'port3', 'port2', 'port2', 'port2']	[308, 176, 442, 453, 501]	0021-02-16	1
Bullseye	Edgar	1	1	Training	Trainingf	500	port2	port2	17.3831653594971	0	2	1	0	845	403	port2	02_16_21_14_43_01	Blank	Food	Cotton	18.62	24.8066666666667	89.51	['port3', 'port2', 'port2']	[403, 344, 501]	0021-02-16	1
Bullseye	Edgar	1	1	Training	Trainingf	500	port3	port3	8.15931224822998	0	0	3	0	0	1197	port3	02_16_21_14_43_34	Gloves	MO	Food	18.62	24.8066666666667	89.51	['port3', 'port3', 'port3']	[339, 357, 501]	0021-02-16	1
Bullseye	Edgar	1	1	Training	Trainingf	500	port3	port3	12.8598914146423	0	0	3	0	0	1094	port3	02_16_21_14_44_16	Blank	Blank	Food	18.62	24.8066666666667	89.51	['port3', 'port3', 'port3']	[176, 417, 501]	0021-02-16	1
Bullseye	Edgar	1	1	Training	Trainingf	500	port3	port3	9.47217273712158	0	1	1	0	472	501	port3	02_16_21_14_44_49	Blank	Cotton	Food	18.62	24.8066666666667	89.51	['port2', 'port3']	[472, 501]	0021-02-16	1
Bullseye	Edgar	1	1	Training	Trainingf	500	port2	port2	18.3801198005676	0	2	1	0	757	192	port2	02_16_21_14_45_34	Gloves	Food	MO	18.62	24.8066666666667	89.51	['port3', 'port2', 'port2']	[192, 256, 501]	0021-02-16	1
Bullseye	Edgar	1	1	Training	Trainingf	500	port3	port3	9.9184684753418	0	0	6	0	0	1749	port3	02_16_21_14_46_31	Gloves	Blank	Food	18.62	24.8066666666667	89.51	['port3', 'port3', 'port3', 'port3', 'port3', 'port3']	[222, 463, 360, 55, 148, 501]	0021-02-16	1
Bullseye	Edgar	1	1	Training	Trainingf	500	port2	port2	14.6267793178558	0	4	0	0	1286	0	port2	02_16_21_14_47_17	Blank	Food	Limonene	18.62	24.8066666666667	89.51	['port2', 'port2', 'port2', 'port2']	[154, 392, 239, 501]	0021-02-16	1
Bullseye	Edgar	1	1	Training	Trainingf	500	port2	port2	10.4248466491699	0	3	0	0	1014	0	port2	02_16_21_14_47_52	Limonene	Food	MO	18.62	24.8066666666667	89.51	['port2', 'port2', 'port2']	[267, 246, 501]	0021-02-16	1
Bullseye	Edgar	1	1	Training	Trainingf	500	port1	port1	9.89200329780579	3	1	1	1271	87	253	port1	02_16_21_14_48_31	Food	Limonene	MO	18.62	24.8066666666667	89.51	['port3', 'port2', 'port1', 'port1', 'port1']	[253, 87, 326, 444, 501]	0021-02-16	1
Bullseye	Edgar	1	1	Training	Trainingf	500	port1	port1	8.48601269721985	3	1	1	650	150	61	port1	02_16_21_14_49_06	Food	Blank	Limonene	18.62	24.8066666666667	89.51	['port3', 'port2', 'port1', 'port1', 'port1']	[61, 150, 14, 135, 501]	0021-02-16	1
Bullseye	Edgar	1	1	Training	Trainingf	500	port1	port1	9.70763182640076	2	2	1	858	665	370	port1	02_16_21_14_49_50	Food	Blank	MO	18.62	24.8066666666667	89.51	['port3', 'port2', 'port2', 'port1', 'port1']	[370, 412, 253, 357, 501]	0021-02-16	1
Bullseye	Edgar	1	1	Training	Trainingf	500	port2	port2	8.12755751609802	0	4	1	0	1417	297	port2	02_16_21_14_50_27	MO	Food	Limonene	18.62	24.8066666666667	89.51	['port3', 'port2', 'port2', 'port2', 'port2']	[297, 346, 177, 393, 501]	0021-02-16	1
Bullseye	Edgar	1	1	Training	Trainingf	500	port2	port2	8.43927979469299	0	2	1	0	905	307	port2	02_16_21_14_51_00	Blank	Food	MO	18.62	24.8066666666667	89.51	['port3', 'port2', 'port2']	[307, 404, 501]	0021-02-16	1
Bullseye	Edgar	2	1	Training	Trainingf	500	port3	port3	12.63127971	0	0	1	0	0	501	port3	02_17_21_12_33_56	MO	Cotton	Food	19.51333333	30.21666667	90.23	['port3']	[501]	0021-02-17	1
Bullseye	Edgar	2	1	Training	Trainingf	500	port3	port3	11.29831362	0	3	5	0	853	1591	port3	02_17_21_12_34_41	Blank	Cotton	Food	19.51333333	30.21666667	90.23	['port2', 'port2', 'port2', 'port3', 'port3', 'port3', 'port3', 'port3']	[233, 357, 263, 229, 337, 490, 34, 501]	0021-02-17	1
Bullseye	Edgar	2	1	Training	Trainingf	500	port3	port3	9.62716794	0	1	1	0	85	501	port3	02_17_21_12_35_16	Blank	Gloves	Food	19.51333333	30.21666667	90.23	['port2', 'port3']	[85, 501]	0021-02-17	1
Bullseye	Edgar	2	1	Training	Trainingf	500	port2	port2	21.84979773	0	1	1	0	501	302	port2	02_17_21_12_36_01	Gloves	Food	Cotton	19.51333333	30.21666667	90.23	['port3', 'port2']	[302, 501]	0021-02-17	1
Bullseye	Edgar	2	1	Training	Trainingf	500	port2	port2	8.596133709	0	1	1	0	501	172	port2	02_17_21_12_36_32	Cotton	Food	Limonene	19.51333333	30.21666667	90.23	['port3', 'port2']	[172, 501]	0021-02-17	1
Bullseye	Edgar	2	1	Training	Trainingf	500	port3	port3	11.97001266	0	2	1	0	908	501	port2	02_17_21_12_37_09	Blank	Blank	Food	19.51333333	30.21666667	90.23	['port2', 'port2', 'port3']	[501, 407, 501]	0021-02-17	0
Bullseye	Edgar	2	1	Training	Trainingf	500	port1	port1	9.534595966	1	2	1	501	623	501	port3	02_17_21_12_37_44	Food	Cotton	Cotton	19.51333333	30.21666667	90.23	['port3', 'port2', 'port2', 'port1']	[501, 220, 403, 501]	0021-02-17	0
Bullseye	Edgar	2	1	Training	Trainingf	500	port1	port1	13.70719218	1	2	1	501	662	96	port2	02_17_21_12_38_23	Food	MO	Limonene	19.51333333	30.21666667	90.23	['port3', 'port2', 'port2', 'port1']	[96, 161, 501, 501]	0021-02-17	0
Bullseye	Edgar	2	1	Training	Trainingf	500	port1	port1	14.45830822	1	0	1	501	0	233	port1	02_17_21_12_39_01	Food	Gloves	Blank	19.51333333	30.21666667	90.23	['port3', 'port1']	[233, 501]	0021-02-17	1
Bullseye	Edgar	2	1	Training	Trainingf	500	port2	port2	14.56545067	0	2	0	0	640	0	port2	02_17_21_12_39_38	Gloves	Food	MO	19.51333333	30.21666667	90.23	['port2', 'port2']	[139, 501]	0021-02-17	1
Bullseye	Edgar	2	1	Training	Trainingf	500	port2	port2	12.10166168	0	1	1	0	501	263	port2	02_17_21_12_40_13	Blank	Food	Limonene	19.51333333	30.21666667	90.23	['port3', 'port2']	[263, 501]	0021-02-17	1
Bullseye	Edgar	2	1	Training	Trainingf	500	port1	port1	8.517703295	1	1	1	501	343	381	port1	02_17_21_12_40_45	Food	Gloves	MO	19.51333333	30.21666667	90.23	['port3', 'port2', 'port1']	[381, 343, 501]	0021-02-17	1
Bullseye	Edgar	2	1	Training	Trainingf	500	port1	port1	8.923162937	1	1	1	501	195	166	port1	02_17_21_12_41_18	Food	Limonene	Limonene	19.51333333	30.21666667	90.23	['port3', 'port2', 'port1']	[166, 195, 501]	0021-02-17	1
Bullseye	Edgar	2	1	Training	Trainingf	500	port2	port2	16.51960874	0	1	0	0	501	0	port2	02_17_21_12_41_56	Cotton	Food	Limonene	19.51333333	30.21666667	90.23	['port2']	[501]	0021-02-17	1
Bullseye	Edgar	2	1	Training	Trainingf	500	port2	port2	9.109019756	3	1	0	1272	501	0	port1	02_17_21_12_42_34	Blank	Food	Limonene	19.51333333	30.21666667	90.23	['port1', 'port1', 'port1', 'port2']	[279, 501, 492, 501]	0021-02-17	0
Bullseye	Edgar	2	1	Training	Trainingf	500	port1	port1	8.09975791	1	2	1	501	457	274	port1	02_17_21_12_43_07	Food	Gloves	Cotton	19.51333333	30.21666667	90.23	['port3', 'port2', 'port2', 'port1']	[274, 99, 358, 501]	0021-02-17	1
Bullseye	Edgar	2	1	Training	Trainingf	500	port2	port2	14.9096961	1	1	0	501	501	0	port1	02_17_21_12_43_45	MO	Food	Blank	19.51333333	30.21666667	90.23	['port1', 'port2']	[501, 501]	0021-02-17	0
Bullseye	Edgar	2	1	Training	Trainingf	500	port3	port3	13.0891819	3	3	2	1479	1111	986	port1	02_17_21_12_44_31	MO	Cotton	Food	19.51333333	30.21666667	90.23	['port2', 'port1', 'port1', 'port1', 'port2', 'port2', 'port3', 'port3']	[464, 501, 477, 501, 501, 146, 485, 501]	0021-02-17	0
Bullseye	Edgar	2	1	Training	Trainingf	500	port3	port3	14.6758678	0	0	2	0	0	919	port3	02_17_21_12_45_09	Limonene	Gloves	Food	19.51333333	30.21666667	90.23	['port3', 'port3']	[418, 501]	0021-02-17	1
Bullseye	Edgar	2	1	Training	Trainingf	500	port3	port3	14.11057019	0	0	1	0	0	501	port3	02_17_21_12_45_44	MO	Blank	Food	19.51333333	30.21666667	90.23	['port3']	[501]	0021-02-17	1
Bullseye	Edgar	2	1	Training	Trainingf	500	port1	port1	11.78541207	1	0	1	501	0	252	port1	02_17_21_12_46_19	Food	Gloves	MO	19.51333333	30.21666667	90.23	['port3', 'port1']	[252, 501]	0021-02-17	1
Bullseye	Edgar	2	1	Training	Trainingf	500	port1	port1	12.42647409	1	0	1	501	0	340	port1	02_17_21_12_46_55	Food	Gloves	Gloves	19.51333333	30.21666667	90.23	['port3', 'port1']	[340, 501]	0021-02-17	1
Bullseye	Edgar	2	1	Training	Trainingf	500	port3	port3	12.28359699	0	0	1	0	0	501	port3	02_17_21_12_47_29	Gloves	Cotton	Food	19.51333333	30.21666667	90.23	['port3']	[501]	0021-02-17	1
Bullseye	Edgar	2	1	Training	Trainingf	500	port1	port1	16.86413574	1	1	1	501	501	501	port3	02_17_21_12_48_10	Food	Gloves	MO	19.51333333	30.21666667	90.23	['port3', 'port2', 'port1']	[501, 501, 501]	0021-02-17	0
Bullseye	Edgar	2	1	Training	Trainingf	500	port2	port2	10.01514959	0	1	1	0	501	326	port2	02_17_21_12_48_42	Blank	Food	Limonene	19.51333333	30.21666667	90.23	['port3', 'port2']	[326, 501]	0021-02-17	1
Bullseye	Edgar	2	1	Training	Trainingf	500	port3	port3	16.25084758	0	0	1	0	0	501	port3	02_17_21_12_49_20	Cotton	Blank	Food	19.51333333	30.21666667	90.23	['port3']	[501]	0021-02-17	1
Bullseye	Edgar	2	1	Training	Trainingf	500	port3	port3	15.35519218	0	0	1	0	0	501	port3	02_17_21_12_49_57	Blank	Cotton	Food	19.51333333	30.21666667	90.23	['port3']	[501]	0021-02-17	1
Bullseye	Edgar	2	1	Training	Trainingf	500	port3	port3	11.89279103	1	1	1	501	439	501	port1	02_17_21_12_50_35	Limonene	Gloves	Food	19.51333333	30.21666667	90.23	['port2', 'port1', 'port3']	[439, 501, 501]	0021-02-17	0
Bullseye	Edgar	2	1	Training	Trainingf	500	port2	port2	7.911843061	0	1	0	0	501	0	port2	02_17_21_12_51_05	Limonene	Food	Cotton	19.51333333	30.21666667	90.23	['port2']	[501]	0021-02-17	1
Bullseye	Edgar	2	1	Training	Trainingf	500	port2	port2	17.55286622	0	1	3	0	501	952	port3	02_17_21_12_51_47	MO	Food	Gloves	19.51333333	30.21666667	90.23	['port3', 'port3', 'port3', 'port2']	[501, 92, 359, 501]	0021-02-17	0
Bullseye	Edgar	2	1	Training	Trainingf	500	port3	port3	13.28118992	0	0	1	0	0	501	port3	02_17_21_12_52_22	Blank	Gloves	Food	19.51333333	30.21666667	90.23	['port3']	[501]	0021-02-17	1
Bullseye	Edgar	2	1	Training	Trainingf	500	port1	port1	16.28860641	1	3	3	501	863	1123	port3	02_17_21_12_53_08	Food	Gloves	MO	19.51333333	30.21666667	90.23	['port3', 'port3', 'port2', 'port2', 'port3', 'port2', 'port1']	[501, 121, 454, 199, 501, 210, 501]	0021-02-17	0
Bullseye	Edgar	2	1	Training	Trainingf	500	port3	port3	18.0654726	0	0	1	0	0	501	port3	02_17_21_12_53_47	MO	Blank	Food	19.51333333	30.21666667	90.23	['port3']	[501]	0021-02-17	1
Bullseye	Edgar	2	1	Training	Trainingf	500	port1	port1	8.015981197	1	3	2	501	1185	768	port3	02_17_21_12_54_21	Food	Cotton	Blank	19.51333333	30.21666667	90.23	['port3', 'port3', 'port2', 'port2', 'port2', 'port1']	[501, 267, 501, 183, 501, 501]	0021-02-17	0
Bullseye	Edgar	2	1	Training	Trainingf	500	port1	port1	8.045601368	1	2	1	501	379	501	port3	02_17_21_12_54_54	Food	Cotton	Gloves	19.51333333	30.21666667	90.23	['port2', 'port3', 'port2', 'port1']	[327, 501, 52, 501]	0021-02-17	0
Bullseye	Edgar	2	1	Training	Trainingf	500	port2	port2	13.97256088	0	1	1	0	501	369	port2	02_17_21_12_55_32	MO	Food	MO	19.51333333	30.21666667	90.23	['port3', 'port2']	[369, 501]	0021-02-17	1
Bullseye	Edgar	2	1	Training	Trainingf	500	port2	port2	36.64872217	1	1	1	354	501	170	port2	02_17_21_12_56_35	MO	Food	Gloves	19.51333333	30.21666667	90.23	['port3', 'port1', 'port2']	[170, 354, 501]	0021-02-17	1
Bullseye	Edgar	2	1	Training	Trainingf	500	port3	port3	11.66952562	0	0	1	0	0	501	port3	02_17_21_12_57_08	Cotton	Cotton	Food	19.51333333	30.21666667	90.23	['port3']	[501]	0021-02-17	1
Bullseye	Edgar	2	1	Training	Trainingf	500	port2	port2	25.90762305	0	1	1	0	501	408	port2	02_17_21_12_57_56	Limonene	Food	Blank	19.51333333	30.21666667	90.23	['port3', 'port2']	[408, 501]	0021-02-17	1
Bullseye	Edgar	2	1	Training	Trainingf	500	port1	port1	16.03841019	1	1	1	501	369	501	port3	02_17_21_12_58_36	Food	Limonene	Gloves	19.51333333	30.21666667	90.23	['port3', 'port2', 'port1']	[501, 369, 501]	0021-02-17	0
Bullseye	Edgar	3	1	Training	Trainingf	750	port1	port1	6.01619052886963	2	3	1	1302	655	267	port1	02_18_21_13_07_27	Food	Gloves	Blank	18.62	37.1366666666667	91.5	['port2', 'port2', 'port3', 'port2', 'port1', 'port1']	[431, 144, 267, 80, 551, 751]	0021-02-18	1
Bullseye	Edgar	3	1	Training	Trainingf	750	port3	port3	22.9180908203125	0	0	1	0	0	751	port3	02_18_21_13_08_11	Gloves	Cotton	Food	18.62	37.1366666666667	91.5	['port3']	[751]	0021-02-18	1
Bullseye	Edgar	3	1	Training	Trainingf	750	port3	port3	12.2781732082367	0	1	1	0	288	751	port3	02_18_21_13_08_46	Cotton	Cotton	Food	18.62	37.1366666666667	91.5	['port2', 'port3']	[288, 751]	0021-02-18	1
Bullseye	Edgar	3	1	Training	Trainingf	750	port2	port2	2.82746362686157	1	2	0	566	1042	0	port2	02_18_21_13_09_18	MO	Food	Cotton	18.62	37.1366666666667	91.5	['port2', 'port1', 'port2']	[291, 566, 751]	0021-02-18	1
Bullseye	Edgar	3	1	Training	Trainingf	750	port3	port3	8.89061236381531	2	1	1	779	550	751	port3	02_18_21_13_09_56	Cotton	Cotton	Food	18.62	37.1366666666667	91.5	['port1', 'port1', 'port2', 'port3']	[369, 410, 550, 751]	0021-02-18	1
Bullseye	Edgar	3	1	Training	Trainingf	750	port1	port1	14.7086865901947	1	0	1	751	0	189	port1	02_18_21_13_10_34	Food	Gloves	MO	18.62	37.1366666666667	91.5	['port3', 'port1']	[189, 751]	0021-02-18	1
Bullseye	Edgar	3	1	Training	Trainingf	750	port1	port1	20.5979418754578	1	0	0	751	0	0	port1	02_18_21_13_11_16	Food	Gloves	Cotton	18.62	37.1366666666667	91.5	['port1']	[751]	0021-02-18	1
Bullseye	Edgar	3	1	Training	Trainingf	750	port2	port2	12.738495349884	0	1	0	0	751	0	port2	02_18_21_13_11_50	Blank	Food	Blank	18.62	37.1366666666667	91.5	['port2']	[751]	0021-02-18	1
Bullseye	Edgar	3	1	Training	Trainingf	750	port2	port2	14.3149569034576	0	1	0	0	751	0	port2	02_18_21_13_12_25	Blank	Food	Gloves	18.62	37.1366666666667	91.5	['port2']	[751]	0021-02-18	1
Bullseye	Edgar	3	1	Training	Trainingf	750	port3	port3	8.7695107460022	2	2	1	669	790	751	port3	02_18_21_13_13_01	Blank	Cotton	Food	18.62	37.1366666666667	91.5	['port2', 'port1', 'port1', 'port2', 'port3']	[433, 599, 70, 357, 751]	0021-02-18	1
Bullseye	Edgar	3	1	Training	Trainingf	750	port3	port3	15.3282747268677	0	0	1	0	0	751	port3	02_18_21_13_13_38	Cotton	Limonene	Food	18.62	37.1366666666667	91.5	['port3']	[751]	0021-02-18	1
Bullseye	Edgar	3	1	Training	Trainingf	750	port1	port1	14.9412729740143	1	1	1	751	352	403	port1	02_18_21_13_14_17	Food	Gloves	Blank	18.62	37.1366666666667	91.5	['port3', 'port2', 'port1']	[403, 352, 751]	0021-02-18	1
Bullseye	Edgar	3	1	Training	Trainingf	750	port2	port2	10.2395615577698	1	1	1	216	751	290	port2	02_18_21_13_14_51	MO	Food	Blank	18.62	37.1366666666667	91.5	['port3', 'port1', 'port2']	[290, 216, 751]	0021-02-18	1
Bullseye	Edgar	3	1	Training	Trainingf	750	port2	port2	13.8608107566833	0	1	1	0	751	232	port2	02_18_21_13_15_28	Blank	Food	Cotton	18.62	37.1366666666667	91.5	['port3', 'port2']	[232, 751]	0021-02-18	1
Bullseye	Edgar	3	1	Training	Trainingf	750	port3	port3	12.6751141548157	0	1	2	0	189	1334	port3	02_18_21_13_16_04	Blank	Gloves	Food	18.62	37.1366666666667	91.5	['port3', 'port2', 'port3']	[583, 189, 751]	0021-02-18	1
Bullseye	Edgar	3	1	Training	Trainingf	750	port1	port1	12.300128698349	2	0	1	1340	0	211	port1	02_18_21_13_16_41	Food	Gloves	Limonene	18.62	37.1366666666667	91.5	['port3', 'port1', 'port1']	[211, 589, 751]	0021-02-18	1
Bullseye	Edgar	3	1	Training	Trainingf	750	port3	port3	23.6281204223633	2	1	1	1121	307	751	port3	02_18_21_13_17_36	Limonene	Blank	Food	18.62	37.1366666666667	91.5	['port2', 'port1', 'port1', 'port3']	[307, 688, 433, 751]	0021-02-18	1
Bullseye	Edgar	3	1	Training	Trainingf	750	port2	port2	1.39029216766357	1	1	1	170	751	111	port2	02_18_21_13_18_12	Limonene	Food	MO	18.62	37.1366666666667	91.5	['port1', 'port3', 'port2']	[170, 111, 751]	0021-02-18	1
Bullseye	Edgar	3	1	Training	Trainingf	750	port1	port1	8.79725670814514	1	1	1	751	365	676	port1	02_18_21_13_18_45	Food	Gloves	Cotton	18.62	37.1366666666667	91.5	['port3', 'port2', 'port1']	[676, 365, 751]	0021-02-18	1
Bullseye	Edgar	3	1	Training	Trainingf	750	port3	port3	15.3613045215607	0	0	1	0	0	751	port3	02_18_21_13_19_22	Blank	Blank	Food	18.62	37.1366666666667	91.5	['port3']	[751]	0021-02-18	1
Bullseye	Edgar	3	1	Training	Trainingf	750	port2	port2	15.6118941307068	0	1	1	0	751	472	port2	02_18_21_13_20_00	Cotton	Food	Gloves	18.62	37.1366666666667	91.5	['port3', 'port2']	[472, 751]	0021-02-18	1
Bullseye	Edgar	3	1	Training	Trainingf	750	port3	port3	9.12798428535461	1	2	2	486	574	1354	port3	02_18_21_13_20_36	Limonene	Cotton	Food	18.62	37.1366666666667	91.5	['port3', 'port2', 'port1', 'port2', 'port3']	[603, 190, 486, 384, 751]	0021-02-18	1
Bullseye	Edgar	3	1	Training	Trainingf	750	port2	port2	11.9584994316101	0	1	1	0	751	169	port2	02_18_21_13_21_10	Blank	Food	MO	18.62	37.1366666666667	91.5	['port3', 'port2']	[169, 751]	0021-02-18	1
Bullseye	Edgar	3	1	Training	Trainingf	750	port3	port3	13.377950668335	0	1	2	0	187	1366	port3	02_18_21_13_21_47	Gloves	Cotton	Food	18.62	37.1366666666667	91.5	['port3', 'port2', 'port3']	[615, 187, 751]	0021-02-18	1
Bullseye	Edgar	3	1	Training	Trainingf	750	port1	port1	9.31568431854248	1	1	1	751	384	710	port1	02_18_21_13_22_21	Food	Blank	Gloves	18.62	37.1366666666667	91.5	['port2', 'port3', 'port1']	[384, 710, 751]	0021-02-18	1
Bullseye	Edgar	3	1	Training	Trainingf	750	port2	port2	6.2665388584137	1	1	0	476	751	0	port2	02_18_21_13_22_50	Blank	Food	Limonene	18.62	37.1366666666667	91.5	['port1', 'port2']	[476, 751]	0021-02-18	1
Bullseye	Edgar	3	1	Training	Trainingf	750	port3	port3	9.62604236602783	0	1	1	0	393	751	port3	02_18_21_13_23_23	MO	Cotton	Food	18.62	37.1366666666667	91.5	['port2', 'port3']	[393, 751]	0021-02-18	1
Bullseye	Edgar	3	1	Training	Trainingf	750	port1	port1	9.12608885765076	1	1	2	751	99	634	port1	02_18_21_13_23_58	Food	Cotton	Cotton	18.62	37.1366666666667	91.5	['port3', 'port3', 'port2', 'port1']	[612, 22, 99, 751]	0021-02-18	1
Bullseye	Edgar	3	1	Training	Trainingf	750	port2	port2	10.6418635845184	0	2	0	0	841	0	port2	02_18_21_13_24_31	Limonene	Food	MO	18.62	37.1366666666667	91.5	['port2', 'port2']	[90, 751]	0021-02-18	1
Bullseye	Edgar	3	1	Training	Trainingf	750	port1	port1	6.54750967025757	1	0	0	751	0	0	port1	02_18_21_13_24_59	Food	Gloves	Gloves	18.62	37.1366666666667	91.5	['port1']	[751]	0021-02-18	1
Bullseye	Edgar	3	1	Training	Trainingf	750	port3	port3	6.0787878036499	0	0	2	0	0	842	port3	02_18_21_13_25_28	MO	MO	Food	18.62	37.1366666666667	91.5	['port3', 'port3']	[91, 751]	0021-02-18	1
Bullseye	Edgar	3	1	Training	Trainingf	750	port1	port1	10.9079785346985	1	1	0	751	149	0	port1	02_18_21_13_26_01	Food	Limonene	MO	18.62	37.1366666666667	91.5	['port2', 'port1']	[149, 751]	0021-02-18	1
Bullseye	Edgar	3	1	Training	Trainingf	750	port2	port2	7.67354297637939	0	2	1	0	1079	158	port2	02_18_21_13_26_34	Limonene	Food	Cotton	18.62	37.1366666666667	91.5	['port3', 'port2', 'port2']	[158, 328, 751]	0021-02-18	1
Bullseye	Edgar	3	1	Training	Trainingf	750	port2	port2	2.64005422592163	1	1	0	439	751	0	port2	02_18_21_13_27_00	Cotton	Food	Limonene	18.62	37.1366666666667	91.5	['port1', 'port2']	[439, 751]	0021-02-18	1
Bullseye	Edgar	3	1	Training	Trainingf	750	port2	port2	9.37698459625244	0	1	0	0	751	0	port2	02_18_21_13_27_30	Limonene	Food	MO	18.62	37.1366666666667	91.5	['port2']	[751]	0021-02-18	1
Bullseye	Edgar	3	1	Training	Trainingf	750	port3	port3	14.1617977619171	1	2	1	469	544	751	port3	02_18_21_13_28_10	Limonene	Blank	Food	18.62	37.1366666666667	91.5	['port2', 'port1', 'port2', 'port3']	[291, 469, 253, 751]	0021-02-18	1
Bullseye	Edgar	3	1	Training	Trainingf	750	port2	port2	5.81236958503723	0	1	0	0	751	0	port2	02_18_21_13_28_37	Limonene	Food	Limonene	18.62	37.1366666666667	91.5	['port2']	[751]	0021-02-18	1
Bullseye	Edgar	3	1	Training	Trainingf	750	port1	port1	1.96809101104736	1	0	0	751	0	0	port1	02_18_21_13_29_01	Food	Limonene	Blank	18.62	37.1366666666667	91.5	['port1']	[751]	0021-02-18	1
Bullseye	Edgar	3	1	Training	Trainingf	750	port1	port1	5.56314539909363	1	1	0	751	281	0	port1	02_18_21_13_29_29	Food	Limonene	Limonene	18.62	37.1366666666667	91.5	['port2', 'port1']	[281, 751]	0021-02-18	1
Bullseye	Edgar	3	1	Training	Trainingf	750	port3	port3	12.3758797645569	0	1	1	0	392	751	port3	02_18_21_13_30_04	MO	Cotton	Food	18.62	37.1366666666667	91.5	['port2', 'port3']	[392, 751]	0021-02-18	1
Bullseye	Edgar	3	2	Training	Trainingf	1000	port2	port2	11.2193253	0	2	0	0	1193	0	port2	02_18_21_16_08_04	Cotton	Food	Cotton	19.81333333	26.84	91.44333333	['port2', 'port2']	[192, 1001]	0021-02-18	1
Bullseye	Edgar	3	2	Training	Trainingf	1000	port1	port1	16.47207332	2	1	1	1682	140	310	port1	02_18_21_16_08_45	Food	Blank	Blank	19.81333333	26.84	91.44333333	['port3', 'port2', 'port1', 'port1']	[310, 140, 681, 1001]	0021-02-18	1
Bullseye	Edgar	3	2	Training	Trainingf	1000	port3	port3	10.17373157	0	0	2	0	0	1579	port3	02_18_21_16_09_18	Gloves	Blank	Food	19.81333333	26.84	91.44333333	['port3', 'port3']	[578, 1001]	0021-02-18	1
Bullseye	Edgar	3	2	Training	Trainingf	1000	port1	port1	10.56580639	1	1	1	1001	240	520	port1	02_18_21_16_09_52	Food	MO	MO	19.81333333	26.84	91.44333333	['port3', 'port2', 'port1']	[520, 240, 1001]	0021-02-18	1
Bullseye	Edgar	3	2	Training	Trainingf	1000	port3	port3	6.37539959	1	1	1	673	390	1001	port3	02_18_21_16_10_25	Blank	Cotton	Food	19.81333333	26.84	91.44333333	['port1', 'port2', 'port3']	[673, 390, 1001]	0021-02-18	1
Bullseye	Edgar	3	2	Training	Trainingf	1000	port3	port3	7.876607656	0	1	1	0	131	1001	port3	02_18_21_16_10_55	Cotton	MO	Food	19.81333333	26.84	91.44333333	['port2', 'port3']	[131, 1001]	0021-02-18	1
Bullseye	Edgar	3	2	Training	Trainingf	1000	port1	port1	7.547714233	1	1	1	1001	109	128	port1	02_18_21_16_11_26	Food	Cotton	Cotton	19.81333333	26.84	91.44333333	['port3', 'port2', 'port1']	[128, 109, 1001]	0021-02-18	1
Bullseye	Edgar	3	2	Training	Trainingf	1000	port2	port2	8.392282248	0	2	1	0	1845	354	port2	02_18_21_16_11_58	Cotton	Food	Limonene	19.81333333	26.84	91.44333333	['port2', 'port3', 'port2']	[844, 354, 1001]	0021-02-18	1
Bullseye	Edgar	3	2	Training	Trainingf	1000	port2	port2	3.989289999	2	2	1	765	1102	505	port2	02_18_21_16_12_28	MO	Food	Gloves	19.81333333	26.84	91.44333333	['port3', 'port2', 'port1', 'port1', 'port2']	[505, 101, 636, 129, 1001]	0021-02-18	1
Bullseye	Edgar	3	2	Training	Trainingf	1000	port2	port2	5.923782587	0	1	1	0	1001	477	port2	02_18_21_16_12_57	Gloves	Food	Gloves	19.81333333	26.84	91.44333333	['port3', 'port2']	[477, 1001]	0021-02-18	1
Bullseye	Edgar	3	2	Training	Trainingf	1000	port2	port2	6.19273138	0	1	1	0	1001	87	port2	02_18_21_16_13_26	Limonene	Food	Limonene	19.81333333	26.84	91.44333333	['port3', 'port2']	[87, 1001]	0021-02-18	1
Bullseye	Edgar	3	2	Training	Trainingf	1000	port1	port1	10.48698688	1	1	1	1001	1001	229	port2	02_18_21_16_14_01	Food	Gloves	Limonene	19.81333333	26.84	91.44333333	['port3', 'port2', 'port1']	[229, 1001, 1001]	0021-02-18	0
Bullseye	Edgar	3	2	Training	Trainingf	1000	port2	port2	7.660549641	0	1	1	0	1001	26	port2	02_18_21_16_14_32	Limonene	Food	MO	19.81333333	26.84	91.44333333	['port3', 'port2']	[26, 1001]	0021-02-18	1
Bullseye	Edgar	3	2	Training	Trainingf	1000	port2	port2	4.641640425	0	1	1	0	1001	63	port2	02_18_21_16_15_00	Gloves	Food	Cotton	19.81333333	26.84	91.44333333	['port3', 'port2']	[63, 1001]	0021-02-18	1
Bullseye	Edgar	3	2	Training	Trainingf	1000	port3	port3	3.000900984	1	1	1	318	612	1001	port3	02_18_21_16_15_27	Blank	Blank	Food	19.81333333	26.84	91.44333333	['port1', 'port2', 'port3']	[318, 612, 1001]	0021-02-18	1
Bullseye	Edgar	3	2	Training	Trainingf	1000	port2	port2	6.125025749	0	1	1	0	1001	231	port2	02_18_21_16_15_56	Gloves	Food	Gloves	19.81333333	26.84	91.44333333	['port3', 'port2']	[231, 1001]	0021-02-18	1
Bullseye	Edgar	3	2	Training	Trainingf	1000	port1	port1	7.391375303	1	1	1	1001	319	629	port1	02_18_21_16_16_27	Food	Limonene	Limonene	19.81333333	26.84	91.44333333	['port3', 'port2', 'port1']	[629, 319, 1001]	0021-02-18	1
Bullseye	Edgar	3	2	Training	Trainingf	1000	port3	port3	14.33166027	0	0	1	0	0	1001	port3	02_18_21_16_17_03	Cotton	MO	Food	19.81333333	26.84	91.44333333	['port3']	[1001]	0021-02-18	1
Bullseye	Edgar	3	2	Training	Trainingf	1000	port3	port3	3.207002163	0	1	1	0	42	1001	port3	02_18_21_16_17_29	MO	MO	Food	19.81333333	26.84	91.44333333	['port2', 'port3']	[42, 1001]	0021-02-18	1
Bullseye	Edgar	3	2	Training	Trainingf	1000	port1	port1	1.95400238	1	1	0	1001	107	0	port1	02_18_21_16_17_54	Food	Blank	Cotton	19.81333333	26.84	91.44333333	['port2', 'port1']	[107, 1001]	0021-02-18	1
Bullseye	Edgar	3	2	Training	Trainingf	1000	port2	port2	9.719894171	0	1	1	0	1001	549	port2	02_18_21_16_18_27	Cotton	Food	Gloves	19.81333333	26.84	91.44333333	['port3', 'port2']	[549, 1001]	0021-02-18	1
Bullseye	Edgar	3	2	Training	Trainingf	1000	port2	port2	9.64159894	0	1	1	0	1001	468	port2	02_18_21_16_18_59	Cotton	Food	MO	19.81333333	26.84	91.44333333	['port3', 'port2']	[468, 1001]	0021-02-18	1
Bullseye	Edgar	3	2	Training	Trainingf	1000	port2	port2	10.06438804	0	1	0	0	1001	0	port2	02_18_21_16_19_31	Blank	Food	Limonene	19.81333333	26.84	91.44333333	['port2']	[1001]	0021-02-18	1
Bullseye	Edgar	3	2	Training	Trainingf	1000	port1	port1	11.42524099	1	1	1	1001	300	283	port1	02_18_21_16_20_06	Food	Gloves	Blank	19.81333333	26.84	91.44333333	['port3', 'port2', 'port1']	[283, 300, 1001]	0021-02-18	1
Bullseye	Edgar	3	2	Training	Trainingf	1000	port3	port3	1.655897379	0	1	1	0	468	1001	port3	02_18_21_16_20_31	MO	Limonene	Food	19.81333333	26.84	91.44333333	['port2', 'port3']	[468, 1001]	0021-02-18	1
Bullseye	Edgar	3	2	Training	Trainingf	1000	port3	port3	14.11164045	0	0	1	0	0	1001	port3	02_18_21_16_21_07	Gloves	Blank	Food	19.81333333	26.84	91.44333333	['port3']	[1001]	0021-02-18	1
Bullseye	Edgar	3	2	Training	Trainingf	1000	port3	port3	13.36289883	0	1	1	0	547	1001	port3	02_18_21_16_21_43	Limonene	Blank	Food	19.81333333	26.84	91.44333333	['port2', 'port3']	[547, 1001]	0021-02-18	1
Bullseye	Edgar	3	2	Training	Trainingf	1000	port2	port2	10.96948647	0	1	1	0	1001	269	port2	02_18_21_16_22_17	Gloves	Food	MO	19.81333333	26.84	91.44333333	['port3', 'port2']	[269, 1001]	0021-02-18	1
Bullseye	Edgar	3	2	Training	Trainingf	1000	port1	port1	11.28402662	1	1	1	1001	402	372	port1	02_18_21_16_22_52	Food	Gloves	Cotton	19.81333333	26.84	91.44333333	['port3', 'port2', 'port1']	[372, 402, 1001]	0021-02-18	1
Bullseye	Edgar	3	2	Training	Trainingf	1000	port1	port1	7.627465248	1	1	1	1001	295	181	port1	02_18_21_16_23_24	Food	Gloves	Limonene	19.81333333	26.84	91.44333333	['port3', 'port2', 'port1']	[181, 295, 1001]	0021-02-18	1
Bullseye	Edgar	3	2	Training	Trainingf	1000	port2	port2	8.500204325	0	1	1	0	1001	645	port2	02_18_21_16_23_55	MO	Food	Blank	19.81333333	26.84	91.44333333	['port3', 'port2']	[645, 1001]	0021-02-18	1
Bullseye	Edgar	3	2	Training	Trainingf	1000	port2	port2	7.880024195	0	2	1	0	1735	404	port2	02_18_21_16_24_27	Cotton	Food	MO	19.81333333	26.84	91.44333333	['port2', 'port3', 'port2']	[734, 404, 1001]	0021-02-18	1
Bullseye	Edgar	3	2	Training	Trainingf	1000	port1	port1	8.985854626	1	2	1	1001	639	542	port1	02_18_21_16_25_01	Food	MO	Limonene	19.81333333	26.84	91.44333333	['port2', 'port3', 'port2', 'port1']	[351, 542, 288, 1001]	0021-02-18	1
Bullseye	Edgar	3	2	Training	Trainingf	1000	port3	port3	10.62600589	2	2	3	1082	334	1771	port3	02_18_21_16_25_46	MO	Limonene	Food	19.81333333	26.84	91.44333333	['port2', 'port1', 'port3', 'port3', 'port1', 'port2', 'port3']	[21, 568, 248, 522, 514, 313, 1001]	0021-02-18	1
Bullseye	Edgar	3	2	Training	Trainingf	1000	port1	port1	5.156846285	1	0	0	1001	0	0	port1	02_18_21_16_26_12	Food	Blank	Cotton	19.81333333	26.84	91.44333333	['port1']	[1001]	0021-02-18	1
Bullseye	Edgar	3	2	Training	Trainingf	1000	port1	port1	10.55244327	1	1	1	1001	134	296	port1	02_18_21_16_26_47	Food	Limonene	MO	19.81333333	26.84	91.44333333	['port3', 'port2', 'port1']	[296, 134, 1001]	0021-02-18	1
Bullseye	Edgar	3	2	Training	Trainingf	1000	port2	port2	5.922651529	1	2	1	222	1597	31	port2	02_18_21_16_27_18	Limonene	Food	Blank	19.81333333	26.84	91.44333333	['port3', 'port2', 'port1', 'port2']	[31, 596, 222, 1001]	0021-02-18	1
Bullseye	Edgar	3	2	Training	Trainingf	1000	port3	port3	6.485371351	1	2	1	907	893	1001	port3	02_18_21_16_27_51	Gloves	Gloves	Food	19.81333333	26.84	91.44333333	['port2', 'port1', 'port2', 'port3']	[476, 907, 417, 1001]	0021-02-18	1
Bullseye	Edgar	3	2	Training	Trainingf	1000	port1	port1	9.670764446	1	1	1	1001	281	501	port1	02_18_21_16_28_24	Food	MO	MO	19.81333333	26.84	91.44333333	['port3', 'port2', 'port1']	[501, 281, 1001]	0021-02-18	1
Bullseye	Edgar	3	2	Training	Trainingf	1000	port3	port3	10.40953255	0	0	1	0	0	1001	port3	02_18_21_16_28_56	MO	Cotton	Food	19.81333333	26.84	91.44333333	['port3']	[1001]	0021-02-18	1
Bullseye	Edgar	4	1	Training	Trainingf	1500	port2	port2	33.03138661	1	3	0	396	4168	0	port2	02_19_21_09_21_14	MO	Food	Cotton	12.63	28.22666667	76.13	['port2', 'port2', 'port1', 'port2']	[1357, 1310, 396, 1501]	0021-02-19	1
Bullseye	Edgar	4	1	Training	Trainingf	1500	port2	port2	9.767760038	0	1	0	0	1501	0	port2	02_19_21_09_21_45	MO	Food	MO	12.63	28.22666667	76.13	['port2']	[1501]	0021-02-19	1
Bullseye	Edgar	4	1	Training	Trainingf	1500	port2	port2	7.546718836	0	1	0	0	1501	0	port2	02_19_21_09_22_14	Cotton	Food	Gloves	12.63	28.22666667	76.13	['port2']	[1501]	0021-02-19	1
Bullseye	Edgar	4	1	Training	Trainingf	1500	port3	port3	3.264858246	1	1	1	203	910	1501	port3	02_19_21_09_22_43	MO	Cotton	Food	12.63	28.22666667	76.13	['port1', 'port2', 'port3']	[203, 910, 1501]	0021-02-19	1
Bullseye	Edgar	4	1	Training	Trainingf	1500	port1	port1	16.18803263	1	2	1	1501	830	492	port1	02_19_21_09_23_24	Food	MO	Limonene	12.63	28.22666667	76.13	['port2', 'port3', 'port2', 'port1']	[470, 492, 360, 1501]	0021-02-19	1
Bullseye	Edgar	4	1	Training	Trainingf	1500	port1	port1	13.24954653	2	0	0	2280	0	0	port1	02_19_21_09_24_01	Food	MO	Gloves	12.63	28.22666667	76.13	['port1', 'port1']	[779, 1501]	0021-02-19	1
Bullseye	Edgar	4	1	Training	Trainingf	1500	port1	port1	14.78337717	2	1	1	2037	118	150	port1	02_19_21_09_24_46	Food	Limonene	Gloves	12.63	28.22666667	76.13	['port3', 'port2', 'port1', 'port1']	[150, 118, 536, 1501]	0021-02-19	1
Bullseye	Edgar	4	1	Training	Trainingf	1500	port1	port1	7.973384142	1	2	1	1501	651	608	port1	02_19_21_09_25_19	Food	Blank	Gloves	12.63	28.22666667	76.13	['port2', 'port3', 'port2', 'port1']	[384, 608, 267, 1501]	0021-02-19	1
Bullseye	Edgar	4	1	Training	Trainingf	1500	port3	port3	8.281167984	0	0	1	0	0	1501	port3	02_19_21_09_25_48	Cotton	Blank	Food	12.63	28.22666667	76.13	['port3']	[1501]	0021-02-19	1
Bullseye	Edgar	4	1	Training	Trainingf	1500	port3	port3	7.017054319	2	2	1	1158	822	1501	port3	02_19_21_09_26_22	MO	Gloves	Food	12.63	28.22666667	76.13	['port1', 'port2', 'port1', 'port2', 'port3']	[456, 491, 702, 331, 1501]	0021-02-19	1
Bullseye	Edgar	4	1	Training	Trainingf	1500	port1	port1	10.50431371	1	0	0	1501	0	0	port1	02_19_21_09_26_54	Food	Blank	Gloves	12.63	28.22666667	76.13	['port1']	[1501]	0021-02-19	1
Bullseye	Edgar	4	1	Training	Trainingf	1500	port1	port1	7.969231844	2	1	0	2892	413	0	port1	02_19_21_09_27_27	Food	Gloves	MO	12.63	28.22666667	76.13	['port2', 'port1', 'port1']	[413, 1391, 1501]	0021-02-19	1
Bullseye	Edgar	4	1	Training	Trainingf	1500	port3	port3	8.265468121	1	1	2	371	378	1671	port3	02_19_21_09_28_00	Cotton	Limonene	Food	12.63	28.22666667	76.13	['port1', 'port2', 'port3', 'port3']	[371, 378, 170, 1501]	0021-02-19	1
Bullseye	Edgar	4	1	Training	Trainingf	1500	port3	port3	9.048408031	0	1	1	0	204	1501	port3	02_19_21_09_28_33	Blank	Cotton	Food	12.63	28.22666667	76.13	['port2', 'port3']	[204, 1501]	0021-02-19	1
Bullseye	Edgar	4	1	Training	Trainingf	1500	port3	port3	9.174527884	0	1	1	0	312	1501	port3	02_19_21_09_29_05	Blank	Blank	Food	12.63	28.22666667	76.13	['port2', 'port3']	[312, 1501]	0021-02-19	1
Bullseye	Edgar	4	1	Training	Trainingf	1500	port2	port2	7.800828934	0	1	1	0	1501	795	port2	02_19_21_09_29_36	Gloves	Food	Gloves	12.63	28.22666667	76.13	['port3', 'port2']	[795, 1501]	0021-02-19	1
Bullseye	Edgar	4	1	Training	Trainingf	1500	port2	port2	11.36114907	1	1	0	388	1501	0	port2	02_19_21_09_30_11	Gloves	Food	Limonene	12.63	28.22666667	76.13	['port1', 'port2']	[388, 1501]	0021-02-19	1
Bullseye	Edgar	4	1	Training	Trainingf	1500	port2	port2	12.10989594	1	1	0	515	1501	0	port2	02_19_21_09_30_46	MO	Food	Gloves	12.63	28.22666667	76.13	['port1', 'port2']	[515, 1501]	0021-02-19	1
Bullseye	Edgar	4	1	Training	Trainingf	1500	port1	port1	6.687794924	1	2	1	1501	836	467	port1	02_19_21_09_31_18	Food	Gloves	Cotton	12.63	28.22666667	76.13	['port2', 'port3', 'port2', 'port1']	[467, 467, 369, 1501]	0021-02-19	1
Bullseye	Edgar	4	1	Training	Trainingf	1500	port3	port3	4.37551713	2	2	1	743	664	1501	port3	02_19_21_09_31_50	Gloves	MO	Food	12.63	28.22666667	76.13	['port1', 'port2', 'port1', 'port2', 'port3']	[222, 367, 521, 297, 1501]	0021-02-19	1
Bullseye	Edgar	4	1	Training	Trainingf	1500	port2	port2	9.255541801	0	1	0	0	1501	0	port2	02_19_21_09_32_20	MO	Food	MO	12.63	28.22666667	76.13	['port2']	[1501]	0021-02-19	1
Bullseye	Edgar	4	1	Training	Trainingf	1500	port1	port1	4.719027042	2	0	0	1632	0	0	port1	02_19_21_09_32_48	Food	Limonene	Gloves	12.63	28.22666667	76.13	['port1', 'port1']	[131, 1501]	0021-02-19	1
Bullseye	Edgar	4	1	Training	Trainingf	1500	port2	port2	6.204271078	1	1	0	497	1501	0	port2	02_19_21_09_33_18	MO	Food	Cotton	12.63	28.22666667	76.13	['port1', 'port2']	[497, 1501]	0021-02-19	1
Bullseye	Edgar	4	1	Training	Trainingf	1500	port1	port1	6.487249851	1	1	0	1501	478	0	port1	02_19_21_09_33_48	Food	Limonene	MO	12.63	28.22666667	76.13	['port2', 'port1']	[478, 1501]	0021-02-19	1
Bullseye	Edgar	4	1	Training	Trainingf	1500	port3	port3	11.14415932	1	2	1	996	786	1501	port3	02_19_21_09_34_25	Blank	Gloves	Food	12.63	28.22666667	76.13	['port2', 'port1', 'port2', 'port3']	[333, 996, 453, 1501]	0021-02-19	1
Bullseye	Edgar	4	1	Training	Trainingf	1500	port3	port3	8.927990675	1	1	1	394	352	1501	port3	02_19_21_09_34_59	MO	Limonene	Food	12.63	28.22666667	76.13	['port1', 'port2', 'port3']	[394, 352, 1501]	0021-02-19	1
Bullseye	Edgar	4	1	Training	Trainingf	1500	port2	port2	13.05489039	0	1	0	0	1501	0	port2	02_19_21_09_35_33	Limonene	Food	Blank	12.63	28.22666667	76.13	['port2']	[1501]	0021-02-19	1
Bullseye	Edgar	4	1	Training	Trainingf	1500	port1	port1	13.46651602	2	1	1	2454	130	361	port1	02_19_21_09_36_13	Food	Limonene	Gloves	12.63	28.22666667	76.13	['port3', 'port2', 'port1', 'port1']	[361, 130, 953, 1501]	0021-02-19	1
Bullseye	Edgar	4	1	Training	Trainingf	1500	port3	port3	12.20425916	0	0	1	0	0	1501	port3	02_19_21_09_36_46	Limonene	MO	Food	12.63	28.22666667	76.13	['port3']	[1501]	0021-02-19	1
Bullseye	Edgar	4	1	Training	Trainingf	1500	port2	port2	8.816097975	0	1	0	0	1501	0	port2	02_19_21_09_37_16	Limonene	Food	Cotton	12.63	28.22666667	76.13	['port2']	[1501]	0021-02-19	1
Bullseye	Edgar	4	1	Training	Trainingf	1500	port3	port3	7.533453941	1	1	1	539	659	1501	port3	02_19_21_09_37_49	Blank	Blank	Food	12.63	28.22666667	76.13	['port1', 'port2', 'port3']	[539, 659, 1501]	0021-02-19	1
Bullseye	Edgar	4	1	Training	Trainingf	1500	port2	port2	10.61200881	1	2	0	445	2783	0	port2	02_19_21_09_38_25	Blank	Food	Cotton	12.63	28.22666667	76.13	['port1', 'port2', 'port2']	[445, 1282, 1501]	0021-02-19	1
Bullseye	Edgar	4	1	Training	Trainingf	1500	port3	port3	5.438985348	1	1	1	393	321	1501	port3	02_19_21_09_38_55	Cotton	Limonene	Food	12.63	28.22666667	76.13	['port1', 'port2', 'port3']	[393, 321, 1501]	0021-02-19	1
Bullseye	Edgar	4	1	Training	Trainingf	1500	port2	port2	1.280757904	1	3	0	186	2001	0	port2	02_19_21_09_39_21	Gloves	Food	MO	12.63	28.22666667	76.13	['port1', 'port2', 'port2', 'port2']	[186, 227, 273, 1501]	0021-02-19	1
Bullseye	Edgar	4	1	Training	Trainingf	1500	port1	port1	9.242335081	1	0	0	1501	0	0	port1	02_19_21_09_39_52	Food	MO	MO	12.63	28.22666667	76.13	['port1']	[1501]	0021-02-19	1
Bullseye	Edgar	4	1	Training	Trainingf	1500	port2	port2	12.40536404	0	1	0	0	1501	0	port2	02_19_21_09_40_25	Limonene	Food	Blank	12.63	28.22666667	76.13	['port2']	[1501]	0021-02-19	1
Bullseye	Edgar	4	1	Training	Trainingf	1500	port1	port1	11.43722796	1	1	1	1501	314	299	port1	02_19_21_09_41_01	Food	Gloves	Limonene	12.63	28.22666667	76.13	['port3', 'port2', 'port1']	[299, 314, 1501]	0021-02-19	1
Bullseye	Edgar	4	1	Training	Trainingf	1500	port1	port1	6.313233614	1	1	0	1501	284	0	port1	02_19_21_09_41_31	Food	Cotton	MO	12.63	28.22666667	76.13	['port2', 'port1']	[284, 1501]	0021-02-19	1
Bullseye	Edgar	4	1	Training	Trainingf	1500	port1	port1	6.602109432	1	1	1	1501	315	273	port1	02_19_21_09_42_02	Food	MO	Limonene	12.63	28.22666667	76.13	['port3', 'port2', 'port1']	[273, 315, 1501]	0021-02-19	1
Bullseye	Edgar	4	1	Training	Trainingf	1500	port3	port3	8.810058117	1	1	3	495	579	2868	port3	02_19_21_09_42_37	Limonene	Gloves	Food	12.63	28.22666667	76.13	['port1', 'port2', 'port3', 'port3', 'port3']	[495, 579, 1215, 152, 1501]	0021-02-19	1
Bullseye	Edgar	4	2	Training	Trainingf	2000	port2	port2	1.4781436920166	2	4	1	509	4936	165	port2	02_19_21_12_37_52	Gloves	Food	Limonene	18.4333333333333	32.4633333333333	91.19	['port1', 'port2', 'port1', 'port2', 'port2', 'port3', 'port2']	[157, 1776, 352, 912, 247, 165, 2001]	0021-02-19	1
Bullseye	Edgar	4	2	Training	Trainingf	2000	port1	port1	11.2059307098389	1	0	0	2001	0	0	port1	02_19_21_12_38_25	Food	Cotton	MO	18.4333333333333	32.4633333333333	91.19	['port1']	[2001]	0021-02-19	1
Bullseye	Edgar	4	2	Training	Trainingf	2000	port3	port3	1.53088998794556	2	2	1	681	1697	2001	port3	02_19_21_12_38_54	Blank	Blank	Food	18.4333333333333	32.4633333333333	91.19	['port1', 'port2', 'port1', 'port2', 'port3']	[222, 948, 459, 749, 2001]	0021-02-19	1
Bullseye	Edgar	4	2	Training	Trainingf	2000	port2	port2	8.01587653160095	0	1	0	0	2001	0	port2	02_19_21_12_39_24	Cotton	Food	Gloves	18.4333333333333	32.4633333333333	91.19	['port2']	[2001]	0021-02-19	1
Bullseye	Edgar	4	2	Training	Trainingf	2000	port2	port2	13.9079923629761	0	1	0	0	2001	0	port2	02_19_21_12_39_59	Cotton	Food	MO	18.4333333333333	32.4633333333333	91.19	['port2']	[2001]	0021-02-19	1
Bullseye	Edgar	4	2	Training	Trainingf	2000	port3	port3	11.7378420829773	1	1	1	133	377	2001	port3	02_19_21_12_40_36	Cotton	Limonene	Food	18.4333333333333	32.4633333333333	91.19	['port1', 'port2', 'port3']	[133, 377, 2001]	0021-02-19	1
Bullseye	Edgar	4	2	Training	Trainingf	2000	port3	port3	9.54796409606934	0	1	1	0	266	2001	port3	02_19_21_12_41_09	Cotton	MO	Food	18.4333333333333	32.4633333333333	91.19	['port2', 'port3']	[266, 2001]	0021-02-19	1
Bullseye	Edgar	4	2	Training	Trainingf	2000	port1	port1	6.6406102180481	1	2	1	2001	474	570	port1	02_19_21_12_41_41	Food	Cotton	Gloves	18.4333333333333	32.4633333333333	91.19	['port2', 'port3', 'port2', 'port1']	[378, 570, 96, 2001]	0021-02-19	1
Bullseye	Edgar	4	2	Training	Trainingf	2000	port1	port1	9.48720216751099	1	2	1	2001	547	510	port1	02_19_21_12_42_16	Food	Cotton	Cotton	18.4333333333333	32.4633333333333	91.19	['port2', 'port3', 'port2', 'port1']	[421, 510, 126, 2001]	0021-02-19	1
Bullseye	Edgar	4	2	Training	Trainingf	2000	port3	port3	2.96333718299866	1	1	1	307	479	2001	port3	02_19_21_12_42_45	MO	Cotton	Food	18.4333333333333	32.4633333333333	91.19	['port1', 'port2', 'port3']	[307, 479, 2001]	0021-02-19	1
Bullseye	Edgar	4	2	Training	Trainingf	2000	port1	port1	23.1524436473846	2	2	2	2686	368	632	port1	02_19_21_12_43_41	Food	MO	Limonene	18.4333333333333	32.4633333333333	91.19	['port3', 'port2', 'port1', 'port2', 'port3', 'port1']	[173, 8, 685, 360, 459, 2001]	0021-02-19	1
Bullseye	Edgar	4	2	Training	Trainingf	2000	port2	port2	15.0042426586151	0	1	0	0	2001	0	port2	02_19_21_12_44_17	Limonene	Food	MO	18.4333333333333	32.4633333333333	91.19	['port2']	[2001]	0021-02-19	1
Bullseye	Edgar	4	2	Training	Trainingf	2000	port3	port3	5.65618515014648	1	1	1	410	527	2001	port3	02_19_21_12_44_48	Cotton	Gloves	Food	18.4333333333333	32.4633333333333	91.19	['port1', 'port2', 'port3']	[410, 527, 2001]	0021-02-19	1
Bullseye	Edgar	4	2	Training	Trainingf	2000	port1	port1	9.92513060569763	1	0	0	2001	0	0	port1	02_19_21_12_45_19	Food	Cotton	Blank	18.4333333333333	32.4633333333333	91.19	['port1']	[2001]	0021-02-19	1
Bullseye	Edgar	4	2	Training	Trainingf	2000	port3	port3	7.29885363578796	1	1	1	502	482	2001	port3	02_19_21_12_45_51	Limonene	Cotton	Food	18.4333333333333	32.4633333333333	91.19	['port1', 'port2', 'port3']	[502, 482, 2001]	0021-02-19	1
Bullseye	Edgar	4	2	Training	Trainingf	2000	port3	port3	16.0587301254272	0	1	2	0	341	3868	port3	02_19_21_12_46_34	Blank	Blank	Food	18.4333333333333	32.4633333333333	91.19	['port2', 'port3', 'port3']	[341, 1867, 2001]	0021-02-19	1
Bullseye	Edgar	4	2	Training	Trainingf	2000	port3	port3	9.65505886077881	0	0	1	0	0	2001	port3	02_19_21_12_47_05	Blank	Limonene	Food	18.4333333333333	32.4633333333333	91.19	['port3']	[2001]	0021-02-19	1
Bullseye	Edgar	4	2	Training	Trainingf	2000	port2	port2	15.926308631897	0	1	1	0	2001	408	port2	02_19_21_12_47_44	Limonene	Food	Cotton	18.4333333333333	32.4633333333333	91.19	['port3', 'port2']	[408, 2001]	0021-02-19	1
Bullseye	Edgar	4	2	Training	Trainingf	2000	port1	port1	10.0792076587677	1	2	1	2001	469	352	port1	02_19_21_12_48_20	Food	Limonene	Blank	18.4333333333333	32.4633333333333	91.19	['port2', 'port3', 'port2', 'port1']	[303, 352, 166, 2001]	0021-02-19	1
Bullseye	Edgar	4	2	Training	Trainingf	2000	port2	port2	14.1761634349823	0	1	0	0	2001	0	port2	02_19_21_12_48_55	Limonene	Food	Limonene	18.4333333333333	32.4633333333333	91.19	['port2']	[2001]	0021-02-19	1
Bullseye	Edgar	4	2	Training	Trainingf	2000	port2	port2	6.11244010925293	1	1	0	421	2001	0	port2	02_19_21_12_49_25	MO	Food	Blank	18.4333333333333	32.4633333333333	91.19	['port1', 'port2']	[421, 2001]	0021-02-19	1
Bullseye	Edgar	4	2	Training	Trainingf	2000	port2	port2	7.02691316604614	1	1	0	416	2001	0	port2	02_19_21_12_49_56	MO	Food	Limonene	18.4333333333333	32.4633333333333	91.19	['port1', 'port2']	[416, 2001]	0021-02-19	1
Bullseye	Edgar	4	2	Training	Trainingf	2000	port1	port1	6.5651843547821	2	1	0	2670	485	0	port1	02_19_21_12_50_28	Food	Cotton	Gloves	18.4333333333333	32.4633333333333	91.19	['port1', 'port2', 'port1']	[669, 485, 2001]	0021-02-19	1
Bullseye	Edgar	4	2	Training	Trainingf	2000	port3	port3	13.0853955745697	2	2	1	922	674	2001	port3	02_19_21_12_51_07	Blank	Gloves	Food	18.4333333333333	32.4633333333333	91.19	['port1', 'port2', 'port1', 'port2', 'port3']	[578, 577, 344, 97, 2001]	0021-02-19	1
Bullseye	Edgar	4	2	Training	Trainingf	2000	port3	port3	4.81957077980042	1	1	1	427	326	2001	port3	02_19_21_12_51_37	MO	Cotton	Food	18.4333333333333	32.4633333333333	91.19	['port1', 'port2', 'port3']	[427, 326, 2001]	0021-02-19	1
Bullseye	Edgar	4	2	Training	Trainingf	2000	port1	port1	7.76288056373596	1	0	0	2001	0	0	port1	02_19_21_12_52_06	Food	Cotton	Gloves	18.4333333333333	32.4633333333333	91.19	['port1']	[2001]	0021-02-19	1
Bullseye	Edgar	4	2	Training	Trainingf	2000	port2	port2	5.82880020141602	2	2	0	664	3291	0	port2	02_19_21_12_52_42	Gloves	Food	Cotton	18.4333333333333	32.4633333333333	91.19	['port1', 'port2', 'port1', 'port2']	[362, 1290, 302, 2001]	0021-02-19	1
Bullseye	Edgar	4	2	Training	Trainingf	2000	port3	port3	4.48586130142212	1	1	1	470	302	2001	port3	02_19_21_12_53_11	Limonene	Limonene	Food	18.4333333333333	32.4633333333333	91.19	['port1', 'port2', 'port3']	[470, 302, 2001]	0021-02-19	1
Bullseye	Edgar	4	2	Training	Trainingf	2000	port1	port1	7.25588512420654	1	0	0	2001	0	0	port1	02_19_21_12_53_40	Food	Gloves	MO	18.4333333333333	32.4633333333333	91.19	['port1']	[2001]	0021-02-19	1
Bullseye	Edgar	4	2	Training	Trainingf	2000	port3	port3	5.20886611938477	1	1	1	152	652	2001	port3	02_19_21_12_54_10	Limonene	Cotton	Food	18.4333333333333	32.4633333333333	91.19	['port1', 'port2', 'port3']	[152, 652, 2001]	0021-02-19	1
Bullseye	Edgar	5	1	Training	Trainingf	2000	port3	port3	16.46658397	1	3	3	218	787	3830	port3	02_22_21_09_55_35	Cotton	Blank	Food	19.80333333	28.5	90.97	['port2', 'port3', 'port2', 'port3', 'port1', 'port2', 'port3']	[331, 820, 264, 1009, 218, 192, 2001]	0021-02-22	1
Bullseye	Edgar	5	1	Training	Trainingf	2000	port1	port1	3.172098637	7	0	0	5473	0	0	port1	02_22_21_09_56_08	Food	Blank	MO	19.80333333	28.5	90.97	['port1', 'port1', 'port1', 'port1', 'port1', 'port1', 'port1']	[104, 248, 52, 1217, 1468, 383, 2001]	0021-02-22	1
Bullseye	Edgar	5	1	Training	Trainingf	2000	port2	port2	9.839343786	1	1	0	361	2001	0	port2	02_22_21_09_56_41	Cotton	Food	Limonene	19.80333333	28.5	90.97	['port1', 'port2']	[361, 2001]	0021-02-22	1
Bullseye	Edgar	5	1	Training	Trainingf	2000	port3	port3	2.999319553	1	1	1	565	494	2001	port3	02_22_21_09_57_10	Blank	Cotton	Food	19.80333333	28.5	90.97	['port1', 'port2', 'port3']	[565, 494, 2001]	0021-02-22	1
Bullseye	Edgar	5	1	Training	Trainingf	2000	port2	port2	6.064914942	1	1	0	169	2001	0	port2	02_22_21_09_57_40	Limonene	Food	Limonene	19.80333333	28.5	90.97	['port1', 'port2']	[169, 2001]	0021-02-22	1
Bullseye	Edgar	5	1	Training	Trainingf	2000	port3	port3	7.363047361	1	1	1	364	347	2001	port3	02_22_21_09_58_11	Limonene	Blank	Food	19.80333333	28.5	90.97	['port1', 'port2', 'port3']	[364, 347, 2001]	0021-02-22	1
Bullseye	Edgar	5	1	Training	Trainingf	2000	port2	port2	2.189681292	1	2	0	425	2194	0	port2	02_22_21_09_58_39	Limonene	Food	Blank	19.80333333	28.5	90.97	['port1', 'port2', 'port2']	[425, 193, 2001]	0021-02-22	1
Bullseye	Edgar	5	1	Training	Trainingf	2000	port1	port1	5.784673691	2	0	0	2104	0	0	port1	02_22_21_09_59_08	Food	Cotton	Limonene	19.80333333	28.5	90.97	['port1', 'port1']	[103, 2001]	0021-02-22	1
Bullseye	Edgar	5	1	Training	Trainingf	2000	port1	port1	19.58127666	1	1	1	2001	316	351	port1	02_22_21_09_59_53	Food	Cotton	Cotton	19.80333333	28.5	90.97	['port3', 'port2', 'port1']	[351, 316, 2001]	0021-02-22	1
Bullseye	Edgar	5	1	Training	Trainingf	2000	port3	port3	8.832520962	1	1	1	305	477	2001	port3	02_22_21_10_00_26	Limonene	MO	Food	19.80333333	28.5	90.97	['port1', 'port2', 'port3']	[305, 477, 2001]	0021-02-22	1
Bullseye	Edgar	5	1	Training	Trainingf	2000	port2	port2	6.941327333	1	1	0	161	2001	0	port2	02_22_21_10_00_57	Cotton	Food	Blank	19.80333333	28.5	90.97	['port1', 'port2']	[161, 2001]	0021-02-22	1
Bullseye	Edgar	5	1	Training	Trainingf	2000	port1	port1	7.253635645	1	0	0	2001	0	0	port1	02_22_21_10_01_26	Food	MO	MO	19.80333333	28.5	90.97	['port1']	[2001]	0021-02-22	1
Bullseye	Edgar	5	1	Training	Trainingf	2000	port1	port1	7.559670687	1	0	0	2001	0	0	port1	02_22_21_10_01_55	Food	Limonene	Gloves	19.80333333	28.5	90.97	['port1']	[2001]	0021-02-22	1
Bullseye	Edgar	5	1	Training	Trainingf	2000	port1	port1	1.359054565	1	3	0	2001	273	0	port1	02_22_21_10_02_22	Food	Cotton	Cotton	19.80333333	28.5	90.97	['port2', 'port2', 'port2', 'port1']	[168, 46, 59, 2001]	0021-02-22	1
Bullseye	Edgar	5	1	Training	Trainingf	2000	port2	port2	10.47373915	1	1	0	572	2001	0	port2	02_22_21_10_02_57	Blank	Food	Cotton	19.80333333	28.5	90.97	['port1', 'port2']	[572, 2001]	0021-02-22	1
Bullseye	Edgar	5	1	Training	Trainingf	2000	port3	port3	9.31591773	1	1	1	265	433	2001	port3	02_22_21_10_03_31	Limonene	MO	Food	19.80333333	28.5	90.97	['port1', 'port2', 'port3']	[265, 433, 2001]	0021-02-22	1
Bullseye	Edgar	5	1	Training	Trainingf	2000	port3	port3	4.328643084	1	1	1	174	317	2001	port3	02_22_21_10_03_59	Cotton	Limonene	Food	19.80333333	28.5	90.97	['port1', 'port2', 'port3']	[174, 317, 2001]	0021-02-22	1
Bullseye	Edgar	5	1	Training	Trainingf	2000	port1	port1	15.14619946	1	0	0	2001	0	0	port1	02_22_21_10_04_36	Food	Blank	Gloves	19.80333333	28.5	90.97	['port1']	[2001]	0021-02-22	1
Bullseye	Edgar	5	1	Training	Trainingf	2000	port3	port3	8.031748533	1	1	1	382	383	2001	port3	02_22_21_10_05_09	Blank	Limonene	Food	19.80333333	28.5	90.97	['port1', 'port2', 'port3']	[382, 383, 2001]	0021-02-22	1
Bullseye	Edgar	5	1	Training	Trainingf	2000	port2	port2	1.492196798	1	2	0	773	2028	0	port2	02_22_21_10_05_35	Cotton	Food	Blank	19.80333333	28.5	90.97	['port2', 'port1', 'port2']	[27, 773, 2001]	0021-02-22	1
Bullseye	Edgar	5	1	Training	Trainingf	2000	port1	port1	6.156981468	1	0	0	2001	0	0	port1	02_22_21_10_06_03	Food	MO	Cotton	19.80333333	28.5	90.97	['port1']	[2001]	0021-02-22	1
Bullseye	Edgar	5	1	Training	Trainingf	2000	port3	port3	4.717646837	1	1	1	515	522	2001	port3	02_22_21_10_06_32	MO	Blank	Food	19.80333333	28.5	90.97	['port1', 'port2', 'port3']	[515, 522, 2001]	0021-02-22	1
Bullseye	Edgar	5	1	Training	Trainingf	2000	port1	port1	4.875344276	1	0	0	2001	0	0	port1	02_22_21_10_06_59	Food	MO	Cotton	19.80333333	28.5	90.97	['port1']	[2001]	0021-02-22	1
Bullseye	Edgar	5	1	Training	Trainingf	2000	port2	port2	6.095558405	1	2	0	416	3779	0	port2	02_22_21_10_07_31	Cotton	Food	Limonene	19.80333333	28.5	90.97	['port1', 'port2', 'port2']	[416, 1778, 2001]	0021-02-22	1
Bullseye	Edgar	5	1	Training	Trainingf	2000	port3	port3	4.46919775	1	1	1	514	401	2001	port3	02_22_21_10_08_00	MO	Cotton	Food	19.80333333	28.5	90.97	['port1', 'port2', 'port3']	[514, 401, 2001]	0021-02-22	1
Bullseye	Edgar	5	1	Training	Trainingf	2000	port2	port2	15.5339973	1	1	0	389	2001	0	port2	02_22_21_10_08_39	MO	Food	Limonene	19.80333333	28.5	90.97	['port1', 'port2']	[389, 2001]	0021-02-22	1
Bullseye	Edgar	5	1	Training	Trainingf	2000	port3	port3	16.31466222	1	1	1	462	405	2001	port3	02_22_21_10_09_20	Limonene	Cotton	Food	19.80333333	28.5	90.97	['port1', 'port2', 'port3']	[462, 405, 2001]	0021-02-22	1
Bullseye	Edgar	5	1	Training	Trainingf	2000	port1	port1	7.478334665	1	0	0	2001	0	0	port1	02_22_21_10_09_49	Food	Limonene	MO	19.80333333	28.5	90.97	['port1']	[2001]	0021-02-22	1
Bullseye	Edgar	5	1	Training	Trainingf	2000	port2	port2	2.110621452	2	1	0	974	2001	0	port2	02_22_21_10_10_22	Blank	Food	Cotton	19.80333333	28.5	90.97	['port1', 'port1', 'port2']	[552, 422, 2001]	0021-02-22	1
Bullseye	Edgar	5	1	Training	Trainingf	2000	port3	port3	4.40738225	1	1	1	252	688	2001	port3	02_22_21_10_10_51	Cotton	Cotton	Food	19.80333333	28.5	90.97	['port1', 'port2', 'port3']	[252, 688, 2001]	0021-02-22	1
Bullseye	Edgar	5	1	Training	Trainingf	2000	port3	port3	1.33447957	1	0	1	26	0	2001	port3	02_22_21_10_11_19	Limonene	Gloves	Food	19.80333333	28.5	90.97	['port1', 'port3']	[26, 2001]	0021-02-22	1
Bullseye	Edgar	5	1	Training	Trainingf	2000	port1	port1	5.507851362	1	0	0	2001	0	0	port1	02_22_21_10_11_46	Food	Limonene	Limonene	19.80333333	28.5	90.97	['port1']	[2001]	0021-02-22	1
Bullseye	Edgar	5	1	Training	Trainingf	2000	port1	port1	11.84572339	1	0	0	2001	0	0	port1	02_22_21_10_12_19	Food	MO	Cotton	19.80333333	28.5	90.97	['port1']	[2001]	0021-02-22	1
Bullseye	Edgar	5	1	Training	Trainingf	2000	port2	port2	3.173542023	1	2	0	776	2261	0	port2	02_22_21_10_12_47	Blank	Food	Blank	19.80333333	28.5	90.97	['port1', 'port2', 'port2']	[776, 260, 2001]	0021-02-22	1
Bullseye	Edgar	5	1	Training	Trainingf	2000	port3	port3	7.333687067	1	1	1	506	467	2001	port3	02_22_21_10_13_19	Limonene	Limonene	Food	19.80333333	28.5	90.97	['port1', 'port2', 'port3']	[506, 467, 2001]	0021-02-22	1
Bullseye	Edgar	5	1	Training	Trainingf	2000	port3	port3	3.032498837	1	1	2	630	733	2019	port3	02_22_21_10_13_47	Limonene	MO	Food	19.80333333	28.5	90.97	['port1', 'port2', 'port3', 'port3']	[630, 733, 18, 2001]	0021-02-22	1
Bullseye	Edgar	5	1	Training	Trainingf	2000	port3	port3	10.37897301	1	1	1	533	479	2001	port3	02_22_21_10_14_22	MO	MO	Food	19.80333333	28.5	90.97	['port1', 'port2', 'port3']	[533, 479, 2001]	0021-02-22	1
Bullseye	Edgar	5	1	Training	Trainingf	2000	port1	port1	8.87635231	1	1	1	2001	367	573	port1	02_22_21_10_14_56	Food	Blank	Gloves	19.80333333	28.5	90.97	['port3', 'port2', 'port1']	[573, 367, 2001]	0021-02-22	1
Bullseye	Edgar	5	1	Training	Trainingf	2000	port2	port2	6.437561274	1	1	0	306	2001	0	port2	02_22_21_10_15_26	MO	Food	MO	19.80333333	28.5	90.97	['port1', 'port2']	[306, 2001]	0021-02-22	1
Bullseye	Edgar	5	1	Training	Trainingf	2000	port2	port2	13.8950839	1	5	0	337	4439	0	port2	02_22_21_10_16_08	Cotton	Food	Cotton	19.80333333	28.5	90.97	['port1', 'port2', 'port2', 'port2', 'port2', 'port2']	[337, 167, 793, 327, 1151, 2001]	0021-02-22	1
Bullseye	Riley	5	2	Training	Trainingf	2000	port3	port3	7.00422430038452	2	1	1	574	357	2001	port3	02_22_21_14_58_01	Blank	Limonene	Food	23.2933333333333	27.2333333333333	90.62	['port1', 'port1', 'port2', 'port3']	[215, 359, 357, 2001]	0021-02-22	1
Bullseye	Riley	5	2	Training	Trainingf	2000	port1	port1	3.07739973068237	3	0	0	3983	0	0	port1	02_22_21_14_58_34	Food	Cotton	Gloves	23.2933333333333	27.2333333333333	90.62	['port1', 'port1', 'port1']	[148, 1834, 2001]	0021-02-22	1
Bullseye	Riley	5	2	Training	Trainingf	2000	port3	port3	3.11180233955383	1	2	1	612	1322	2001	port3	02_22_21_14_59_04	Limonene	Limonene	Food	23.2933333333333	27.2333333333333	90.62	['port2', 'port1', 'port2', 'port3']	[827, 612, 495, 2001]	0021-02-22	1
Bullseye	Riley	5	2	Training	Trainingf	2000	port1	port1	13.3797492980957	1	0	0	2001	0	0	port1	02_22_21_14_59_39	Food	Gloves	Limonene	23.2933333333333	27.2333333333333	90.62	['port1']	[2001]	0021-02-22	1
Bullseye	Riley	5	2	Training	Trainingf	2000	port3	port3	37.1665902137756	2	2	2	700	641	3937	port3	02_22_21_15_00_49	Cotton	Gloves	Food	23.2933333333333	27.2333333333333	90.62	['port1', 'port2', 'port3', 'port1', 'port2', 'port3']	[539, 387, 1936, 161, 254, 2001]	0021-02-22	1
Bullseye	Riley	5	2	Training	Trainingf	2000	port3	port3	0.328031778335571	2	1	1	522	714	2001	port3	02_22_21_15_01_17	MO	Cotton	Food	23.2933333333333	27.2333333333333	90.62	['port1', 'port1', 'port2', 'port3']	[76, 446, 714, 2001]	0021-02-22	1
Bullseye	Riley	5	2	Training	Trainingf	2000	port2	port2	1.31219005584717	4	1	0	948	2001	0	port2	02_22_21_15_01_47	Blank	Food	Gloves	23.2933333333333	27.2333333333333	90.62	['port1', 'port1', 'port1', 'port1', 'port2']	[218, 339, 86, 305, 2001]	0021-02-22	1
Bullseye	Riley	5	2	Training	Trainingf	2000	port2	port2	5.62246322631836	1	1	0	496	2001	0	port2	02_22_21_15_02_17	Blank	Food	Cotton	23.2933333333333	27.2333333333333	90.62	['port1', 'port2']	[496, 2001]	0021-02-22	1
Bullseye	Riley	5	2	Training	Trainingf	2000	port1	port1	7.34347867965698	1	1	0	2001	402	0	port1	02_22_21_15_02_48	Food	Blank	Gloves	23.2933333333333	27.2333333333333	90.62	['port2', 'port1']	[402, 2001]	0021-02-22	1
Bullseye	Riley	5	2	Training	Trainingf	2000	port2	port2	4.76070070266724	1	2	0	403	2317	0	port2	02_22_21_15_03_17	Blank	Food	Gloves	23.2933333333333	27.2333333333333	90.62	['port1', 'port2', 'port2']	[403, 316, 2001]	0021-02-22	1
Bullseye	Riley	5	2	Training	Trainingf	2000	port3	port3	1.78059005737305	0	1	2	0	147	2122	port3	02_22_21_15_03_43	MO	MO	Food	23.2933333333333	27.2333333333333	90.62	['port2', 'port3', 'port3']	[147, 121, 2001]	0021-02-22	1
Bullseye	Riley	5	2	Training	Trainingf	2000	port2	port2	14.8841757774353	0	3	1	0	3200	63	port2	02_22_21_15_04_29	Limonene	Food	Blank	23.2933333333333	27.2333333333333	90.62	['port2', 'port2', 'port3', 'port2']	[261, 938, 63, 2001]	0021-02-22	1
Bullseye	Riley	5	2	Training	Trainingf	2000	port3	port3	8.76674246788025	0	0	1	0	0	2001	port3	02_22_21_15_04_59	Limonene	MO	Food	23.2933333333333	27.2333333333333	90.62	['port3']	[2001]	0021-02-22	1
Bullseye	Riley	5	2	Training	Trainingf	2000	port2	port2	9.32924842834473	2	3	0	615	3901	0	port2	02_22_21_15_05_41	Gloves	Food	Blank	23.2933333333333	27.2333333333333	90.62	['port2', 'port2', 'port1', 'port1', 'port2']	[438, 1462, 360, 255, 2001]	0021-02-22	1
Bullseye	Riley	5	2	Training	Trainingf	2000	port2	port2	3.63372254371643	1	3	0	461	2395	0	port2	02_22_21_15_06_10	Cotton	Food	Blank	23.2933333333333	27.2333333333333	90.62	['port2', 'port1', 'port2', 'port2']	[221, 461, 173, 2001]	0021-02-22	1
Bullseye	Riley	5	2	Training	Trainingf	2000	port1	port1	7.03259944915771	1	0	0	2001	0	0	port1	02_22_21_15_06_38	Food	Blank	Blank	23.2933333333333	27.2333333333333	90.62	['port1']	[2001]	0021-02-22	1
Bullseye	Riley	5	2	Training	Trainingf	2000	port3	port3	14.9007823467255	2	2	1	962	802	2001	port3	02_22_21_15_07_22	Gloves	Gloves	Food	23.2933333333333	27.2333333333333	90.62	['port2', 'port1', 'port1', 'port2', 'port3']	[336, 653, 309, 466, 2001]	0021-02-22	1
Bullseye	Riley	5	2	Training	Trainingf	2000	port1	port1	35.2383985519409	1	1	0	2001	500	0	port1	02_22_21_15_08_22	Food	Gloves	Cotton	23.2933333333333	27.2333333333333	90.62	['port2', 'port1']	[500, 2001]	0021-02-22	1
Bullseye	Riley	5	2	Training	Trainingf	2000	port3	port3	3.5197491645813	1	2	1	925	652	2001	port3	02_22_21_15_08_55	MO	Limonene	Food	23.2933333333333	27.2333333333333	90.62	['port2', 'port2', 'port1', 'port3']	[118, 534, 925, 2001]	0021-02-22	1
Bullseye	Riley	5	2	Training	Trainingf	2000	port1	port1	7.06327843666077	1	0	0	2001	0	0	port1	02_22_21_15_09_23	Food	Cotton	Cotton	23.2933333333333	27.2333333333333	90.62	['port1']	[2001]	0021-02-22	1
Bullseye	Riley	5	2	Training	Trainingf	2000	port3	port3	5.76314258575439	1	1	1	433	239	2001	port3	02_22_21_15_09_54	Limonene	Limonene	Food	23.2933333333333	27.2333333333333	90.62	['port1', 'port2', 'port3']	[433, 239, 2001]	0021-02-22	1
Bullseye	Riley	5	2	Training	Trainingf	2000	port2	port2	4.81436610221863	1	1	0	421	2001	0	port2	02_22_21_15_10_23	MO	Food	MO	23.2933333333333	27.2333333333333	90.62	['port1', 'port2']	[421, 2001]	0021-02-22	1
Bullseye	Riley	5	2	Training	Trainingf	2000	port1	port1	8.12410664558411	1	0	0	2001	0	0	port1	02_22_21_15_10_52	Food	Gloves	Limonene	23.2933333333333	27.2333333333333	90.62	['port1']	[2001]	0021-02-22	1
Bullseye	Riley	5	2	Training	Trainingf	2000	port2	port2	6.09538054466248	1	1	0	335	2001	0	port2	02_22_21_15_11_22	Cotton	Food	Cotton	23.2933333333333	27.2333333333333	90.62	['port1', 'port2']	[335, 2001]	0021-02-22	1
Bullseye	Riley	5	2	Training	Trainingf	2000	port3	port3	1.41863536834717	2	3	1	869	658	2001	port3	02_22_21_15_11_51	MO	MO	Food	23.2933333333333	27.2333333333333	90.62	['port1', 'port2', 'port2', 'port1', 'port2', 'port3']	[319, 215, 267, 550, 176, 2001]	0021-02-22	1
Bullseye	Riley	5	2	Training	Trainingf	2000	port1	port1	4.84276103973389	1	0	0	2001	0	0	port1	02_22_21_15_12_18	Food	Blank	Gloves	23.2933333333333	27.2333333333333	90.62	['port1']	[2001]	0021-02-22	1
Bullseye	Riley	5	2	Training	Trainingf	2000	port3	port3	8.92578029632568	1	1	1	303	381	2001	port3	02_22_21_15_12_51	Blank	Gloves	Food	23.2933333333333	27.2333333333333	90.62	['port1', 'port2', 'port3']	[303, 381, 2001]	0021-02-22	1
Bullseye	Riley	5	2	Training	Trainingf	2000	port1	port1	3.74921298027039	1	0	0	2001	0	0	port1	02_22_21_15_13_16	Food	Cotton	MO	23.2933333333333	27.2333333333333	90.62	['port1']	[2001]	0021-02-22	1
Bullseye	Riley	5	2	Training	Trainingf	2000	port2	port2	4.79926991462708	1	2	0	421	2294	0	port2	02_22_21_15_13_46	Cotton	Food	Gloves	23.2933333333333	27.2333333333333	90.62	['port1', 'port2', 'port2']	[421, 293, 2001]	0021-02-22	1
Bullseye	Riley	5	2	Training	Trainingf	2000	port2	port2	58.4656789302826	1	1	0	236	2001	0	port2	02_22_21_15_15_08	MO	Food	Blank	23.2933333333333	27.2333333333333	90.62	['port1', 'port2']	[236, 2001]	0021-02-22	1
Bullseye	Riley	5	2	Training	Trainingf	2000	port1	port1	4.6903235912323	1	0	0	2001	0	0	port1	02_22_21_15_15_34	Food	Blank	MO	23.2933333333333	27.2333333333333	90.62	['port1']	[2001]	0021-02-22	1
Bullseye	Riley	5	2	Training	Trainingf	2000	port2	port2	14.5984237194061	1	1	0	489	2001	0	port2	02_22_21_15_16_12	MO	Food	Blank	23.2933333333333	27.2333333333333	90.62	['port1', 'port2']	[489, 2001]	0021-02-22	1
Bullseye	Riley	5	2	Training	Trainingf	2000	port1	port1	179.125154733658	2	1	1	2895	524	651	port1	02_22_21_15_21_12	Food	Blank	Blank	23.2933333333333	27.2333333333333	90.62	['port1', 'port3', 'port2', 'port1']	[894, 651, 524, 2001]	0021-02-22	1
Bullseye	Riley	5	2	Training	Trainingf	2000	port1	port1	53.5192604064941	1	0	0	2001	0	0	port1	02_22_21_15_22_27	Food	Gloves	Limonene	23.2933333333333	27.2333333333333	90.62	['port1']	[2001]	0021-02-22	1
Bullseye	Riley	5	2	Training	Trainingf	2000	port3	port3	7.05773305892944	2	2	3	559	607	4745	port3	02_22_21_15_23_07	Limonene	Gloves	Food	23.2933333333333	27.2333333333333	90.62	['port1', 'port2', 'port3', 'port3', 'port1', 'port2', 'port3']	[248, 258, 1136, 1608, 311, 349, 2001]	0021-02-22	1
Bullseye	Riley	5	2	Training	Trainingf	2000	port2	port2	11.4130668640137	1	2	1	371	2713	122	port2	02_22_21_15_23_45	Cotton	Food	MO	23.2933333333333	27.2333333333333	90.62	['port1', 'port2', 'port3', 'port2']	[371, 712, 122, 2001]	0021-02-22	1
Bullseye	Riley	5	2	Training	Trainingf	2000	port2	port2	3.56749367713928	1	2	0	666	2187	0	port2	02_22_21_15_24_13	Limonene	Food	Gloves	23.2933333333333	27.2333333333333	90.62	['port2', 'port1', 'port2']	[186, 666, 2001]	0021-02-22	1
Bullseye	Riley	5	2	Training	Trainingf	2000	port1	port1	6.59406161308289	1	0	0	2001	0	0	port1	02_22_21_15_24_41	Food	Blank	Cotton	23.2933333333333	27.2333333333333	90.62	['port1']	[2001]	0021-02-22	1
Bullseye	Riley	5	2	Training	Trainingf	2000	port3	port3	3.13988852500916	1	1	1	474	551	2001	port3	02_22_21_15_25_10	Limonene	Blank	Food	23.2933333333333	27.2333333333333	90.62	['port1', 'port2', 'port3']	[474, 551, 2001]	0021-02-22	1
Bullseye	Riley	5	2	Training	Trainingf	2000	port3	port3	6.82852220535278	1	1	1	456	482	2001	port3	02_22_21_15_25_41	MO	Limonene	Food	23.2933333333333	27.2333333333333	90.62	['port1', 'port2', 'port3']	[456, 482, 2001]	0021-02-22	1
Buster	Edgar	1	1	Training	Trainingf	500	port2	port2	0.499749183654785	53	1	0	26553	501	0	port1	02_16_21_15_08_43	Blank	Food	Blank	18.22	27.4533333333333	76.13	['port1', 'port1', 'port1', 'port1', 'port1', 'port1', 'port1', 'port1', 'port1', 'port1', 'port1', 'port1', 'port1', 'port1', 'port1', 'port1', 'port1', 'port1', 'port1', 'port1', 'port1', 'port1', 'port1', 'port1', 'port1', 'port1', 'port1', 'port1', 'port1', 'port1', 'port1', 'port1', 'port1', 'port1', 'port1', 'port1', 'port1', 'port1', 'port1', 'port1', 'port1', 'port1', 'port1', 'port1', 'p…	[501, 501, 501, 501, 501, 501, 501, 501, 501, 501, 501, 501, 501, 501, 501, 501, 501, 501, 501, 501, 501, 501, 501, 501, 501, 501, 501, 501, 501, 501, 501, 501, 501, 501, 501, 501, 501, 501, 501, 501, 501, 501, 501, 501, 501, 501, 501, 501, 501, 501, 501, 501, 501, 501]	0021-02-16	0
Buster	Edgar	1	1	Training	Trainingf	500	port3	port3	0.499944686889648	13	0	1	6513	0	501	port1	02_16_21_15_09_14	Limonene	MO	Food	18.22	27.4533333333333	76.13	['port1', 'port1', 'port1', 'port1', 'port1', 'port1', 'port1', 'port1', 'port1', 'port1', 'port1', 'port1', 'port1', 'port3']	[501, 501, 501, 501, 501, 501, 501, 501, 501, 501, 501, 501, 501, 501]	0021-02-16	0
Buster	Edgar	1	1	Training	Trainingf	500	port3	port3	0.499882698059082	15	0	1	7515	0	501	port1	02_16_21_15_09_46	MO	Gloves	Food	18.22	27.4533333333333	76.13	['port1', 'port1', 'port1', 'port1', 'port1', 'port1', 'port1', 'port1', 'port1', 'port1', 'port1', 'port1', 'port1', 'port1', 'port1', 'port3']	[501, 501, 501, 501, 501, 501, 501, 501, 501, 501, 501, 501, 501, 501, 501, 501]	0021-02-16	0
Buster	Edgar	1	1	Training	Trainingf	500	port2	port2	0.494374752044678	22	1	1	11022	501	203	port1	02_16_21_15_10_23	Gloves	Food	Limonene	18.22	27.4533333333333	76.13	['port1', 'port1', 'port1', 'port1', 'port1', 'port1', 'port1', 'port1', 'port1', 'port1', 'port1', 'port1', 'port1', 'port1', 'port1', 'port1', 'port1', 'port1', 'port1', 'port1', 'port3', 'port1', 'port1', 'port2']	[501, 501, 501, 501, 501, 501, 501, 501, 501, 501, 501, 501, 501, 501, 501, 501, 501, 501, 501, 501, 203, 501, 501, 501]	0021-02-16	0
Buster	Edgar	1	1	Training	Trainingf	500	port2	port2	0.502243280410767	28	2	1	14028	995	347	port1	02_16_21_15_11_05	Blank	Food	Limonene	18.22	27.4533333333333	76.13	['port1', 'port1', 'port1', 'port1', 'port1', 'port1', 'port1', 'port1', 'port1', 'port1', 'port1', 'port1', 'port1', 'port1', 'port1', 'port1', 'port1', 'port1', 'port1', 'port1', 'port1', 'port1', 'port3', 'port1', 'port1', 'port2', 'port1', 'port1', 'port1', 'port1', 'port2']	[501, 501, 501, 501, 501, 501, 501, 501, 501, 501, 501, 501, 501, 501, 501, 501, 501, 501, 501, 501, 501, 501, 347, 501, 501, 494, 501, 501, 501, 501, 501]	0021-02-16	0
Buster	Edgar	1	1	Training	Trainingf	500	port3	port3	0.486391544342041	33	0	1	16533	0	501	port1	02_16_21_15_11_50	Gloves	Cotton	Food	18.22	27.4533333333333	76.13	['port1', 'port1', 'port1', 'port1', 'port1', 'port1', 'port1', 'port1', 'port1', 'port1', 'port1', 'port1', 'port1', 'port1', 'port1', 'port1', 'port1', 'port1', 'port1', 'port1', 'port1', 'port1', 'port1', 'port1', 'port1', 'port1', 'port1', 'port1', 'port1', 'port1', 'port1', 'port1', 'port1', 'port3']	[501, 501, 501, 501, 501, 501, 501, 501, 501, 501, 501, 501, 501, 501, 501, 501, 501, 501, 501, 501, 501, 501, 501, 501, 501, 501, 501, 501, 501, 501, 501, 501, 501, 501]	0021-02-16	0
Buster	Edgar	1	1	Training	Trainingf	500	port1	port1	0.4998779296875	1	0	0	501	0	0	port1	02_16_21_15_12_12	Food	MO	Cotton	18.22	27.4533333333333	76.13	['port1']	[501]	0021-02-16	1
Buster	Edgar	1	1	Training	Trainingf	500	port1	port1	6.95289492607117	1	1	1	501	269	349	port1	02_16_21_15_12_45	Food	MO	Gloves	18.22	27.4533333333333	76.13	['port3', 'port2', 'port1']	[349, 269, 501]	0021-02-16	1
Buster	Edgar	1	1	Training	Trainingf	500	port2	port2	11.3001861572266	0	1	0	0	501	0	port2	02_16_21_15_13_17	Limonene	Food	Limonene	18.22	27.4533333333333	76.13	['port2']	[501]	0021-02-16	1
Buster	Edgar	1	1	Training	Trainingf	500	port1	port1	10.9704563617706	1	1	2	501	487	540	port1	02_16_21_15_13_56	Food	Limonene	Cotton	18.22	27.4533333333333	76.13	['port3', 'port3', 'port2', 'port1']	[97, 443, 487, 501]	0021-02-16	1
Buster	Edgar	1	1	Training	Trainingf	500	port3	port3	8.42532753944397	0	1	3	0	408	1060	port3	02_16_21_15_14_37	MO	Cotton	Food	18.22	27.4533333333333	76.13	['port2', 'port3', 'port3', 'port3']	[408, 406, 153, 501]	0021-02-16	1
Buster	Edgar	1	1	Training	Trainingf	500	port1	port1	8.26766300201416	2	3	4	881	926	1043	port3	02_16_21_15_15_20	Food	Gloves	MO	18.22	27.4533333333333	76.13	['port3', 'port3', 'port3', 'port3', 'port2', 'port2', 'port2', 'port1', 'port1']	[99, 286, 501, 157, 424, 501, 1, 380, 501]	0021-02-16	0
Buster	Edgar	1	1	Training	Trainingf	500	port1	port1	11.001250743866	1	1	1	501	43	127	port1	02_16_21_15_15_55	Food	Limonene	Gloves	18.22	27.4533333333333	76.13	['port3', 'port2', 'port1']	[127, 43, 501]	0021-02-16	1
Buster	Edgar	1	1	Training	Trainingf	500	port1	port1	6.9371874332428	1	1	1	501	397	336	port1	02_16_21_15_16_26	Food	Gloves	MO	18.22	27.4533333333333	76.13	['port3', 'port2', 'port1']	[336, 397, 501]	0021-02-16	1
Buster	Edgar	1	1	Training	Trainingf	500	port2	port2	7.39457535743713	4	1	0	1402	501	0	port1	02_16_21_15_16_59	MO	Food	Gloves	18.22	27.4533333333333	76.13	['port1', 'port1', 'port1', 'port1', 'port2']	[389, 501, 501, 11, 501]	0021-02-16	0
Buster	Edgar	1	1	Training	Trainingf	500	port3	port3	5.31262493133545	0	1	1	0	354	501	port3	02_16_21_15_17_27	Cotton	Limonene	Food	18.22	27.4533333333333	76.13	['port2', 'port3']	[354, 501]	0021-02-16	1
Buster	Edgar	1	1	Training	Trainingf	500	port3	port3	9.7993643283844	0	1	1	0	501	501	port2	02_16_21_15_18_00	MO	Cotton	Food	18.22	27.4533333333333	76.13	['port2', 'port3']	[501, 501]	0021-02-16	0
Buster	Edgar	1	1	Training	Trainingf	500	port2	port2	3.98480939865112	0	3	2	0	1059	363	port2	02_16_21_15_18_34	Cotton	Food	Limonene	18.22	27.4533333333333	76.13	['port3', 'port3', 'port2', 'port2', 'port2']	[140, 223, 384, 174, 501]	0021-02-16	1
Buster	Edgar	1	1	Training	Trainingf	500	port3	port3	11.9684290885925	0	0	1	0	0	501	port3	02_16_21_15_19_07	Blank	Cotton	Food	18.22	27.4533333333333	76.13	['port3']	[501]	0021-02-16	1
Buster	Edgar	1	1	Training	Trainingf	500	port2	port2	10.7203738689423	0	3	0	0	1091	0	port2	02_16_21_15_19_43	MO	Food	Blank	18.22	27.4533333333333	76.13	['port2', 'port2', 'port2']	[301, 289, 501]	0021-02-16	1
Buster	Edgar	1	1	Training	Trainingf	500	port1	port1	9.35872077941895	1	1	0	501	420	0	port1	02_16_21_15_20_15	Food	Gloves	MO	18.22	27.4533333333333	76.13	['port2', 'port1']	[420, 501]	0021-02-16	1
Buster	Edgar	1	1	Training	Trainingf	500	port2	port2	9.8913836479187	0	1	1	0	501	279	port2	02_16_21_15_20_47	Cotton	Food	Limonene	18.22	27.4533333333333	76.13	['port3', 'port2']	[279, 501]	0021-02-16	1
Buster	Edgar	1	1	Training	Trainingf	500	port2	port2	8.85967659950256	0	1	1	0	501	151	port2	02_16_21_15_21_19	Cotton	Food	Cotton	18.22	27.4533333333333	76.13	['port3', 'port2']	[151, 501]	0021-02-16	1
Buster	Edgar	1	1	Training	Trainingf	500	port3	port3	8.62847661972046	0	0	1	0	0	501	port3	02_16_21_15_21_49	MO	Limonene	Food	18.22	27.4533333333333	76.13	['port3']	[501]	0021-02-16	1
Buster	Edgar	1	1	Training	Trainingf	500	port1	port1	7.93740463256836	2	2	0	629	554	0	port2	02_16_21_15_22_20	Food	Gloves	Limonene	18.22	27.4533333333333	76.13	['port2', 'port2', 'port1', 'port1']	[501, 53, 128, 501]	0021-02-16	0
Buster	Edgar	1	1	Training	Trainingf	500	port3	port3	4.15656328201294	0	0	2	0	0	505	port3	02_16_21_15_22_46	Blank	Limonene	Food	18.22	27.4533333333333	76.13	['port3', 'port3']	[4, 501]	0021-02-16	1
Buster	Edgar	1	1	Training	Trainingf	500	port1	port1	7.70615839958191	1	1	2	501	501	571	port3	02_16_21_15_23_19	Food	MO	Blank	18.22	27.4533333333333	76.13	['port3', 'port3', 'port2', 'port1']	[501, 70, 501, 501]	0021-02-16	0
Buster	Edgar	1	1	Training	Trainingf	500	port3	port3	8.87141633033752	0	0	3	0	0	1065	port3	02_16_21_15_23_53	Gloves	Blank	Food	18.22	27.4533333333333	76.13	['port3', 'port3', 'port3']	[132, 432, 501]	0021-02-16	1
Buster	Edgar	1	1	Training	Trainingf	500	port2	port2	9.36216640472412	0	1	1	0	501	295	port2	02_16_21_15_24_25	Cotton	Food	MO	18.22	27.4533333333333	76.13	['port3', 'port2']	[295, 501]	0021-02-16	1
Buster	Edgar	1	1	Training	Trainingf	500	port3	port3	9.06292009353638	0	0	2	0	0	515	port3	02_16_21_15_24_57	Gloves	Cotton	Food	18.22	27.4533333333333	76.13	['port3', 'port3']	[14, 501]	0021-02-16	1
Buster	Edgar	2	1	Training	Trainingf	500	port2	port2	10.7588541507721	1	1	1	3	501	498	port2	02_17_21_12_03_10	Cotton	Food	Limonene	19.2266666666667	33.4566666666667	90.2	['port1', 'port3', 'port2']	[3, 498, 501]	0021-02-17	1
Buster	Edgar	2	1	Training	Trainingf	500	port1	port1	14.2206230163574	1	0	0	501	0	0	port1	02_17_21_12_03_45	Food	Limonene	Limonene	19.2266666666667	33.4566666666667	90.2	['port1']	[501]	0021-02-17	1
Buster	Edgar	2	1	Training	Trainingf	500	port3	port3	2.40780901908875	5	0	1	2089	0	501	port1	02_17_21_12_04_16	Gloves	Limonene	Food	19.2266666666667	33.4566666666667	90.2	['port1', 'port1', 'port1', 'port1', 'port1', 'port3']	[501, 181, 501, 501, 405, 501]	0021-02-17	0
Buster	Edgar	2	1	Training	Trainingf	500	port3	port3	15.6370379924774	0	0	1	0	0	501	port3	02_17_21_12_04_53	Gloves	Gloves	Food	19.2266666666667	33.4566666666667	90.2	['port3']	[501]	0021-02-17	1
Buster	Edgar	2	1	Training	Trainingf	500	port3	port3	5.908771276474	0	0	1	0	0	501	port3	02_17_21_12_05_20	Blank	Cotton	Food	19.2266666666667	33.4566666666667	90.2	['port3']	[501]	0021-02-17	1
Buster	Edgar	2	1	Training	Trainingf	500	port2	port2	12.3767404556274	0	1	2	0	501	680	port3	02_17_21_12_05_56	Gloves	Food	Limonene	19.2266666666667	33.4566666666667	90.2	['port3', 'port3', 'port2']	[179, 501, 501]	0021-02-17	0
Buster	Edgar	2	1	Training	Trainingf	500	port3	port3	14.1175734996796	0	0	1	0	0	501	port3	02_17_21_12_06_32	Limonene	Limonene	Food	19.2266666666667	33.4566666666667	90.2	['port3']	[501]	0021-02-17	1
Buster	Edgar	2	1	Training	Trainingf	500	port1	port1	8.04715156555176	1	1	3	501	1	771	port1	02_17_21_12_07_07	Food	Limonene	MO	19.2266666666667	33.4566666666667	90.2	['port2', 'port3', 'port3', 'port3', 'port1']	[1, 319, 35, 417, 501]	0021-02-17	1
Buster	Edgar	2	1	Training	Trainingf	500	port1	port1	5.37567806243896	1	0	0	501	0	0	port1	02_17_21_12_07_33	Food	Gloves	Limonene	19.2266666666667	33.4566666666667	90.2	['port1']	[501]	0021-02-17	1
Buster	Edgar	2	1	Training	Trainingf	500	port2	port2	4.15839028358459	2	1	0	797	501	0	port1	02_17_21_12_08_01	Limonene	Food	Blank	19.2266666666667	33.4566666666667	90.2	['port1', 'port1', 'port2']	[501, 296, 501]	0021-02-17	0
Buster	Edgar	2	1	Training	Trainingf	500	port1	port1	2.42125916481018	1	2	0	501	1002	0	port2	02_17_21_12_08_27	Food	MO	MO	19.2266666666667	33.4566666666667	90.2	['port2', 'port2', 'port1']	[501, 501, 501]	0021-02-17	0
Buster	Edgar	2	1	Training	Trainingf	500	port3	port3	11.2244634628296	0	1	1	0	462	501	port3	02_17_21_12_09_01	Cotton	Gloves	Food	19.2266666666667	33.4566666666667	90.2	['port2', 'port3']	[462, 501]	0021-02-17	1
Buster	Edgar	2	1	Training	Trainingf	500	port3	port3	5.26816415786743	0	0	1	0	0	501	port3	02_17_21_12_09_28	Gloves	Blank	Food	19.2266666666667	33.4566666666667	90.2	['port3']	[501]	0021-02-17	1
Buster	Edgar	2	1	Training	Trainingf	500	port2	port2	7.90763974189758	0	1	0	0	501	0	port2	02_17_21_12_09_57	MO	Food	Limonene	19.2266666666667	33.4566666666667	90.2	['port2']	[501]	0021-02-17	1
Buster	Edgar	2	1	Training	Trainingf	500	port1	port1	4.66185688972473	1	2	6	501	832	1947	port3	02_17_21_12_10_31	Food	Gloves	Blank	19.2266666666667	33.4566666666667	90.2	['port3', 'port3', 'port3', 'port3', 'port3', 'port3', 'port2', 'port2', 'port1']	[501, 28, 501, 151, 501, 265, 501, 331, 501]	0021-02-17	0
Buster	Edgar	2	1	Training	Trainingf	500	port3	port3	8.51444745063782	2	1	1	941	463	501	port1	02_17_21_12_11_04	MO	Blank	Food	19.2266666666667	33.4566666666667	90.2	['port1', 'port1', 'port2', 'port3']	[501, 440, 463, 501]	0021-02-17	0
Buster	Edgar	2	1	Training	Trainingf	500	port3	port3	8.39201235771179	0	0	1	0	0	501	port3	02_17_21_12_11_33	Gloves	Cotton	Food	19.2266666666667	33.4566666666667	90.2	['port3']	[501]	0021-02-17	1
Buster	Edgar	2	1	Training	Trainingf	500	port1	port1	10.6124927997589	1	3	5	501	960	1528	port3	02_17_21_12_12_19	Food	Blank	Limonene	19.2266666666667	33.4566666666667	90.2	['port2', 'port2', 'port3', 'port3', 'port3', 'port3', 'port3', 'port2', 'port1']	[148, 311, 501, 278, 84, 501, 164, 501, 501]	0021-02-17	0
Buster	Edgar	2	1	Training	Trainingf	500	port2	port2	20.334148645401	0	2	0	0	622	0	port2	02_17_21_12_13_02	Limonene	Food	Cotton	19.2266666666667	33.4566666666667	90.2	['port2', 'port2']	[121, 501]	0021-02-17	1
Buster	Edgar	2	1	Training	Trainingf	500	port2	port2	5.81498408317566	0	2	0	0	735	0	port2	02_17_21_12_13_30	Limonene	Food	Limonene	19.2266666666667	33.4566666666667	90.2	['port2', 'port2']	[234, 501]	0021-02-17	1
Buster	Edgar	2	1	Training	Trainingf	500	port3	port3	7.70506715774536	0	0	1	0	0	501	port3	02_17_21_12_13_59	Cotton	Gloves	Food	19.2266666666667	33.4566666666667	90.2	['port3']	[501]	0021-02-17	1
Buster	Edgar	2	1	Training	Trainingf	500	port1	port1	3.85652613639832	1	2	0	501	360	0	port1	02_17_21_12_14_25	Food	Limonene	Cotton	19.2266666666667	33.4566666666667	90.2	['port2', 'port2', 'port1']	[108, 252, 501]	0021-02-17	1
Buster	Edgar	2	1	Training	Trainingf	500	port2	port2	9.13819622993469	0	1	0	0	501	0	port2	02_17_21_12_14_56	Limonene	Food	MO	19.2266666666667	33.4566666666667	90.2	['port2']	[501]	0021-02-17	1
Buster	Edgar	2	1	Training	Trainingf	500	port3	port3	9.45600771903992	1	2	1	363	934	501	port2	02_17_21_12_15_31	MO	Cotton	Food	19.2266666666667	33.4566666666667	90.2	['port2', 'port1', 'port2', 'port3']	[433, 363, 501, 501]	0021-02-17	0
Buster	Edgar	2	1	Training	Trainingf	500	port1	port1	9.15731501579285	2	0	1	628	0	423	port1	02_17_21_12_16_04	Food	Gloves	Blank	19.2266666666667	33.4566666666667	90.2	['port3', 'port1', 'port1']	[423, 127, 501]	0021-02-17	1
Buster	Edgar	2	1	Training	Trainingf	500	port2	port2	3.71786999702454	1	1	0	74	501	0	port2	02_17_21_12_16_33	Gloves	Food	Blank	19.2266666666667	33.4566666666667	90.2	['port1', 'port2']	[74, 501]	0021-02-17	1
Buster	Edgar	2	1	Training	Trainingf	500	port3	port3	2.67349123954773	4	2	1	1830	573	501	port1	02_17_21_12_17_08	MO	MO	Food	19.2266666666667	33.4566666666667	90.2	['port1', 'port1', 'port1', 'port1', 'port2', 'port2', 'port3']	[501, 362, 466, 501, 501, 72, 501]	0021-02-17	0
Buster	Edgar	2	1	Training	Trainingf	500	port2	port2	8.40681624412537	0	1	2	0	501	503	port3	02_17_21_12_17_39	Gloves	Food	Gloves	19.2266666666667	33.4566666666667	90.2	['port3', 'port3', 'port2']	[501, 2, 501]	0021-02-17	0
Buster	Edgar	2	1	Training	Trainingf	500	port1	port1	0.359289407730103	2	0	0	867	0	0	port1	02_17_21_12_18_01	Food	Cotton	Gloves	19.2266666666667	33.4566666666667	90.2	['port1', 'port1']	[366, 501]	0021-02-17	1
Buster	Edgar	2	1	Training	Trainingf	500	port1	port1	11.4234421253204	1	2	0	501	386	0	port1	02_17_21_12_18_37	Food	Gloves	MO	19.2266666666667	33.4566666666667	90.2	['port2', 'port2', 'port1']	[56, 330, 501]	0021-02-17	1
Buster	Edgar	2	1	Training	Trainingf	500	port3	port3	5.86151051521301	0	1	1	0	279	501	port3	02_17_21_12_19_06	Blank	Gloves	Food	19.2266666666667	33.4566666666667	90.2	['port2', 'port3']	[279, 501]	0021-02-17	1
Buster	Edgar	2	1	Training	Trainingf	500	port2	port2	8.20499086380005	0	1	0	0	501	0	port2	02_17_21_12_19_35	Cotton	Food	Blank	19.2266666666667	33.4566666666667	90.2	['port2']	[501]	0021-02-17	1
Buster	Edgar	2	1	Training	Trainingf	500	port3	port3	11.6739423274994	0	0	1	0	0	501	port3	02_17_21_12_20_08	Cotton	Blank	Food	19.2266666666667	33.4566666666667	90.2	['port3']	[501]	0021-02-17	1
Buster	Edgar	2	1	Training	Trainingf	500	port2	port2	7.9160897731781	0	1	0	0	501	0	port2	02_17_21_12_20_37	Cotton	Food	Cotton	19.2266666666667	33.4566666666667	90.2	['port2']	[501]	0021-02-17	1
Buster	Edgar	2	1	Training	Trainingf	500	port1	port1	5.66000080108643	1	2	1	501	525	485	port1	02_17_21_12_21_08	Food	Blank	Limonene	19.2266666666667	33.4566666666667	90.2	['port2', 'port3', 'port2', 'port1']	[88, 485, 437, 501]	0021-02-17	1
Buster	Edgar	2	1	Training	Trainingf	500	port1	port1	10.4948570728302	1	1	1	501	380	501	port3	02_17_21_12_21_42	Food	Gloves	MO	19.2266666666667	33.4566666666667	90.2	['port3', 'port2', 'port1']	[501, 380, 501]	0021-02-17	0
Buster	Edgar	2	1	Training	Trainingf	500	port3	port3	1.31221985816956	1	1	1	410	204	501	port3	02_17_21_12_22_07	Gloves	MO	Food	19.2266666666667	33.4566666666667	90.2	['port1', 'port2', 'port3']	[410, 204, 501]	0021-02-17	1
Buster	Edgar	2	1	Training	Trainingf	500	port1	port1	8.64052534103394	1	1	1	501	238	501	port3	02_17_21_12_22_39	Food	Limonene	MO	19.2266666666667	33.4566666666667	90.2	['port3', 'port2', 'port1']	[501, 238, 501]	0021-02-17	0
Buster	Edgar	2	1	Training	Trainingf	500	port2	port2	30.4736034870148	0	1	0	0	501	0	port2	02_17_21_12_23_30	Cotton	Food	MO	19.2266666666667	33.4566666666667	90.2	['port2']	[501]	0021-02-17	1
Buster	Edgar	2	1	Training	Trainingf	500	port2	port2	9.73615050315857	0	1	0	0	501	0	port2	02_17_21_12_24_01	Limonene	Food	Gloves	19.2266666666667	33.4566666666667	90.2	['port2']	[501]	0021-02-17	1
Buster	Edgar	3	1	Training	Trainingf	750	port3	port3	16.4342091083527	0	2	1	0	404	751	port3	02_18_21_12_41_30	Blank	Limonene	Food	18.26	34.4	91.4766666666667	['port2', 'port2', 'port3']	[179, 225, 751]	0021-02-18	1
Buster	Edgar	3	1	Training	Trainingf	750	port1	port1	0.968526601791382	1	3	3	751	549	1436	port3	02_18_21_12_42_03	Food	Blank	Limonene	18.26	34.4	91.4766666666667	['port3', 'port3', 'port2', 'port2', 'port3', 'port2', 'port1']	[751, 277, 21, 276, 408, 252, 751]	0021-02-18	0
Buster	Edgar	3	1	Training	Trainingf	750	port1	port1	2.50136184692383	1	2	1	751	277	706	port1	02_18_21_12_42_30	Food	Gloves	MO	18.26	34.4	91.4766666666667	['port2', 'port3', 'port2', 'port1']	[272, 706, 5, 751]	0021-02-18	1
Buster	Edgar	3	1	Training	Trainingf	750	port2	port2	4.82857179641724	2	1	0	437	751	0	port2	02_18_21_12_42_59	Blank	Food	Blank	18.26	34.4	91.4766666666667	['port1', 'port1', 'port2']	[172, 265, 751]	0021-02-18	1
Buster	Edgar	3	1	Training	Trainingf	750	port1	port1	6.78259801864624	1	1	0	751	290	0	port1	02_18_21_12_43_29	Food	Cotton	Limonene	18.26	34.4	91.4766666666667	['port2', 'port1']	[290, 751]	0021-02-18	1
Buster	Edgar	3	1	Training	Trainingf	750	port3	port3	3.67207956314087	2	1	1	900	362	751	port3	02_18_21_12_43_58	Blank	Gloves	Food	18.26	34.4	91.4766666666667	['port1', 'port1', 'port2', 'port3']	[576, 324, 362, 751]	0021-02-18	1
Buster	Edgar	3	1	Training	Trainingf	750	port2	port2	2.20474147796631	1	2	1	325	821	636	port2	02_18_21_12_44_25	Gloves	Food	Cotton	18.26	34.4	91.4766666666667	['port1', 'port2', 'port3', 'port2']	[325, 70, 636, 751]	0021-02-18	1
Buster	Edgar	3	1	Training	Trainingf	750	port2	port2	11.6117939949036	0	1	1	0	751	136	port2	02_18_21_12_44_59	MO	Food	Blank	18.26	34.4	91.4766666666667	['port3', 'port2']	[136, 751]	0021-02-18	1
Buster	Edgar	3	1	Training	Trainingf	750	port2	port2	8.78261137008667	0	1	0	0	751	0	port2	02_18_21_12_45_29	Limonene	Food	MO	18.26	34.4	91.4766666666667	['port2']	[751]	0021-02-18	1
Buster	Edgar	3	1	Training	Trainingf	750	port3	port3	2.82744479179382	0	0	2	0	0	920	port3	02_18_21_12_45_54	Limonene	Blank	Food	18.26	34.4	91.4766666666667	['port3', 'port3']	[169, 751]	0021-02-18	1
Buster	Edgar	3	1	Training	Trainingf	750	port1	port1	7.43778944015503	1	2	1	751	811	654	port1	02_18_21_12_46_27	Food	Blank	Limonene	18.26	34.4	91.4766666666667	['port2', 'port3', 'port2', 'port1']	[589, 654, 222, 751]	0021-02-18	1
Buster	Edgar	3	1	Training	Trainingf	750	port3	port3	4.29588198661804	0	0	1	0	0	751	port3	02_18_21_12_46_52	Gloves	Cotton	Food	18.26	34.4	91.4766666666667	['port3']	[751]	0021-02-18	1
Buster	Edgar	3	1	Training	Trainingf	750	port1	port1	8.23863458633423	1	0	1	751	0	416	port1	02_18_21_12_47_24	Food	Blank	Cotton	18.26	34.4	91.4766666666667	['port3', 'port1']	[416, 751]	0021-02-18	1
Buster	Edgar	3	1	Training	Trainingf	750	port3	port3	10.9017148017883	0	1	1	0	133	751	port3	02_18_21_12_47_57	MO	Gloves	Food	18.26	34.4	91.4766666666667	['port2', 'port3']	[133, 751]	0021-02-18	1
Buster	Edgar	3	1	Training	Trainingf	750	port1	port1	8.01671290397644	1	1	0	751	233	0	port1	02_18_21_12_48_28	Food	MO	Gloves	18.26	34.4	91.4766666666667	['port2', 'port1']	[233, 751]	0021-02-18	1
Buster	Edgar	3	1	Training	Trainingf	750	port2	port2	2.76485514640808	1	1	1	1	751	276	port2	02_18_21_12_48_59	Cotton	Food	Gloves	18.26	34.4	91.4766666666667	['port1', 'port3', 'port2']	[1, 276, 751]	0021-02-18	1
Buster	Edgar	3	1	Training	Trainingf	750	port1	port1	4.15668702125549	1	2	1	751	196	472	port1	02_18_21_12_49_28	Food	Gloves	Limonene	18.26	34.4	91.4766666666667	['port2', 'port3', 'port2', 'port1']	[95, 472, 101, 751]	0021-02-18	1
Buster	Edgar	3	1	Training	Trainingf	750	port2	port2	13.8294155597687	0	3	3	0	1950	582	port2	02_18_21_12_50_08	Cotton	Food	Gloves	18.26	34.4	91.4766666666667	['port3', 'port3', 'port2', 'port2', 'port3', 'port2']	[214, 58, 642, 557, 310, 751]	0021-02-18	1
Buster	Edgar	3	1	Training	Trainingf	750	port3	port3	3.11047649383545	0	0	1	0	0	751	port3	02_18_21_12_50_33	MO	Gloves	Food	18.26	34.4	91.4766666666667	['port3']	[751]	0021-02-18	1
Buster	Edgar	3	1	Training	Trainingf	750	port2	port2	9.51608729362488	0	2	1	0	1217	481	port2	02_18_21_12_51_07	Limonene	Food	Cotton	18.26	34.4	91.4766666666667	['port3', 'port2', 'port2']	[481, 466, 751]	0021-02-18	1
Buster	Edgar	3	1	Training	Trainingf	750	port3	port3	5.21955180168152	0	0	1	0	0	751	port3	02_18_21_12_51_34	MO	Gloves	Food	18.26	34.4	91.4766666666667	['port3']	[751]	0021-02-18	1
Buster	Edgar	3	1	Training	Trainingf	750	port1	port1	15.1271734237671	1	1	1	751	344	301	port1	02_18_21_12_52_12	Food	Cotton	Cotton	18.26	34.4	91.4766666666667	['port3', 'port2', 'port1']	[301, 344, 751]	0021-02-18	1
Buster	Edgar	3	1	Training	Trainingf	750	port2	port2	6.43756914138794	0	2	0	0	979	0	port2	02_18_21_12_52_42	Limonene	Food	MO	18.26	34.4	91.4766666666667	['port2', 'port2']	[228, 751]	0021-02-18	1
Buster	Edgar	3	1	Training	Trainingf	750	port1	port1	6.21900486946106	2	1	1	1177	35	302	port1	02_18_21_12_53_13	Food	MO	Gloves	18.26	34.4	91.4766666666667	['port2', 'port3', 'port1', 'port1']	[35, 302, 426, 751]	0021-02-18	1
Buster	Edgar	3	1	Training	Trainingf	750	port2	port2	4.92511439323425	1	1	0	53	751	0	port2	02_18_21_12_53_41	Limonene	Food	MO	18.26	34.4	91.4766666666667	['port1', 'port2']	[53, 751]	0021-02-18	1
Buster	Edgar	3	1	Training	Trainingf	750	port2	port2	7.859299659729	0	1	0	0	751	0	port2	02_18_21_12_54_10	Limonene	Food	Blank	18.26	34.4	91.4766666666667	['port2']	[751]	0021-02-18	1
Buster	Edgar	3	1	Training	Trainingf	750	port3	port3	4.50090003013611	3	2	1	964	1502	751	port2	02_18_21_12_54_44	MO	Gloves	Food	18.26	34.4	91.4766666666667	['port2', 'port1', 'port1', 'port1', 'port2', 'port3']	[751, 488, 399, 77, 751, 751]	0021-02-18	0
Buster	Edgar	3	1	Training	Trainingf	750	port1	port1	15.3149456977844	1	1	2	751	144	757	port1	02_18_21_12_55_24	Food	Blank	Gloves	18.26	34.4	91.4766666666667	['port3', 'port2', 'port3', 'port1']	[441, 144, 316, 751]	0021-02-18	1
Buster	Edgar	3	1	Training	Trainingf	750	port2	port2	14.924914598465	0	1	0	0	751	0	port2	02_18_21_12_56_01	Cotton	Food	Limonene	18.26	34.4	91.4766666666667	['port2']	[751]	0021-02-18	1
Buster	Edgar	3	1	Training	Trainingf	750	port3	port3	7.32990527153015	0	1	2	0	347	1456	port3	02_18_21_12_56_34	Blank	Gloves	Food	18.26	34.4	91.4766666666667	['port3', 'port2', 'port3']	[705, 347, 751]	0021-02-18	1
Buster	Edgar	3	1	Training	Trainingf	750	port3	port3	5.59431838989258	0	0	1	0	0	751	port3	02_18_21_12_57_01	MO	Blank	Food	18.26	34.4	91.4766666666667	['port3']	[751]	0021-02-18	1
Buster	Edgar	3	1	Training	Trainingf	750	port1	port1	12.3216197490692	2	1	1	1428	99	512	port1	02_18_21_12_57_38	Food	Blank	MO	18.26	34.4	91.4766666666667	['port3', 'port2', 'port1', 'port1']	[512, 99, 677, 751]	0021-02-18	1
Buster	Edgar	3	1	Training	Trainingf	750	port2	port2	9.99670696258545	0	3	0	0	2184	0	port2	02_18_21_12_58_14	Limonene	Food	Gloves	18.26	34.4	91.4766666666667	['port2', 'port2', 'port2']	[749, 684, 751]	0021-02-18	1
Buster	Edgar	3	1	Training	Trainingf	750	port3	port3	11.3651964664459	0	0	1	0	0	751	port3	02_18_21_12_58_47	Cotton	Gloves	Food	18.26	34.4	91.4766666666667	['port3']	[751]	0021-02-18	1
Buster	Edgar	3	1	Training	Trainingf	750	port2	port2	8.53265738487244	0	2	1	0	765	397	port2	02_18_21_12_59_18	MO	Food	Gloves	18.26	34.4	91.4766666666667	['port3', 'port2', 'port2']	[397, 14, 751]	0021-02-18	1
Buster	Edgar	3	1	Training	Trainingf	750	port1	port1	15.331467628479	3	3	2	1692	386	759	port1	02_18_21_13_00_06	Food	Limonene	MO	18.26	34.4	91.4766666666667	['port3', 'port2', 'port1', 'port1', 'port2', 'port3', 'port2', 'port1']	[201, 162, 244, 697, 158, 558, 66, 751]	0021-02-18	1
Buster	Edgar	3	1	Training	Trainingf	750	port2	port2	8.24548196792603	0	1	1	0	751	429	port2	02_18_21_13_00_37	Gloves	Food	Limonene	18.26	34.4	91.4766666666667	['port3', 'port2']	[429, 751]	0021-02-18	1
Buster	Edgar	3	1	Training	Trainingf	750	port1	port1	6.58819198608398	1	1	0	751	83	0	port1	02_18_21_13_01_07	Food	Blank	Limonene	18.26	34.4	91.4766666666667	['port2', 'port1']	[83, 751]	0021-02-18	1
Buster	Edgar	3	1	Training	Trainingf	750	port2	port2	11.2350821495056	0	1	1	0	751	64	port2	02_18_21_13_01_42	Gloves	Food	Gloves	18.26	34.4	91.4766666666667	['port3', 'port2']	[64, 751]	0021-02-18	1
Buster	Edgar	3	1	Training	Trainingf	750	port3	port3	7.34565210342407	0	0	1	0	0	751	port3	02_18_21_13_02_10	Limonene	Limonene	Food	18.26	34.4	91.4766666666667	['port3']	[751]	0021-02-18	1
Buster	Edgar	3	2	Training	Trainingf	1000	port2	port2	6.64676451683044	1	2	1	687	1604	348	port2	02_18_21_15_40_27	Blank	Food	Cotton	19.7266666666667	26.4333333333333	91.45	['port1', 'port2', 'port3', 'port2']	[687, 603, 348, 1001]	0021-02-18	1
Buster	Edgar	3	2	Training	Trainingf	1000	port3	port3	8.04714202880859	1	1	10	172	282	5915	port3	02_18_21_15_41_20	Cotton	Blank	Food	19.7266666666667	26.4333333333333	91.45	['port1', 'port2', 'port3', 'port3', 'port3', 'port3', 'port3', 'port3', 'port3', 'port3', 'port3', 'port3']	[172, 282, 711, 11, 809, 704, 770, 700, 475, 160, 574, 1001]	0021-02-18	1
Buster	Edgar	3	2	Training	Trainingf	1000	port1	port1	6.26624035835266	1	1	1	1001	322	594	port1	02_18_21_15_41_50	Food	MO	Cotton	19.7266666666667	26.4333333333333	91.45	['port3', 'port2', 'port1']	[594, 322, 1001]	0021-02-18	1
Buster	Edgar	3	2	Training	Trainingf	1000	port2	port2	3.2203733921051	1	1	1	380	1001	804	port2	02_18_21_15_42_19	Blank	Food	Blank	19.7266666666667	26.4333333333333	91.45	['port1', 'port3', 'port2']	[380, 804, 1001]	0021-02-18	1
Buster	Edgar	3	2	Training	Trainingf	1000	port1	port1	7.5473165512085	4	2	2	2299	572	429	port1	02_18_21_15_43_00	Food	Limonene	Cotton	19.7266666666667	26.4333333333333	91.45	['port3', 'port2', 'port1', 'port1', 'port2', 'port3', 'port1', 'port1']	[124, 331, 476, 315, 241, 305, 507, 1001]	0021-02-18	1
Buster	Edgar	3	2	Training	Trainingf	1000	port2	port2	6.34418559074402	1	9	2	227	5125	625	port2	02_18_21_15_43_48	MO	Food	Cotton	19.7266666666667	26.4333333333333	91.45	['port1', 'port2', 'port2', 'port2', 'port2', 'port2', 'port3', 'port2', 'port2', 'port3', 'port2', 'port2']	[227, 329, 218, 311, 599, 813, 412, 575, 317, 213, 962, 1001]	0021-02-18	1
Buster	Edgar	3	2	Training	Trainingf	1000	port1	port1	4.9207181930542	2	2	1	1660	611	474	port1	02_18_21_15_44_20	Food	Limonene	Limonene	19.7266666666667	26.4333333333333	91.45	['port2', 'port3', 'port2', 'port1', 'port1']	[455, 474, 156, 659, 1001]	0021-02-18	1
Buster	Edgar	3	2	Training	Trainingf	1000	port3	port3	7.17204904556274	2	2	3	602	795	2828	port3	02_18_21_15_44_57	Blank	Cotton	Food	19.7266666666667	26.4333333333333	91.45	['port2', 'port1', 'port1', 'port2', 'port3', 'port3', 'port3']	[510, 486, 116, 285, 969, 858, 1001]	0021-02-18	1
Buster	Edgar	3	2	Training	Trainingf	1000	port3	port3	13.875617980957	1	1	1	653	399	1001	port3	02_18_21_15_45_35	Cotton	MO	Food	19.7266666666667	26.4333333333333	91.45	['port1', 'port2', 'port3']	[653, 399, 1001]	0021-02-18	1
Buster	Edgar	3	2	Training	Trainingf	1000	port1	port1	3.83103919029236	3	1	1	2472	64	351	port1	02_18_21_15_46_08	Food	Gloves	Cotton	19.7266666666667	26.4333333333333	91.45	['port3', 'port2', 'port1', 'port1', 'port1']	[351, 64, 729, 742, 1001]	0021-02-18	1
Buster	Edgar	3	2	Training	Trainingf	1000	port1	port1	3.25079655647278	2	1	1	1541	273	476	port1	02_18_21_15_46_37	Food	Limonene	Cotton	19.7266666666667	26.4333333333333	91.45	['port1', 'port2', 'port3', 'port1']	[540, 273, 476, 1001]	0021-02-18	1
Buster	Edgar	3	2	Training	Trainingf	1000	port1	port1	6.45472455024719	5	1	1	2805	182	409	port1	02_18_21_15_47_15	Food	MO	Gloves	19.7266666666667	26.4333333333333	91.45	['port1', 'port2', 'port3', 'port1', 'port1', 'port1', 'port1']	[115, 182, 409, 712, 963, 14, 1001]	0021-02-18	1
Buster	Edgar	3	2	Training	Trainingf	1000	port2	port2	8.63414764404297	0	1	1	0	1001	556	port2	02_18_21_15_47_46	Cotton	Food	Cotton	19.7266666666667	26.4333333333333	91.45	['port3', 'port2']	[556, 1001]	0021-02-18	1
Buster	Edgar	3	2	Training	Trainingf	1000	port1	port1	6.90617513656616	2	1	1	1837	496	578	port1	02_18_21_15_48_19	Food	Cotton	Gloves	19.7266666666667	26.4333333333333	91.45	['port3', 'port2', 'port1', 'port1']	[578, 496, 836, 1001]	0021-02-18	1
Buster	Edgar	3	2	Training	Trainingf	1000	port3	port3	13.1429855823517	2	1	3	362	341	2121	port3	02_18_21_15_49_02	Blank	Blank	Food	19.7266666666667	26.4333333333333	91.45	['port1', 'port3', 'port3', 'port2', 'port1', 'port3']	[3, 676, 444, 341, 359, 1001]	0021-02-18	1
Buster	Edgar	3	2	Training	Trainingf	1000	port2	port2	10.6105463504791	1	4	2	307	2299	813	port2	02_18_21_15_49_44	Gloves	Food	Limonene	19.7266666666667	26.4333333333333	91.45	['port3', 'port2', 'port2', 'port1', 'port2', 'port3', 'port2']	[357, 694, 83, 307, 521, 456, 1001]	0021-02-18	1
Buster	Edgar	3	2	Training	Trainingf	1000	port3	port3	17.3177542686462	2	1	4	130	150	2577	port3	02_18_21_15_50_37	Limonene	Limonene	Food	19.7266666666667	26.4333333333333	91.45	['port1', 'port1', 'port2', 'port3', 'port3', 'port3', 'port3']	[6, 124, 150, 408, 501, 667, 1001]	0021-02-18	1
Buster	Edgar	3	2	Training	Trainingf	1000	port2	port2	8.03420090675354	0	2	0	0	1713	0	port2	02_18_21_15_51_09	MO	Food	Cotton	19.7266666666667	26.4333333333333	91.45	['port2', 'port2']	[712, 1001]	0021-02-18	1
Buster	Edgar	3	2	Training	Trainingf	1000	port1	port1	10.7517702579498	3	1	1	2161	138	374	port1	02_18_21_15_51_48	Food	Limonene	Cotton	19.7266666666667	26.4333333333333	91.45	['port1', 'port2', 'port3', 'port1', 'port1']	[404, 138, 374, 756, 1001]	0021-02-18	1
Buster	Edgar	3	2	Training	Trainingf	1000	port3	port3	2.64104890823364	0	1	2	0	337	1894	port3	02_18_21_15_52_15	Blank	MO	Food	19.7266666666667	26.4333333333333	91.45	['port2', 'port3', 'port3']	[337, 893, 1001]	0021-02-18	1
Buster	Edgar	3	2	Training	Trainingf	1000	port2	port2	4.01270461082458	0	2	0	0	1202	0	port2	02_18_21_15_52_42	MO	Food	Blank	19.7266666666667	26.4333333333333	91.45	['port2', 'port2']	[201, 1001]	0021-02-18	1
Buster	Edgar	3	2	Training	Trainingf	1000	port2	port2	0.921922206878662	1	1	2	967	1001	1546	port2	02_18_21_15_53_12	MO	Food	Limonene	19.7266666666667	26.4333333333333	91.45	['port3', 'port1', 'port3', 'port2']	[728, 967, 818, 1001]	0021-02-18	1
Buster	Edgar	3	2	Training	Trainingf	1000	port2	port2	6.33430242538452	0	1	1	0	1001	226	port2	02_18_21_15_53_41	Limonene	Food	Blank	19.7266666666667	26.4333333333333	91.45	['port3', 'port2']	[226, 1001]	0021-02-18	1
Buster	Edgar	3	2	Training	Trainingf	1000	port3	port3	7.76516127586365	0	0	1	0	0	1001	port3	02_18_21_15_54_10	Limonene	Limonene	Food	19.7266666666667	26.4333333333333	91.45	['port3']	[1001]	0021-02-18	1
Buster	Edgar	3	2	Training	Trainingf	1000	port3	port3	10.9891798496246	0	0	2	0	0	1513	port3	02_18_21_15_54_45	MO	Blank	Food	19.7266666666667	26.4333333333333	91.45	['port3', 'port3']	[512, 1001]	0021-02-18	1
Buster	Edgar	3	2	Training	Trainingf	1000	port3	port3	8.26571154594421	0	0	2	0	0	1842	port3	02_18_21_15_55_17	Gloves	MO	Food	19.7266666666667	26.4333333333333	91.45	['port3', 'port3']	[841, 1001]	0021-02-18	1
Buster	Edgar	3	2	Training	Trainingf	1000	port1	port1	8.29753541946411	1	1	1	1001	177	667	port1	02_18_21_15_55_49	Food	Blank	Limonene	19.7266666666667	26.4333333333333	91.45	['port3', 'port2', 'port1']	[667, 177, 1001]	0021-02-18	1
Buster	Edgar	3	2	Training	Trainingf	1000	port1	port1	9.98682403564453	1	1	1	1001	151	386	port1	02_18_21_15_56_23	Food	MO	Gloves	19.7266666666667	26.4333333333333	91.45	['port3', 'port2', 'port1']	[386, 151, 1001]	0021-02-18	1
Buster	Edgar	3	2	Training	Trainingf	1000	port1	port1	6.86096882820129	3	2	1	1972	647	417	port1	02_18_21_15_56_59	Food	Blank	Gloves	19.7266666666667	26.4333333333333	91.45	['port1', 'port1', 'port2', 'port3', 'port2', 'port1']	[41, 930, 215, 417, 432, 1001]	0021-02-18	1
Buster	Edgar	3	2	Training	Trainingf	1000	port3	port3	9.95486974716187	0	0	1	0	0	1001	port3	02_18_21_15_57_30	Limonene	Blank	Food	19.7266666666667	26.4333333333333	91.45	['port3']	[1001]	0021-02-18	1
Buster	Edgar	3	2	Training	Trainingf	1000	port3	port3	12.3753986358643	0	0	2	0	0	1589	port3	02_18_21_15_58_06	Blank	Blank	Food	19.7266666666667	26.4333333333333	91.45	['port3', 'port3']	[588, 1001]	0021-02-18	1
Buster	Edgar	3	2	Training	Trainingf	1000	port1	port1	8.65871548652649	3	1	1	1959	299	362	port1	02_18_21_15_58_41	Food	Gloves	Limonene	19.7266666666667	26.4333333333333	91.45	['port3', 'port2', 'port1', 'port1', 'port1']	[362, 299, 839, 119, 1001]	0021-02-18	1
Buster	Edgar	3	2	Training	Trainingf	1000	port1	port1	5.00180840492249	1	1	1	1001	177	418	port1	02_18_21_15_59_10	Food	Blank	Limonene	19.7266666666667	26.4333333333333	91.45	['port3', 'port2', 'port1']	[418, 177, 1001]	0021-02-18	1
Buster	Edgar	3	2	Training	Trainingf	1000	port1	port1	8.62778663635254	1	1	1	1001	193	336	port1	02_18_21_15_59_42	Food	Cotton	MO	19.7266666666667	26.4333333333333	91.45	['port3', 'port2', 'port1']	[336, 193, 1001]	0021-02-18	1
Buster	Edgar	3	2	Training	Trainingf	1000	port2	port2	5.65510654449463	0	1	1	0	1001	203	port2	02_18_21_16_00_10	Cotton	Food	Cotton	19.7266666666667	26.4333333333333	91.45	['port3', 'port2']	[203, 1001]	0021-02-18	1
Buster	Edgar	3	2	Training	Trainingf	1000	port2	port2	7.67339706420898	0	1	0	0	1001	0	port2	02_18_21_16_00_39	MO	Food	MO	19.7266666666667	26.4333333333333	91.45	['port2']	[1001]	0021-02-18	1
Buster	Edgar	3	2	Training	Trainingf	1000	port3	port3	7.68739533424377	1	1	2	420	44	1717	port3	02_18_21_16_01_12	Limonene	MO	Food	19.7266666666667	26.4333333333333	91.45	['port3', 'port2', 'port1', 'port3']	[716, 44, 420, 1001]	0021-02-18	1
Buster	Edgar	3	2	Training	Trainingf	1000	port2	port2	1.67342257499695	3	2	1	1529	1071	647	port2	02_18_21_16_01_41	Limonene	Food	Blank	19.7266666666667	26.4333333333333	91.45	['port1', 'port3', 'port2', 'port1', 'port1', 'port2']	[583, 647, 70, 298, 648, 1001]	0021-02-18	1
Buster	Edgar	3	2	Training	Trainingf	1000	port3	port3	6.89082908630371	0	0	1	0	0	1001	port3	02_18_21_16_02_09	Gloves	Cotton	Food	19.7266666666667	26.4333333333333	91.45	['port3']	[1001]	0021-02-18	1
Buster	Edgar	3	2	Training	Trainingf	1000	port1	port1	2.76498436927795	2	0	1	1342	0	156	port1	02_18_21_16_02_37	Food	Limonene	Limonene	19.7266666666667	26.4333333333333	91.45	['port3', 'port1', 'port1']	[156, 341, 1001]	0021-02-18	1
Buster	Edgar	4	1	Training	Trainingf	1500	port3	port3	13.1680355072021	0	1	2	0	304	2716	port3	02_19_21_10_16_38	MO	MO	Food	16.14	29.3266666666667	91.2966666666667	['port2', 'port3', 'port3']	[304, 1215, 1501]	0021-02-19	1
Buster	Edgar	4	1	Training	Trainingf	1500	port1	port1	10.9825375080109	5	1	1	3472	59	350	port1	02_19_21_10_17_17	Food	Limonene	Gloves	16.14	29.3266666666667	91.2966666666667	['port1', 'port3', 'port2', 'port1', 'port1', 'port1', 'port1']	[1, 350, 59, 941, 595, 434, 1501]	0021-02-19	1
Buster	Edgar	4	1	Training	Trainingf	1500	port2	port2	6.0500066280365	1	3	1	387	3682	378	port2	02_19_21_10_17_52	Blank	Food	Cotton	16.14	29.3266666666667	91.2966666666667	['port3', 'port2', 'port1', 'port2', 'port2']	[378, 831, 387, 1350, 1501]	0021-02-19	1
Buster	Edgar	4	1	Training	Trainingf	1500	port3	port3	7.37713003158569	1	2	2	335	308	2115	port3	02_19_21_10_18_25	Cotton	Limonene	Food	16.14	29.3266666666667	91.2966666666667	['port3', 'port2', 'port1', 'port2', 'port3']	[614, 44, 335, 264, 1501]	0021-02-19	1
Buster	Edgar	4	1	Training	Trainingf	1500	port1	port1	7.83612847328186	4	0	1	2982	0	186	port1	02_19_21_10_18_59	Food	MO	Blank	16.14	29.3266666666667	91.2966666666667	['port3', 'port1', 'port1', 'port1', 'port1']	[186, 482, 991, 8, 1501]	0021-02-19	1
Buster	Edgar	4	1	Training	Trainingf	1500	port3	port3	16.0854954719543	0	0	5	0	0	4029	port3	02_19_21_10_19_43	Limonene	MO	Food	16.14	29.3266666666667	91.2966666666667	['port3', 'port3', 'port3', 'port3', 'port3']	[1003, 557, 217, 751, 1501]	0021-02-19	1
Buster	Edgar	4	1	Training	Trainingf	1500	port2	port2	7.17450022697449	0	2	1	0	2416	414	port2	02_19_21_10_20_15	Gloves	Food	MO	16.14	29.3266666666667	91.2966666666667	['port3', 'port2', 'port2']	[414, 915, 1501]	0021-02-19	1
Buster	Edgar	4	1	Training	Trainingf	1500	port3	port3	10.8604066371918	0	0	2	0	0	2316	port3	02_19_21_10_20_51	Cotton	Limonene	Food	16.14	29.3266666666667	91.2966666666667	['port3', 'port3']	[815, 1501]	0021-02-19	1
Buster	Edgar	4	1	Training	Trainingf	1500	port1	port1	5.03423738479614	2	1	2	2664	85	214	port1	02_19_21_10_21_22	Food	Blank	Blank	16.14	29.3266666666667	91.2966666666667	['port3', 'port3', 'port2', 'port1', 'port1']	[24, 190, 85, 1163, 1501]	0021-02-19	1
Buster	Edgar	4	1	Training	Trainingf	1500	port2	port2	5.01582622528076	1	2	0	233	1588	0	port2	02_19_21_10_21_51	Gloves	Food	Blank	16.14	29.3266666666667	91.2966666666667	['port2', 'port1', 'port2']	[87, 233, 1501]	0021-02-19	1
Buster	Edgar	4	1	Training	Trainingf	1500	port3	port3	9.86092567443848	0	1	2	0	324	2178	port3	02_19_21_10_22_25	Limonene	MO	Food	16.14	29.3266666666667	91.2966666666667	['port3', 'port2', 'port3']	[677, 324, 1501]	0021-02-19	1
Buster	Edgar	4	1	Training	Trainingf	1500	port2	port2	9.39156341552734	0	1	1	0	1501	216	port2	02_19_21_10_23_00	Cotton	Food	Cotton	16.14	29.3266666666667	91.2966666666667	['port3', 'port2']	[216, 1501]	0021-02-19	1
Buster	Edgar	4	1	Training	Trainingf	1500	port1	port1	7.578373670578	2	1	1	2104	310	375	port1	02_19_21_10_23_32	Food	Gloves	Limonene	16.14	29.3266666666667	91.2966666666667	['port3', 'port2', 'port1', 'port1']	[375, 310, 603, 1501]	0021-02-19	1
Buster	Edgar	4	1	Training	Trainingf	1500	port3	port3	7.01811909675598	0	0	2	0	0	2203	port3	02_19_21_10_24_03	Gloves	Blank	Food	16.14	29.3266666666667	91.2966666666667	['port3', 'port3']	[702, 1501]	0021-02-19	1
Buster	Edgar	4	1	Training	Trainingf	1500	port1	port1	5.32889890670776	3	1	2	3170	149	351	port1	02_19_21_10_24_36	Food	Blank	Gloves	16.14	29.3266666666667	91.2966666666667	['port3', 'port3', 'port2', 'port1', 'port1', 'port1']	[100, 251, 149, 358, 1311, 1501]	0021-02-19	1
Buster	Edgar	4	1	Training	Trainingf	1500	port3	port3	8.30349850654602	0	0	2	0	0	2379	port3	02_19_21_10_25_07	Cotton	Blank	Food	16.14	29.3266666666667	91.2966666666667	['port3', 'port3']	[878, 1501]	0021-02-19	1
Buster	Edgar	4	1	Training	Trainingf	1500	port2	port2	10.1879854202271	0	2	1	0	2537	351	port2	02_19_21_10_25_43	Limonene	Food	Gloves	16.14	29.3266666666667	91.2966666666667	['port3', 'port2', 'port2']	[351, 1036, 1501]	0021-02-19	1
Buster	Edgar	4	1	Training	Trainingf	1500	port1	port1	2.80927419662476	1	0	0	1501	0	0	port1	02_19_21_10_26_07	Food	Blank	Cotton	16.14	29.3266666666667	91.2966666666667	['port1']	[1501]	0021-02-19	1
Buster	Edgar	4	1	Training	Trainingf	1500	port2	port2	3.68647789955139	1	1	1	522	1501	433	port2	02_19_21_10_26_36	MO	Food	MO	16.14	29.3266666666667	91.2966666666667	['port3', 'port1', 'port2']	[433, 522, 1501]	0021-02-19	1
Buster	Edgar	4	1	Training	Trainingf	1500	port1	port1	3.37421226501465	3	2	1	2504	347	305	port1	02_19_21_10_27_07	Food	Gloves	Cotton	16.14	29.3266666666667	91.2966666666667	['port1', 'port2', 'port3', 'port2', 'port1', 'port1']	[300, 305, 305, 42, 703, 1501]	0021-02-19	1
Buster	Edgar	4	1	Training	Trainingf	1500	port1	port1	8.90900778770447	2	2	1	1948	896	402	port1	02_19_21_10_27_44	Food	MO	Limonene	16.14	29.3266666666667	91.2966666666667	['port3', 'port2', 'port1', 'port2', 'port1']	[402, 363, 447, 533, 1501]	0021-02-19	1
Buster	Edgar	4	1	Training	Trainingf	1500	port2	port2	4.82935929298401	0	2	1	0	2289	458	port2	02_19_21_10_28_16	Gloves	Food	MO	16.14	29.3266666666667	91.2966666666667	['port3', 'port2', 'port2']	[458, 788, 1501]	0021-02-19	1
Buster	Edgar	4	1	Training	Trainingf	1500	port3	port3	6.09463119506836	0	0	1	0	0	1501	port3	02_19_21_10_28_43	Cotton	MO	Food	16.14	29.3266666666667	91.2966666666667	['port3']	[1501]	0021-02-19	1
Buster	Edgar	4	1	Training	Trainingf	1500	port3	port3	10.9612789154053	1	1	1	464	236	1501	port3	02_19_21_10_29_18	MO	Gloves	Food	16.14	29.3266666666667	91.2966666666667	['port1', 'port2', 'port3']	[464, 236, 1501]	0021-02-19	1
Buster	Edgar	4	1	Training	Trainingf	1500	port1	port1	8.53844404220581	2	1	1	2206	333	453	port1	02_19_21_10_29_52	Food	MO	Limonene	16.14	29.3266666666667	91.2966666666667	['port3', 'port2', 'port1', 'port1']	[453, 333, 705, 1501]	0021-02-19	1
Buster	Edgar	4	1	Training	Trainingf	1500	port3	port3	11.9869740009308	0	0	1	0	0	1501	port3	02_19_21_10_30_26	Gloves	Gloves	Food	16.14	29.3266666666667	91.2966666666667	['port3']	[1501]	0021-02-19	1
Buster	Edgar	4	1	Training	Trainingf	1500	port2	port2	4.51668477058411	1	2	2	403	1544	1017	port2	02_19_21_10_30_57	Gloves	Food	MO	16.14	29.3266666666667	91.2966666666667	['port3', 'port2', 'port1', 'port3', 'port2']	[386, 43, 403, 631, 1501]	0021-02-19	1
Buster	Edgar	4	1	Training	Trainingf	1500	port2	port2	8.1116030216217	0	2	2	0	2938	968	port2	02_19_21_10_31_36	Gloves	Food	Blank	16.14	29.3266666666667	91.2966666666667	['port3', 'port3', 'port2', 'port2']	[477, 491, 1437, 1501]	0021-02-19	1
Buster	Edgar	4	1	Training	Trainingf	1500	port1	port1	7.12544512748718	2	1	1	2347	413	365	port1	02_19_21_10_32_09	Food	Limonene	Gloves	16.14	29.3266666666667	91.2966666666667	['port3', 'port2', 'port1', 'port1']	[365, 413, 846, 1501]	0021-02-19	1
Buster	Edgar	4	1	Training	Trainingf	1500	port3	port3	10.3746292591095	0	0	3	0	0	3047	port3	02_19_21_10_32_44	Gloves	Limonene	Food	16.14	29.3266666666667	91.2966666666667	['port3', 'port3', 'port3']	[994, 552, 1501]	0021-02-19	1
Buster	Edgar	4	1	Training	Trainingf	1500	port1	port1	9.90749335289001	4	3	2	2959	748	1245	port1	02_19_21_10_33_37	Food	MO	Gloves	16.14	29.3266666666667	91.2966666666667	['port2', 'port3', 'port2', 'port1', 'port1', 'port1', 'port3', 'port2', 'port1']	[399, 696, 242, 797, 643, 18, 549, 107, 1501]	0021-02-19	1
Buster	Edgar	4	1	Training	Trainingf	1500	port1	port1	7.82918953895569	2	1	1	2316	381	414	port1	02_19_21_10_34_11	Food	Blank	Cotton	16.14	29.3266666666667	91.2966666666667	['port3', 'port2', 'port1', 'port1']	[414, 381, 815, 1501]	0021-02-19	1
Buster	Edgar	4	1	Training	Trainingf	1500	port1	port1	0.249946117401123	3	0	0	3209	0	0	port1	02_19_21_10_34_44	Food	Gloves	Cotton	16.14	29.3266666666667	91.2966666666667	['port1', 'port1', 'port1']	[255, 1453, 1501]	0021-02-19	1
Buster	Edgar	4	1	Training	Trainingf	1500	port2	port2	7.95322346687317	0	4	1	0	4497	364	port2	02_19_21_10_35_19	Limonene	Food	Limonene	16.14	29.3266666666667	91.2966666666667	['port2', 'port2', 'port3', 'port2', 'port2']	[1073, 984, 364, 939, 1501]	0021-02-19	1
Buster	Edgar	4	1	Training	Trainingf	1500	port2	port2	7.79699683189392	0	2	1	0	2359	603	port2	02_19_21_10_35_53	Blank	Food	Gloves	16.14	29.3266666666667	91.2966666666667	['port3', 'port2', 'port2']	[603, 858, 1501]	0021-02-19	1
Buster	Edgar	4	1	Training	Trainingf	1500	port1	port1	9.18882942199707	2	1	1	2860	394	235	port1	02_19_21_10_36_28	Food	Blank	Gloves	16.14	29.3266666666667	91.2966666666667	['port3', 'port2', 'port1', 'port1']	[235, 394, 1359, 1501]	0021-02-19	1
Buster	Edgar	4	1	Training	Trainingf	1500	port3	port3	4.9259181022644	0	0	2	0	0	2729	port3	02_19_21_10_36_57	Limonene	Blank	Food	16.14	29.3266666666667	91.2966666666667	['port3', 'port3']	[1228, 1501]	0021-02-19	1
Buster	Edgar	4	1	Training	Trainingf	1500	port2	port2	6.00201630592346	0	2	1	0	2440	338	port2	02_19_21_10_37_30	Limonene	Food	Cotton	16.14	29.3266666666667	91.2966666666667	['port3', 'port2', 'port2']	[338, 939, 1501]	0021-02-19	1
Buster	Edgar	4	1	Training	Trainingf	1500	port3	port3	4.37424182891846	1	2	1	260	501	1501	port3	02_19_21_10_38_00	Limonene	Cotton	Food	16.14	29.3266666666667	91.2966666666667	['port2', 'port1', 'port2', 'port3']	[116, 260, 385, 1501]	0021-02-19	1
Buster	Edgar	4	1	Training	Trainingf	1500	port3	port3	5.23529815673828	0	0	2	0	0	2386	port3	02_19_21_10_38_34	Limonene	Blank	Food	16.14	29.3266666666667	91.2966666666667	['port3', 'port3']	[885, 1501]	0021-02-19	1
Buster	Edgar	4	2	Training	Trainingf	2000	port1	port1	12.0840971469879	1	0	1	2001	0	280	port1	02_19_21_13_34_48	Food	MO	Cotton	20.4133333333333	33.38	91.0566666666667	['port3', 'port1']	[280, 2001]	0021-02-19	1
Buster	Edgar	4	2	Training	Trainingf	2000	port2	port2	5.61035966873169	1	2	0	352	3305	0	port2	02_19_21_13_35_21	Blank	Food	Cotton	20.4133333333333	33.38	91.0566666666667	['port1', 'port2', 'port2']	[352, 1304, 2001]	0021-02-19	1
Buster	Edgar	4	2	Training	Trainingf	2000	port3	port3	2.78525161743164	1	1	2	380	418	3771	port3	02_19_21_13_35_53	Limonene	Gloves	Food	20.4133333333333	33.38	91.0566666666667	['port1', 'port2', 'port3', 'port3']	[380, 418, 1770, 2001]	0021-02-19	1
Buster	Edgar	4	2	Training	Trainingf	2000	port1	port1	4.51628184318542	3	1	0	2991	199	0	port1	02_19_21_13_36_25	Food	MO	Gloves	20.4133333333333	33.38	91.0566666666667	['port2', 'port1', 'port1', 'port1']	[199, 943, 47, 2001]	0021-02-19	1
Buster	Edgar	4	2	Training	Trainingf	2000	port1	port1	8.09482669830322	2	1	1	3574	226	465	port1	02_19_21_13_36_59	Food	Gloves	Blank	20.4133333333333	33.38	91.0566666666667	['port3', 'port2', 'port1', 'port1']	[465, 226, 1573, 2001]	0021-02-19	1
Buster	Edgar	4	2	Training	Trainingf	2000	port2	port2	6.20347213745117	1	4	2	372	4854	682	port2	02_19_21_13_37_37	Blank	Food	Gloves	20.4133333333333	33.38	91.0566666666667	['port3', 'port2', 'port2', 'port3', 'port2', 'port1', 'port2']	[310, 1345, 1044, 372, 464, 372, 2001]	0021-02-19	1
Buster	Edgar	4	2	Training	Trainingf	2000	port3	port3	9.65309834480286	0	0	2	0	0	2910	port3	02_19_21_13_38_11	Gloves	Limonene	Food	20.4133333333333	33.38	91.0566666666667	['port3', 'port3']	[909, 2001]	0021-02-19	1
Buster	Edgar	4	2	Training	Trainingf	2000	port2	port2	9.15092635154724	1	4	3	439	4690	1142	port2	02_19_21_13_38_54	Gloves	Food	Blank	20.4133333333333	33.38	91.0566666666667	['port2', 'port3', 'port2', 'port1', 'port2', 'port3', 'port3', 'port2']	[519, 217, 774, 439, 1396, 625, 300, 2001]	0021-02-19	1
Buster	Edgar	4	2	Training	Trainingf	2000	port2	port2	8.423335313797	1	5	2	274	4708	303	port2	02_19_21_13_39_46	Gloves	Food	Limonene	20.4133333333333	33.38	91.0566666666667	['port3', 'port2', 'port3', 'port2', 'port1', 'port2', 'port2', 'port2']	[134, 1037, 169, 349, 274, 801, 520, 2001]	0021-02-19	1
Buster	Edgar	4	2	Training	Trainingf	2000	port3	port3	9.07306241989136	0	0	2	0	0	2768	port3	02_19_21_13_40_21	Limonene	Gloves	Food	20.4133333333333	33.38	91.0566666666667	['port3', 'port3']	[767, 2001]	0021-02-19	1
Buster	Edgar	4	2	Training	Trainingf	2000	port2	port2	9.52054834365845	1	4	1	4	3680	487	port2	02_19_21_13_41_06	Limonene	Food	Blank	20.4133333333333	33.38	91.0566666666667	['port2', 'port1', 'port3', 'port2', 'port2', 'port2']	[451, 4, 487, 118, 1110, 2001]	0021-02-19	1
Buster	Edgar	4	2	Training	Trainingf	2000	port3	port3	5.31109380722046	0	1	1	0	565	2001	port3	02_19_21_13_41_35	Blank	Gloves	Food	20.4133333333333	33.38	91.0566666666667	['port2', 'port3']	[565, 2001]	0021-02-19	1
Buster	Edgar	4	2	Training	Trainingf	2000	port3	port3	8.11139702796936	0	0	1	0	0	2001	port3	02_19_21_13_42_04	Limonene	Cotton	Food	20.4133333333333	33.38	91.0566666666667	['port3']	[2001]	0021-02-19	1
Buster	Edgar	4	2	Training	Trainingf	2000	port1	port1	7.40852856636047	1	2	1	2001	719	611	port1	02_19_21_13_42_38	Food	MO	Blank	20.4133333333333	33.38	91.0566666666667	['port2', 'port3', 'port2', 'port1']	[319, 611, 400, 2001]	0021-02-19	1
Buster	Edgar	4	2	Training	Trainingf	2000	port2	port2	9.79845428466797	0	1	1	0	2001	631	port2	02_19_21_13_43_12	Limonene	Food	Limonene	20.4133333333333	33.38	91.0566666666667	['port3', 'port2']	[631, 2001]	0021-02-19	1
Buster	Edgar	4	2	Training	Trainingf	2000	port3	port3	9.85636830329895	0	0	1	0	0	2001	port3	02_19_21_13_43_43	Limonene	Blank	Food	20.4133333333333	33.38	91.0566666666667	['port3']	[2001]	0021-02-19	1
Buster	Edgar	4	2	Training	Trainingf	2000	port1	port1	7.86858129501343	1	1	1	2001	202	456	port1	02_19_21_13_44_15	Food	Limonene	MO	20.4133333333333	33.38	91.0566666666667	['port3', 'port2', 'port1']	[456, 202, 2001]	0021-02-19	1
Buster	Edgar	4	2	Training	Trainingf	2000	port3	port3	7.4709746837616	0	0	1	0	0	2001	port3	02_19_21_13_44_44	Cotton	Gloves	Food	20.4133333333333	33.38	91.0566666666667	['port3']	[2001]	0021-02-19	1
Buster	Edgar	4	2	Training	Trainingf	2000	port2	port2	5.77323770523071	0	1	2	0	2001	369	port2	02_19_21_13_45_14	Gloves	Food	Blank	20.4133333333333	33.38	91.0566666666667	['port3', 'port3', 'port2']	[92, 277, 2001]	0021-02-19	1
Buster	Edgar	4	2	Training	Trainingf	2000	port1	port1	5.06316018104553	2	2	2	3783	1194	768	port1	02_19_21_13_45_49	Food	Blank	Blank	20.4133333333333	33.38	91.0566666666667	['port3', 'port2', 'port3', 'port2', 'port1', 'port1']	[485, 832, 283, 362, 1782, 2001]	0021-02-19	1
Buster	Edgar	4	2	Training	Trainingf	2000	port1	port1	5.53261756896973	1	1	1	2001	180	289	port1	02_19_21_13_46_19	Food	Limonene	Cotton	20.4133333333333	33.38	91.0566666666667	['port3', 'port2', 'port1']	[289, 180, 2001]	0021-02-19	1
Buster	Edgar	4	2	Training	Trainingf	2000	port3	port3	5.09392094612122	0	0	2	0	0	2072	port3	02_19_21_13_46_48	Gloves	Cotton	Food	20.4133333333333	33.38	91.0566666666667	['port3', 'port3']	[71, 2001]	0021-02-19	1
Buster	Edgar	4	2	Training	Trainingf	2000	port2	port2	7.62731623649597	0	2	1	0	2788	211	port2	02_19_21_13_47_22	Blank	Food	Gloves	20.4133333333333	33.38	91.0566666666667	['port3', 'port2', 'port2']	[211, 787, 2001]	0021-02-19	1
Buster	Edgar	4	2	Training	Trainingf	2000	port3	port3	8.77731847763062	0	0	1	0	0	2001	port3	02_19_21_13_47_52	MO	Blank	Food	20.4133333333333	33.38	91.0566666666667	['port3']	[2001]	0021-02-19	1
Buster	Edgar	4	2	Training	Trainingf	2000	port3	port3	7.65611028671265	0	0	3	0	0	2838	port3	02_19_21_13_48_26	Blank	Cotton	Food	20.4133333333333	33.38	91.0566666666667	['port3', 'port3', 'port3']	[232, 605, 2001]	0021-02-19	1
Buster	Edgar	4	2	Training	Trainingf	2000	port2	port2	7.19009590148926	0	2	1	0	2636	643	port2	02_19_21_13_48_58	Cotton	Food	Blank	20.4133333333333	33.38	91.0566666666667	['port3', 'port2', 'port2']	[643, 635, 2001]	0021-02-19	1
Buster	Edgar	4	2	Training	Trainingf	2000	port1	port1	6.01596283912659	1	1	1	2001	282	548	port1	02_19_21_13_49_29	Food	Gloves	Gloves	20.4133333333333	33.38	91.0566666666667	['port3', 'port2', 'port1']	[548, 282, 2001]	0021-02-19	1
Buster	Edgar	4	2	Training	Trainingf	2000	port2	port2	12.9100394248962	0	1	1	0	2001	237	port2	02_19_21_13_50_06	Gloves	Food	MO	20.4133333333333	33.38	91.0566666666667	['port3', 'port2']	[237, 2001]	0021-02-19	1
Buster	Edgar	4	2	Training	Trainingf	2000	port1	port1	5.76421523094177	3	1	1	3873	98	318	port1	02_19_21_13_50_40	Food	Cotton	MO	20.4133333333333	33.38	91.0566666666667	['port3', 'port2', 'port1', 'port1', 'port1']	[318, 98, 1322, 550, 2001]	0021-02-19	1
Buster	Edgar	4	2	Training	Trainingf	2000	port3	port3	7.34391760826111	0	0	2	0	0	3021	port3	02_19_21_13_51_11	MO	Cotton	Food	20.4133333333333	33.38	91.0566666666667	['port3', 'port3']	[1020, 2001]	0021-02-19	1
Buster	Edgar	5	1	Training	Trainingf	2000	port1	port1	3.77066612243652	2	2	1	3389	550	423	port1	02_22_21_09_32_23	Food	Limonene	Cotton	17.7233333333333	25.7466666666667	90.92	['port2', 'port3', 'port1', 'port2', 'port1']	[305, 423, 1388, 245, 2001]	0021-02-22	1
Buster	Edgar	5	1	Training	Trainingf	2000	port2	port2	8.22101616859436	0	1	0	0	2001	0	port2	02_22_21_09_32_52	Limonene	Food	Gloves	17.7233333333333	25.7466666666667	90.92	['port2']	[2001]	0021-02-22	1
Buster	Edgar	5	1	Training	Trainingf	2000	port1	port1	7.59553003311157	1	1	1	2001	244	176	port1	02_22_21_09_33_24	Food	Limonene	MO	17.7233333333333	25.7466666666667	90.92	['port3', 'port2', 'port1']	[176, 244, 2001]	0021-02-22	1
Buster	Edgar	5	1	Training	Trainingf	2000	port1	port1	5.3300449848175	2	1	0	3173	202	0	port1	02_22_21_09_33_55	Food	MO	Limonene	17.7233333333333	25.7466666666667	90.92	['port2', 'port1', 'port1']	[202, 1172, 2001]	0021-02-22	1
Buster	Edgar	5	1	Training	Trainingf	2000	port3	port3	4.8910756111145	1	2	1	585	635	2001	port3	02_22_21_09_34_25	Blank	Limonene	Food	17.7233333333333	25.7466666666667	90.92	['port2', 'port1', 'port2', 'port3']	[194, 585, 441, 2001]	0021-02-22	1
Buster	Edgar	5	1	Training	Trainingf	2000	port2	port2	6.84460210800171	0	1	1	0	2001	293	port2	02_22_21_09_34_56	Gloves	Food	MO	17.7233333333333	25.7466666666667	90.92	['port3', 'port2']	[293, 2001]	0021-02-22	1
Buster	Edgar	5	1	Training	Trainingf	2000	port3	port3	5.90638065338135	0	0	2	0	0	2011	port3	02_22_21_09_35_25	Gloves	Blank	Food	17.7233333333333	25.7466666666667	90.92	['port3', 'port3']	[10, 2001]	0021-02-22	1
Buster	Edgar	5	1	Training	Trainingf	2000	port1	port1	4.90803694725037	1	1	1	2001	173	557	port1	02_22_21_09_35_55	Food	Limonene	Limonene	17.7233333333333	25.7466666666667	90.92	['port3', 'port2', 'port1']	[557, 173, 2001]	0021-02-22	1
Buster	Edgar	5	1	Training	Trainingf	2000	port2	port2	4.04592394828796	0	1	1	0	2001	565	port2	02_22_21_09_36_23	Limonene	Food	Blank	17.7233333333333	25.7466666666667	90.92	['port3', 'port2']	[565, 2001]	0021-02-22	1
Buster	Edgar	5	1	Training	Trainingf	2000	port3	port3	1.72107911109924	0	3	2	0	263	2045	port3	02_22_21_09_36_49	Blank	Cotton	Food	17.7233333333333	25.7466666666667	90.92	['port2', 'port2', 'port2', 'port3', 'port3']	[25, 103, 135, 44, 2001]	0021-02-22	1
Buster	Edgar	5	1	Training	Trainingf	2000	port3	port3	6.58226823806763	0	0	1	0	0	2001	port3	02_22_21_09_37_17	Cotton	Gloves	Food	17.7233333333333	25.7466666666667	90.92	['port3']	[2001]	0021-02-22	1
Buster	Edgar	5	1	Training	Trainingf	2000	port2	port2	8.45080900192261	0	1	0	0	2001	0	port2	02_22_21_09_37_47	MO	Food	Cotton	17.7233333333333	25.7466666666667	90.92	['port2']	[2001]	0021-02-22	1
Buster	Edgar	5	1	Training	Trainingf	2000	port3	port3	4.67507719993591	0	0	2	0	0	2521	port3	02_22_21_09_38_15	Blank	MO	Food	17.7233333333333	25.7466666666667	90.92	['port3', 'port3']	[520, 2001]	0021-02-22	1
Buster	Edgar	5	1	Training	Trainingf	2000	port1	port1	10.6660141944885	1	1	1	2001	251	399	port1	02_22_21_09_38_51	Food	MO	Gloves	17.7233333333333	25.7466666666667	90.92	['port3', 'port2', 'port1']	[399, 251, 2001]	0021-02-22	1
Buster	Edgar	5	1	Training	Trainingf	2000	port2	port2	2.04639458656311	1	1	1	224	2001	536	port2	02_22_21_09_39_18	Blank	Food	Limonene	17.7233333333333	25.7466666666667	90.92	['port3', 'port1', 'port2']	[536, 224, 2001]	0021-02-22	1
Buster	Edgar	5	1	Training	Trainingf	2000	port1	port1	11.5636405944824	1	1	1	2001	112	210	port1	02_22_21_09_39_54	Food	Cotton	Gloves	17.7233333333333	25.7466666666667	90.92	['port3', 'port2', 'port1']	[210, 112, 2001]	0021-02-22	1
Buster	Edgar	5	1	Training	Trainingf	2000	port1	port1	3.60868191719055	1	1	1	2001	104	356	port1	02_22_21_09_40_22	Food	Limonene	Cotton	17.7233333333333	25.7466666666667	90.92	['port3', 'port2', 'port1']	[356, 104, 2001]	0021-02-22	1
Buster	Edgar	5	1	Training	Trainingf	2000	port3	port3	6.64172124862671	0	0	2	0	0	2754	port3	02_22_21_09_40_54	MO	Gloves	Food	17.7233333333333	25.7466666666667	90.92	['port3', 'port3']	[753, 2001]	0021-02-22	1
Buster	Edgar	5	1	Training	Trainingf	2000	port1	port1	11.8968315124512	1	1	1	2001	305	316	port1	02_22_21_09_41_30	Food	Cotton	Blank	17.7233333333333	25.7466666666667	90.92	['port3', 'port2', 'port1']	[316, 305, 2001]	0021-02-22	1
Buster	Edgar	5	1	Training	Trainingf	2000	port2	port2	3.39104676246643	1	1	0	519	2001	0	port2	02_22_21_09_41_58	Cotton	Food	Cotton	17.7233333333333	25.7466666666667	90.92	['port1', 'port2']	[519, 2001]	0021-02-22	1
Buster	Edgar	5	1	Training	Trainingf	2000	port1	port1	6.3609893321991	1	1	2	2001	321	595	port1	02_22_21_09_42_30	Food	Limonene	Cotton	17.7233333333333	25.7466666666667	90.92	['port3', 'port3', 'port2', 'port1']	[256, 339, 321, 2001]	0021-02-22	1
Buster	Edgar	5	1	Training	Trainingf	2000	port2	port2	4.50051355361938	0	2	1	0	2076	365	port2	02_22_21_09_42_59	MO	Food	Blank	17.7233333333333	25.7466666666667	90.92	['port3', 'port2', 'port2']	[365, 75, 2001]	0021-02-22	1
Buster	Edgar	5	1	Training	Trainingf	2000	port2	port2	2.97171759605408	0	1	1	0	2001	366	port2	02_22_21_09_43_25	MO	Food	Gloves	17.7233333333333	25.7466666666667	90.92	['port3', 'port2']	[366, 2001]	0021-02-22	1
Buster	Edgar	5	1	Training	Trainingf	2000	port3	port3	10.5003221035004	0	0	2	0	0	3122	port3	02_22_21_09_44_00	Limonene	Gloves	Food	17.7233333333333	25.7466666666667	90.92	['port3', 'port3']	[1121, 2001]	0021-02-22	1
Buster	Edgar	5	1	Training	Trainingf	2000	port1	port1	5.95557856559753	2	1	1	3517	132	504	port1	02_22_21_09_44_32	Food	MO	Gloves	17.7233333333333	25.7466666666667	90.92	['port3', 'port2', 'port1', 'port1']	[504, 132, 1516, 2001]	0021-02-22	1
Buster	Edgar	5	1	Training	Trainingf	2000	port3	port3	5.31308841705322	0	0	2	0	0	3183	port3	02_22_21_09_45_01	Gloves	Gloves	Food	17.7233333333333	25.7466666666667	90.92	['port3', 'port3']	[1182, 2001]	0021-02-22	1
Buster	Edgar	5	1	Training	Trainingf	2000	port1	port1	9.17191886901855	1	1	1	2001	431	437	port1	02_22_21_09_45_35	Food	MO	MO	17.7233333333333	25.7466666666667	90.92	['port3', 'port2', 'port1']	[437, 431, 2001]	0021-02-22	1
Buster	Edgar	5	1	Training	Trainingf	2000	port3	port3	7.45618414878845	0	0	1	0	0	2001	port3	02_22_21_09_46_04	Cotton	Cotton	Food	17.7233333333333	25.7466666666667	90.92	['port3']	[2001]	0021-02-22	1
Buster	Edgar	5	1	Training	Trainingf	2000	port2	port2	6.70779800415039	0	1	1	0	2001	380	port2	02_22_21_09_46_35	Gloves	Food	Limonene	17.7233333333333	25.7466666666667	90.92	['port3', 'port2']	[380, 2001]	0021-02-22	1
Buster	Edgar	5	1	Training	Trainingf	2000	port1	port1	6.44150900840759	1	2	2	2001	544	839	port1	02_22_21_09_47_07	Food	Gloves	Cotton	17.7233333333333	25.7466666666667	90.92	['port3', 'port2', 'port3', 'port2', 'port1']	[344, 322, 495, 222, 2001]	0021-02-22	1
Buster	Edgar	5	1	Training	Trainingf	2000	port3	port3	5.70446014404297	0	0	1	0	0	2001	port3	02_22_21_09_47_34	Blank	Cotton	Food	17.7233333333333	25.7466666666667	90.92	['port3']	[2001]	0021-02-22	1
Buster	Edgar	5	1	Training	Trainingf	2000	port1	port1	11.2368886470795	2	1	1	3340	141	311	port1	02_22_21_09_48_12	Food	MO	Gloves	17.7233333333333	25.7466666666667	90.92	['port3', 'port2', 'port1', 'port1']	[311, 141, 1339, 2001]	0021-02-22	1
Buster	Edgar	5	1	Training	Trainingf	2000	port1	port1	4.46770071983337	1	3	1	2001	250	628	port1	02_22_21_09_48_42	Food	MO	Limonene	17.7233333333333	25.7466666666667	90.92	['port2', 'port2', 'port3', 'port2', 'port1']	[145, 54, 628, 51, 2001]	0021-02-22	1
Buster	Edgar	5	1	Training	Trainingf	2000	port2	port2	6.58730578422546	0	1	2	0	2001	274	port2	02_22_21_09_49_13	Blank	Food	Blank	17.7233333333333	25.7466666666667	90.92	['port3', 'port3', 'port2']	[40, 234, 2001]	0021-02-22	1
Buster	Edgar	5	1	Training	Trainingf	2000	port2	port2	4.98573207855225	0	1	1	0	2001	184	port2	02_22_21_09_49_42	Limonene	Food	MO	17.7233333333333	25.7466666666667	90.92	['port3', 'port2']	[184, 2001]	0021-02-22	1
Buster	Edgar	5	1	Training	Trainingf	2000	port3	port3	4.89067101478577	0	0	2	0	0	2102	port3	02_22_21_09_50_10	Gloves	Cotton	Food	17.7233333333333	25.7466666666667	90.92	['port3', 'port3']	[101, 2001]	0021-02-22	1
Buster	Edgar	5	1	Training	Trainingf	2000	port1	port1	5.47258448600769	1	1	1	2001	241	461	port1	02_22_21_09_50_40	Food	Gloves	MO	17.7233333333333	25.7466666666667	90.92	['port3', 'port2', 'port1']	[461, 241, 2001]	0021-02-22	1
Buster	Edgar	5	1	Training	Trainingf	2000	port3	port3	7.38693428039551	0	1	2	0	420	3927	port3	02_22_21_09_51_13	Gloves	MO	Food	17.7233333333333	25.7466666666667	90.92	['port3', 'port2', 'port3']	[1926, 420, 2001]	0021-02-22	1
Buster	Edgar	5	1	Training	Trainingf	2000	port2	port2	8.23151445388794	0	1	1	0	2001	581	port2	02_22_21_09_51_45	MO	Food	Blank	17.7233333333333	25.7466666666667	90.92	['port3', 'port2']	[581, 2001]	0021-02-22	1
Buster	Edgar	5	1	Training	Trainingf	2000	port3	port3	3.51936602592468	0	0	1	0	0	2001	port3	02_22_21_09_52_09	Gloves	MO	Food	17.7233333333333	25.7466666666667	90.92	['port3']	[2001]	0021-02-22	1
Buster	Riley	5	2	Training	Trainingf	2000	port2	port2	12.879734992981	3	13	4	613	10020	1074	port2	02_22_21_13_59_18	Gloves	Food	Gloves	22.2333333333333	26.5233333333333	90.67	['port2', 'port3', 'port2', 'port2', 'port2', 'port3', 'port3', 'port2', 'port1', 'port2', 'port1', 'port2', 'port1', 'port2', 'port2', 'port2', 'port2', 'port2', 'port3', 'port2']	[280, 326, 1657, 599, 414, 54, 322, 395, 426, 1147, 183, 740, 4, 480, 895, 85, 1260, 67, 372, 2001]	0021-02-22	1
Buster	Riley	5	2	Training	Trainingf	2000	port2	port2	6.12246775627136	0	1	0	0	2001	0	port2	02_22_21_13_59_45	Gloves	Food	Limonene	22.2333333333333	26.5233333333333	90.67	['port2']	[2001]	0021-02-22	1
Buster	Riley	5	2	Training	Trainingf	2000	port2	port2	1.74964237213135	0	3	0	0	3840	0	port2	02_22_21_14_00_13	Gloves	Food	Cotton	22.2333333333333	26.5233333333333	90.67	['port2', 'port2', 'port2']	[496, 1343, 2001]	0021-02-22	1
Buster	Riley	5	2	Training	Trainingf	2000	port1	port1	2.78075337409973	1	3	1	2001	1393	590	port1	02_22_21_14_00_43	Food	Limonene	Blank	22.2333333333333	26.5233333333333	90.67	['port2', 'port2', 'port3', 'port2', 'port1']	[241, 954, 590, 198, 2001]	0021-02-22	1
Buster	Riley	5	2	Training	Trainingf	2000	port3	port3	1.45278668403625	1	0	1	364	0	2001	port3	02_22_21_14_01_10	Blank	MO	Food	22.2333333333333	26.5233333333333	90.67	['port1', 'port3']	[364, 2001]	0021-02-22	1
Buster	Riley	5	2	Training	Trainingf	2000	port1	port1	7.7593240737915	4	0	1	4899	0	438	port1	02_22_21_14_01_52	Food	MO	Cotton	22.2333333333333	26.5233333333333	90.67	['port1', 'port3', 'port1', 'port1', 'port1']	[7, 438, 1852, 1039, 2001]	0021-02-22	1
Buster	Riley	5	2	Training	Trainingf	2000	port1	port1	5.07441234588623	1	1	1	2001	164	500	port1	02_22_21_14_02_22	Food	MO	Gloves	22.2333333333333	26.5233333333333	90.67	['port3', 'port2', 'port1']	[500, 164, 2001]	0021-02-22	1
Buster	Riley	5	2	Training	Trainingf	2000	port3	port3	2.86196517944336	0	0	1	0	0	2001	port3	02_22_21_14_02_46	Gloves	Gloves	Food	22.2333333333333	26.5233333333333	90.67	['port3']	[2001]	0021-02-22	1
Buster	Riley	5	2	Training	Trainingf	2000	port3	port3	5.92097520828247	0	0	1	0	0	2001	port3	02_22_21_14_03_13	Limonene	MO	Food	22.2333333333333	26.5233333333333	90.67	['port3']	[2001]	0021-02-22	1
Buster	Riley	5	2	Training	Trainingf	2000	port2	port2	2.40905380249023	1	1	0	635	2001	0	port2	02_22_21_14_03_40	MO	Food	Blank	22.2333333333333	26.5233333333333	90.67	['port1', 'port2']	[635, 2001]	0021-02-22	1
Buster	Riley	5	2	Training	Trainingf	2000	port2	port2	4.20398783683777	0	1	1	0	2001	716	port2	02_22_21_14_04_08	Limonene	Food	MO	22.2333333333333	26.5233333333333	90.67	['port3', 'port2']	[716, 2001]	0021-02-22	1
Buster	Riley	5	2	Training	Trainingf	2000	port2	port2	4.5166974067688	0	1	1	0	2001	379	port2	02_22_21_14_04_36	Cotton	Food	Limonene	22.2333333333333	26.5233333333333	90.67	['port3', 'port2']	[379, 2001]	0021-02-22	1
Buster	Riley	5	2	Training	Trainingf	2000	port3	port3	5.27003502845764	0	0	1	0	0	2001	port3	02_22_21_14_05_03	Limonene	Cotton	Food	22.2333333333333	26.5233333333333	90.67	['port3']	[2001]	0021-02-22	1
Buster	Riley	5	2	Training	Trainingf	2000	port1	port1	11.9952178001404	1	1	2	2001	340	1270	port1	02_22_21_14_05_42	Food	Limonene	Gloves	22.2333333333333	26.5233333333333	90.67	['port3', 'port3', 'port2', 'port1']	[628, 642, 340, 2001]	0021-02-22	1
Buster	Riley	5	2	Training	Trainingf	2000	port3	port3	2.85874438285828	1	0	2	456	0	3563	port3	02_22_21_14_06_13	Blank	MO	Food	22.2333333333333	26.5233333333333	90.67	['port1', 'port3', 'port3']	[456, 1562, 2001]	0021-02-22	1
Buster	Riley	5	2	Training	Trainingf	2000	port2	port2	0.655902624130249	1	1	1	435	2001	758	port2	02_22_21_14_06_41	MO	Food	Limonene	22.2333333333333	26.5233333333333	90.67	['port1', 'port3', 'port2']	[435, 758, 2001]	0021-02-22	1
Buster	Riley	5	2	Training	Trainingf	2000	port3	port3	4.39158964157104	0	0	2	0	0	2045	port3	02_22_21_14_07_09	Blank	Gloves	Food	22.2333333333333	26.5233333333333	90.67	['port3', 'port3']	[44, 2001]	0021-02-22	1
Buster	Riley	5	2	Training	Trainingf	2000	port1	port1	4.26629662513733	1	1	1	2001	598	573	port1	02_22_21_14_07_38	Food	Cotton	Blank	22.2333333333333	26.5233333333333	90.67	['port3', 'port2', 'port1']	[573, 598, 2001]	0021-02-22	1
Buster	Riley	5	2	Training	Trainingf	2000	port3	port3	1.43717813491821	1	0	1	318	0	2001	port3	02_22_21_14_08_08	MO	Limonene	Food	22.2333333333333	26.5233333333333	90.67	['port1', 'port3']	[318, 2001]	0021-02-22	1
Buster	Riley	5	2	Training	Trainingf	2000	port1	port1	2.87427163124084	2	1	1	2883	247	516	port1	02_22_21_14_08_42	Food	Cotton	MO	22.2333333333333	26.5233333333333	90.67	['port1', 'port3', 'port2', 'port1']	[882, 516, 247, 2001]	0021-02-22	1
Buster	Riley	5	2	Training	Trainingf	2000	port2	port2	6.14292883872986	0	2	1	0	3656	476	port2	02_22_21_14_09_15	Limonene	Food	Limonene	22.2333333333333	26.5233333333333	90.67	['port3', 'port2', 'port2']	[476, 1655, 2001]	0021-02-22	1
Buster	Riley	5	2	Training	Trainingf	2000	port1	port1	3.81201267242432	1	1	2	2001	479	1111	port1	02_22_21_14_09_46	Food	Cotton	Cotton	22.2333333333333	26.5233333333333	90.67	['port3', 'port3', 'port2', 'port1']	[544, 567, 479, 2001]	0021-02-22	1
Buster	Riley	5	2	Training	Trainingf	2000	port3	port3	3.30551743507385	0	0	1	0	0	2001	port3	02_22_21_14_10_10	Gloves	Gloves	Food	22.2333333333333	26.5233333333333	90.67	['port3']	[2001]	0021-02-22	1
Buster	Riley	5	2	Training	Trainingf	2000	port1	port1	6.87092757225037	1	1	1	2001	229	551	port1	02_22_21_14_10_41	Food	Cotton	Blank	22.2333333333333	26.5233333333333	90.67	['port3', 'port2', 'port1']	[551, 229, 2001]	0021-02-22	1
Buster	Riley	5	2	Training	Trainingf	2000	port3	port3	8.2968647480011	0	1	1	0	303	2001	port3	02_22_21_14_11_13	Limonene	Blank	Food	22.2333333333333	26.5233333333333	90.67	['port2', 'port3']	[303, 2001]	0021-02-22	1
Buster	Riley	5	2	Training	Trainingf	2000	port1	port1	7.42231798171997	1	1	1	2001	307	438	port1	02_22_21_14_11_45	Food	Limonene	MO	22.2333333333333	26.5233333333333	90.67	['port3', 'port2', 'port1']	[438, 307, 2001]	0021-02-22	1
Buster	Riley	5	2	Training	Trainingf	2000	port3	port3	3.9077250957489	0	0	2	0	0	3723	port3	02_22_21_14_12_13	Blank	Limonene	Food	22.2333333333333	26.5233333333333	90.67	['port3', 'port3']	[1722, 2001]	0021-02-22	1
Buster	Riley	5	2	Training	Trainingf	2000	port3	port3	5.28268623352051	0	0	1	0	0	2001	port3	02_22_21_14_12_40	Gloves	Gloves	Food	22.2333333333333	26.5233333333333	90.67	['port3']	[2001]	0021-02-22	1
Buster	Riley	5	2	Training	Trainingf	2000	port2	port2	4.38250732421875	0	1	2	0	2001	508	port2	02_22_21_14_13_09	Gloves	Food	MO	22.2333333333333	26.5233333333333	90.67	['port3', 'port3', 'port2']	[7, 501, 2001]	0021-02-22	1
Buster	Riley	5	2	Training	Trainingf	2000	port2	port2	4.43828535079956	0	1	1	0	2001	519	port2	02_22_21_14_13_37	MO	Food	Limonene	22.2333333333333	26.5233333333333	90.67	['port3', 'port2']	[519, 2001]	0021-02-22	1
Buster	Riley	5	2	Training	Trainingf	2000	port3	port3	6.85923552513123	1	2	1	364	548	2001	port3	02_22_21_14_14_09	Blank	Limonene	Food	22.2333333333333	26.5233333333333	90.67	['port2', 'port1', 'port2', 'port3']	[358, 364, 190, 2001]	0021-02-22	1
Buster	Riley	5	2	Training	Trainingf	2000	port2	port2	5.77068090438843	0	1	1	0	2001	538	port2	02_22_21_14_14_39	Cotton	Food	Blank	22.2333333333333	26.5233333333333	90.67	['port3', 'port2']	[538, 2001]	0021-02-22	1
Buster	Riley	5	2	Training	Trainingf	2000	port3	port3	10.1004848480225	0	1	2	0	145	3153	port3	02_22_21_14_15_15	Cotton	Limonene	Food	22.2333333333333	26.5233333333333	90.67	['port3', 'port2', 'port3']	[1152, 145, 2001]	0021-02-22	1
Buster	Riley	5	2	Training	Trainingf	2000	port3	port3	23.1213757991791	0	0	4	0	0	3978	port3	02_22_21_14_16_06	Gloves	Blank	Food	22.2333333333333	26.5233333333333	90.67	['port3', 'port3', 'port3', 'port3']	[355, 1324, 298, 2001]	0021-02-22	1
Buster	Riley	5	2	Training	Trainingf	2000	port2	port2	9.80552387237549	0	1	1	0	2001	408	port2	02_22_21_14_16_40	MO	Food	Blank	22.2333333333333	26.5233333333333	90.67	['port3', 'port2']	[408, 2001]	0021-02-22	1
Buster	Riley	5	2	Training	Trainingf	2000	port1	port1	3.4543309211731	1	1	1	2001	596	627	port1	02_22_21_14_17_09	Food	Gloves	Cotton	22.2333333333333	26.5233333333333	90.67	['port3', 'port2', 'port1']	[627, 596, 2001]	0021-02-22	1
Buster	Riley	5	2	Training	Trainingf	2000	port2	port2	9.23844742774963	0	1	1	0	2001	281	port2	02_22_21_14_17_42	Blank	Food	Limonene	22.2333333333333	26.5233333333333	90.67	['port3', 'port2']	[281, 2001]	0021-02-22	1
Buster	Riley	5	2	Training	Trainingf	2000	port2	port2	4.23341822624207	0	2	1	0	3505	324	port2	02_22_21_14_18_13	Blank	Food	Cotton	22.2333333333333	26.5233333333333	90.67	['port3', 'port2', 'port2']	[324, 1504, 2001]	0021-02-22	1
Buster	Riley	5	2	Training	Trainingf	2000	port1	port1	4.13470911979675	3	1	1	3171	559	621	port1	02_22_21_14_18_46	Food	Blank	Limonene	22.2333333333333	26.5233333333333	90.67	['port3', 'port2', 'port1', 'port1', 'port1']	[621, 559, 1134, 36, 2001]	0021-02-22	1
Buster	Riley	5	2	Training	Trainingf	2000	port1	port1	17.4376482963562	2	1	1	2861	220	167	port1	02_22_21_14_19_30	Food	Gloves	Limonene	22.2333333333333	26.5233333333333	90.67	['port3', 'port2', 'port1', 'port1']	[167, 220, 860, 2001]	0021-02-22	1
Charles	Edgar	1	1	Training	Trainingf	500	port3	port3	22.7858169078827	1	0	6	501	0	966	port1	02_16_21_15_58_55	Limonene	Gloves	Food	18.0166666666667	33.8266666666667	89.44	['port3', 'port3', 'port1', 'port3', 'port3', 'port3', 'port3']	[3, 90, 501, 8, 206, 158, 501]	0021-02-16	0
Charles	Edgar	1	1	Training	Trainingf	500	port2	port2	18.3014793395996	0	2	1	0	866	125	port2	02_16_21_15_59_45	MO	Food	Limonene	18.0166666666667	33.8266666666667	89.44	['port3', 'port2', 'port2']	[125, 365, 501]	0021-02-16	1
Charles	Edgar	1	1	Training	Trainingf	500	port1	port1	12.3388516902924	10	1	2	2476	501	636	port2	02_16_21_16_01_04	Food	Limonene	MO	18.0166666666667	33.8266666666667	89.44	['port1', 'port1', 'port2', 'port1', 'port3', 'port3', 'port1', 'port1', 'port1', 'port1', 'port1', 'port1', 'port1']	[444, 97, 501, 309, 501, 135, 37, 264, 186, 292, 210, 136, 501]	0021-02-16	0
Charles	Edgar	1	1	Training	Trainingf	500	port2	port2	12.7422428131104	0	3	3	0	1008	1031	port3	02_16_21_16_01_46	MO	Food	Limonene	18.0166666666667	33.8266666666667	89.44	['port3', 'port3', 'port3', 'port2', 'port2', 'port2']	[414, 501, 116, 65, 442, 501]	0021-02-16	0
Charles	Edgar	1	1	Training	Trainingf	500	port1	port1	6.54768633842468	4	2	0	1077	852	0	port2	02_16_21_16_02_30	Food	Cotton	Gloves	18.0166666666667	33.8266666666667	89.44	['port2', 'port1', 'port1', 'port1', 'port2', 'port1']	[351, 62, 214, 300, 501, 501]	0021-02-16	0
Charles	Edgar	1	1	Training	Trainingf	500	port1	port1	17.3427791595459	3	1	1	945	501	399	port2	02_16_21_16_03_18	Food	Limonene	Limonene	18.0166666666667	33.8266666666667	89.44	['port3', 'port2', 'port1', 'port1', 'port1']	[399, 501, 61, 383, 501]	0021-02-16	0
Charles	Edgar	1	1	Training	Trainingf	500	port3	port3	28.8231191635132	0	0	3	0	0	1053	port3	02_16_21_16_04_14	Gloves	Cotton	Food	18.0166666666667	33.8266666666667	89.44	['port3', 'port3', 'port3']	[114, 438, 501]	0021-02-16	1
Charles	Edgar	1	1	Training	Trainingf	500	port3	port3	18.2210869789124	0	0	2	0	0	901	port3	02_16_21_16_04_59	Cotton	MO	Food	18.0166666666667	33.8266666666667	89.44	['port3', 'port3']	[400, 501]	0021-02-16	1
Charles	Edgar	1	1	Training	Trainingf	500	port3	port3	5.15645790100098	0	0	6	0	0	1597	port3	02_16_21_16_06_09	Limonene	Cotton	Food	18.0166666666667	33.8266666666667	89.44	['port3', 'port3', 'port3', 'port3', 'port3', 'port3']	[112, 53, 331, 232, 368, 501]	0021-02-16	1
Charles	Edgar	1	1	Training	Trainingf	500	port2	port2	22.8464450836182	0	2	1	0	955	171	port2	02_16_21_16_06_57	MO	Food	MO	18.0166666666667	33.8266666666667	89.44	['port3', 'port2', 'port2']	[171, 454, 501]	0021-02-16	1
Charles	Edgar	1	1	Training	Trainingf	500	port1	port1	16.4834067821503	1	2	2	501	603	1002	port3	02_16_21_16_07_44	Food	Limonene	Blank	18.0166666666667	33.8266666666667	89.44	['port3', 'port3', 'port2', 'port2', 'port1']	[501, 501, 501, 102, 501]	0021-02-16	0
Charles	Edgar	1	1	Training	Trainingf	500	port2	port2	21.781224489212	0	2	0	0	858	0	port2	02_16_21_16_08_30	Cotton	Food	MO	18.0166666666667	33.8266666666667	89.44	['port2', 'port2']	[357, 501]	0021-02-16	1
Charles	Edgar	1	1	Training	Trainingf	500	port3	port3	12.0165200233459	2	1	1	5	341	501	port3	02_16_21_16_09_12	Limonene	MO	Food	18.0166666666667	33.8266666666667	89.44	['port2', 'port1', 'port1', 'port3']	[341, 4, 1, 501]	0021-02-16	1
Charles	Edgar	1	1	Training	Trainingf	500	port3	port3	12.285769701004	0	0	1	0	0	501	port3	02_16_21_16_09_46	MO	Blank	Food	18.0166666666667	33.8266666666667	89.44	['port3']	[501]	0021-02-16	1
Charles	Edgar	1	1	Training	Trainingf	500	port3	port3	6.75114274024963	0	1	6	0	245	1297	port3	02_16_21_16_10_34	Cotton	MO	Food	18.0166666666667	33.8266666666667	89.44	['port2', 'port3', 'port3', 'port3', 'port3', 'port3', 'port3']	[245, 103, 253, 279, 24, 137, 501]	0021-02-16	1
Charles	Edgar	1	1	Training	Trainingf	500	port2	port2	16.5511298179626	0	2	1	0	570	199	port2	02_16_21_16_11_17	MO	Food	Blank	18.0166666666667	33.8266666666667	89.44	['port3', 'port2', 'port2']	[199, 69, 501]	0021-02-16	1
Charles	Edgar	1	1	Training	Trainingf	500	port2	port2	10.3621463775635	0	1	0	0	501	0	port2	02_16_21_16_11_49	Limonene	Food	Blank	18.0166666666667	33.8266666666667	89.44	['port2']	[501]	0021-02-16	1
Charles	Edgar	1	1	Training	Trainingf	500	port1	port1	8.81355118751526	2	2	1	884	1002	420	port2	02_16_21_16_12_26	Food	Blank	MO	18.0166666666667	33.8266666666667	89.44	['port3', 'port2', 'port2', 'port1', 'port1']	[420, 501, 501, 383, 501]	0021-02-16	0
Charles	Edgar	1	1	Training	Trainingf	500	port3	port3	14.3765358924866	0	0	1	0	0	501	port3	02_16_21_16_13_02	MO	MO	Food	18.0166666666667	33.8266666666667	89.44	['port3']	[501]	0021-02-16	1
Charles	Edgar	1	1	Training	Trainingf	500	port1	port1	14.8923733234406	2	1	1	638	364	135	port1	02_16_21_16_13_44	Food	Blank	Gloves	18.0166666666667	33.8266666666667	89.44	['port3', 'port2', 'port1', 'port1']	[135, 364, 137, 501]	0021-02-16	1
Charles	Edgar	2	1	Training	Trainingf	500	port3	port3	22.082337141037	0	0	2	0	0	723	port3	02_17_21_10_38_21	Cotton	MO	Food	18.4133333333333	29.15	90.22	['port3', 'port3']	[222, 501]	0021-02-17	1
Charles	Edgar	2	1	Training	Trainingf	500	port2	port2	11.1384582519531	0	3	1	0	813	204	port2	02_17_21_10_38_59	Limonene	Food	Blank	18.4133333333333	29.15	90.22	['port3', 'port2', 'port2', 'port2']	[204, 64, 248, 501]	0021-02-17	1
Charles	Edgar	2	1	Training	Trainingf	500	port1	port1	7.58140158653259	2	2	0	768	847	0	port1	02_17_21_10_39_34	Food	Limonene	Blank	18.4133333333333	29.15	90.22	['port2', 'port2', 'port1', 'port1']	[452, 395, 267, 501]	0021-02-17	1
Charles	Edgar	2	1	Training	Trainingf	500	port1	port1	5.68989610671997	1	0	0	501	0	0	port1	02_17_21_10_40_01	Food	MO	Blank	18.4133333333333	29.15	90.22	['port1']	[501]	0021-02-17	1
Charles	Edgar	2	1	Training	Trainingf	500	port2	port2	12.7879316806793	0	1	0	0	501	0	port2	02_17_21_10_40_35	Limonene	Food	Cotton	18.4133333333333	29.15	90.22	['port2']	[501]	0021-02-17	1
Charles	Edgar	2	1	Training	Trainingf	500	port3	port3	8.82919859886169	0	3	2	0	1443	802	port2	02_17_21_10_41_15	Gloves	Blank	Food	18.4133333333333	29.15	90.22	['port2', 'port2', 'port2', 'port3', 'port3']	[501, 441, 501, 301, 501]	0021-02-17	0
Charles	Edgar	2	1	Training	Trainingf	500	port2	port2	13.5629768371582	0	2	0	0	861	0	port2	02_17_21_10_41_52	Blank	Food	Blank	18.4133333333333	29.15	90.22	['port2', 'port2']	[360, 501]	0021-02-17	1
Charles	Edgar	2	1	Training	Trainingf	500	port1	port1	8.5621223449707	2	1	2	512	242	192	port1	02_17_21_10_42_33	Food	MO	Limonene	18.4133333333333	29.15	90.22	['port1', 'port3', 'port3', 'port2', 'port1']	[11, 15, 177, 242, 501]	0021-02-17	1
Charles	Edgar	2	1	Training	Trainingf	500	port3	port3	8.37635684013367	0	2	2	0	737	557	port3	02_17_21_10_43_07	Limonene	Blank	Food	18.4133333333333	29.15	90.22	['port2', 'port2', 'port3', 'port3']	[359, 378, 56, 501]	0021-02-17	1
Charles	Edgar	2	1	Training	Trainingf	500	port2	port2	9.67501044273376	0	2	1	0	867	335	port2	02_17_21_10_43_41	Gloves	Food	Limonene	18.4133333333333	29.15	90.22	['port3', 'port2', 'port2']	[335, 366, 501]	0021-02-17	1
Charles	Edgar	2	1	Training	Trainingf	500	port3	port3	7.67361950874329	0	1	1	0	260	501	port3	02_17_21_10_44_17	Gloves	MO	Food	18.4133333333333	29.15	90.22	['port2', 'port3']	[260, 501]	0021-02-17	1
Charles	Edgar	2	1	Training	Trainingf	500	port1	port1	8.12011289596558	1	0	0	501	0	0	port1	02_17_21_10_44_46	Food	MO	Limonene	18.4133333333333	29.15	90.22	['port1']	[501]	0021-02-17	1
Charles	Edgar	2	1	Training	Trainingf	500	port1	port1	6.59644269943237	1	0	0	501	0	0	port1	02_17_21_10_45_14	Food	Cotton	Cotton	18.4133333333333	29.15	90.22	['port1']	[501]	0021-02-17	1
Charles	Edgar	2	1	Training	Trainingf	500	port2	port2	9.07834315299988	1	1	0	452	501	0	port2	02_17_21_10_45_46	MO	Food	Limonene	18.4133333333333	29.15	90.22	['port1', 'port2']	[452, 501]	0021-02-17	1
Charles	Edgar	2	1	Training	Trainingf	500	port2	port2	5.54734539985657	0	1	0	0	501	0	port2	02_17_21_10_46_13	Cotton	Food	MO	18.4133333333333	29.15	90.22	['port2']	[501]	0021-02-17	1
Charles	Edgar	2	1	Training	Trainingf	500	port3	port3	10.380845785141	1	0	1	10	0	501	port3	02_17_21_10_46_49	Limonene	Limonene	Food	18.4133333333333	29.15	90.22	['port1', 'port3']	[10, 501]	0021-02-17	1
Charles	Edgar	2	1	Training	Trainingf	500	port2	port2	6.93923020362854	2	1	0	648	501	0	port2	02_17_21_10_47_24	Gloves	Food	Cotton	18.4133333333333	29.15	90.22	['port1', 'port1', 'port2']	[487, 161, 501]	0021-02-17	1
Charles	Edgar	2	1	Training	Trainingf	500	port3	port3	7.17181921005249	0	1	1	0	374	501	port3	02_17_21_10_47_53	Cotton	Blank	Food	18.4133333333333	29.15	90.22	['port2', 'port3']	[374, 501]	0021-02-17	1
Charles	Edgar	2	1	Training	Trainingf	500	port1	port1	15.9278838634491	4	1	1	1356	343	153	port1	02_17_21_10_48_38	Food	Gloves	Cotton	18.4133333333333	29.15	90.22	['port3', 'port2', 'port1', 'port1', 'port1', 'port1']	[153, 343, 277, 223, 355, 501]	0021-02-17	1
Charles	Edgar	2	1	Training	Trainingf	500	port1	port1	3.93901562690735	1	0	0	501	0	0	port1	02_17_21_10_49_03	Food	MO	MO	18.4133333333333	29.15	90.22	['port1']	[501]	0021-02-17	1
Charles	Edgar	2	1	Training	Trainingf	500	port3	port3	12.2700481414795	1	0	1	86	0	501	port3	02_17_21_10_49_39	MO	MO	Food	18.4133333333333	29.15	90.22	['port1', 'port3']	[86, 501]	0021-02-17	1
Charles	Edgar	2	1	Training	Trainingf	500	port1	port1	7.72050905227661	1	1	3	501	385	472	port1	02_17_21_10_50_12	Food	MO	MO	18.4133333333333	29.15	90.22	['port3', 'port3', 'port3', 'port2', 'port1']	[202, 18, 252, 385, 501]	0021-02-17	1
Charles	Edgar	2	1	Training	Trainingf	500	port3	port3	15.9396471977234	0	0	1	0	0	501	port3	02_17_21_10_50_49	Cotton	Gloves	Food	18.4133333333333	29.15	90.22	['port3']	[501]	0021-02-17	1
Charles	Edgar	2	1	Training	Trainingf	500	port1	port1	9.47181558609009	1	1	1	501	247	438	port1	02_17_21_10_51_23	Food	MO	Cotton	18.4133333333333	29.15	90.22	['port3', 'port2', 'port1']	[438, 247, 501]	0021-02-17	1
Charles	Edgar	2	1	Training	Trainingf	500	port3	port3	11.0652346611023	0	0	1	0	0	501	port3	02_17_21_10_51_55	Cotton	Gloves	Food	18.4133333333333	29.15	90.22	['port3']	[501]	0021-02-17	1
Charles	Edgar	2	1	Training	Trainingf	500	port3	port3	8.43899631500244	0	1	1	0	416	501	port3	02_17_21_10_52_27	Gloves	MO	Food	18.4133333333333	29.15	90.22	['port2', 'port3']	[416, 501]	0021-02-17	1
Charles	Edgar	2	1	Training	Trainingf	500	port1	port1	11.721006155014	1	1	2	501	478	736	port3	02_17_21_10_53_04	Food	Cotton	Gloves	18.4133333333333	29.15	90.22	['port3', 'port3', 'port2', 'port1']	[235, 501, 478, 501]	0021-02-17	0
Charles	Edgar	2	1	Training	Trainingf	500	port2	port2	11.926530122757	0	1	1	0	501	448	port2	02_17_21_10_53_38	Limonene	Food	Limonene	18.4133333333333	29.15	90.22	['port3', 'port2']	[448, 501]	0021-02-17	1
Charles	Edgar	2	1	Training	Trainingf	500	port2	port2	12.3011932373047	0	1	1	0	501	219	port2	02_17_21_10_54_14	MO	Food	Limonene	18.4133333333333	29.15	90.22	['port3', 'port2']	[219, 501]	0021-02-17	1
Charles	Edgar	2	1	Training	Trainingf	500	port2	port2	14.6222841739655	0	1	1	0	501	394	port2	02_17_21_10_54_51	Cotton	Food	Blank	18.4133333333333	29.15	90.22	['port3', 'port2']	[394, 501]	0021-02-17	1
Charles	Edgar	2	1	Training	Trainingf	500	port2	port2	12.0857048034668	1	1	0	501	501	0	port1	02_17_21_10_55_28	MO	Food	MO	18.4133333333333	29.15	90.22	['port1', 'port2']	[501, 501]	0021-02-17	0
Charles	Edgar	2	1	Training	Trainingf	500	port3	port3	6.08095288276672	0	1	1	0	501	501	port2	02_17_21_10_55_57	Blank	MO	Food	18.4133333333333	29.15	90.22	['port2', 'port3']	[501, 501]	0021-02-17	0
Charles	Edgar	2	1	Training	Trainingf	500	port1	port1	12.9867742061615	2	1	1	569	464	285	port1	02_17_21_10_56_35	Food	Blank	Limonene	18.4133333333333	29.15	90.22	['port3', 'port2', 'port1', 'port1']	[285, 464, 68, 501]	0021-02-17	1
Charles	Edgar	2	1	Training	Trainingf	500	port2	port2	8.58012127876282	0	1	0	0	501	0	port2	02_17_21_10_57_04	Gloves	Food	Cotton	18.4133333333333	29.15	90.22	['port2']	[501]	0021-02-17	1
Charles	Edgar	2	1	Training	Trainingf	500	port3	port3	12.4268927574158	0	1	1	0	144	501	port3	02_17_21_10_57_40	MO	MO	Food	18.4133333333333	29.15	90.22	['port2', 'port3']	[144, 501]	0021-02-17	1
Charles	Edgar	2	1	Training	Trainingf	500	port1	port1	5.30141472816467	1	0	1	501	0	467	port1	02_17_21_10_58_09	Food	Blank	Limonene	18.4133333333333	29.15	90.22	['port3', 'port1']	[467, 501]	0021-02-17	1
Charles	Edgar	2	1	Training	Trainingf	500	port1	port1	9.73543739318848	1	1	1	501	361	393	port1	02_17_21_10_58_43	Food	MO	Limonene	18.4133333333333	29.15	90.22	['port3', 'port2', 'port1']	[393, 361, 501]	0021-02-17	1
Charles	Edgar	2	1	Training	Trainingf	500	port3	port3	1.92135882377625	1	0	2	408	0	988	port3	02_17_21_10_59_20	Blank	Gloves	Food	18.4133333333333	29.15	90.22	['port1', 'port3', 'port3']	[408, 487, 501]	0021-02-17	1
Charles	Edgar	2	1	Training	Trainingf	500	port2	port2	10.0829918384552	0	1	0	0	501	0	port2	02_17_21_10_59_51	Blank	Food	Gloves	18.4133333333333	29.15	90.22	['port2']	[501]	0021-02-17	1
Charles	Edgar	2	1	Training	Trainingf	500	port3	port3	6.4531078338623	4	3	1	1208	1042	501	port2	02_17_21_11_00_26	Limonene	Blank	Food	18.4133333333333	29.15	90.22	['port2', 'port2', 'port1', 'port1', 'port1', 'port1', 'port2', 'port3']	[501, 40, 501, 116, 501, 90, 501, 501]	0021-02-17	0
Charles	Edgar	3	1	Training	Trainingf	750	port2	port2	21.7098667621613	0	2	1	0	1305	134	port2	02_18_21_11_16_57	Cotton	Food	Limonene	17.3533333333333	33.7666666666667	91.45	['port3', 'port2', 'port2']	[134, 554, 751]	0021-02-18	1
Charles	Edgar	3	1	Training	Trainingf	750	port3	port3	8.39072394371033	1	2	1	157	692	751	port3	02_18_21_11_17_31	MO	Limonene	Food	17.3533333333333	33.7666666666667	91.45	['port2', 'port1', 'port2', 'port3']	[366, 157, 326, 751]	0021-02-18	1
Charles	Edgar	3	1	Training	Trainingf	750	port3	port3	13.2233352661133	0	0	4	0	0	1787	port3	02_18_21_11_18_14	Blank	Gloves	Food	17.3533333333333	33.7666666666667	91.45	['port3', 'port3', 'port3', 'port3']	[231, 521, 284, 751]	0021-02-18	1
Charles	Edgar	3	1	Training	Trainingf	750	port2	port2	7.83251953125	0	3	1	0	1472	580	port2	02_18_21_11_18_48	Blank	Food	MO	17.3533333333333	33.7666666666667	91.45	['port2', 'port2', 'port3', 'port2']	[121, 600, 580, 751]	0021-02-18	1
Charles	Edgar	3	1	Training	Trainingf	750	port1	port1	3.14181852340698	2	2	0	1427	597	0	port1	02_18_21_11_19_20	Food	Cotton	Gloves	17.3533333333333	33.7666666666667	91.45	['port2', 'port2', 'port1', 'port1']	[213, 384, 676, 751]	0021-02-18	1
Charles	Edgar	3	1	Training	Trainingf	750	port2	port2	7.67314743995667	1	1	1	51	751	442	port2	02_18_21_11_19_53	Limonene	Food	Gloves	17.3533333333333	33.7666666666667	91.45	['port1', 'port3', 'port2']	[51, 442, 751]	0021-02-18	1
Charles	Edgar	3	1	Training	Trainingf	750	port1	port1	12.2072117328644	1	1	1	751	364	98	port1	02_18_21_11_20_29	Food	Cotton	Cotton	17.3533333333333	33.7666666666667	91.45	['port3', 'port2', 'port1']	[98, 364, 751]	0021-02-18	1
Charles	Edgar	3	1	Training	Trainingf	750	port3	port3	8.50082635879517	2	3	8	564	744	4550	port3	02_18_21_11_21_31	Gloves	Blank	Food	17.3533333333333	33.7666666666667	91.45	['port1', 'port2', 'port3', 'port3', 'port3', 'port2', 'port3', 'port3', 'port3', 'port3', 'port2', 'port1', 'port3']	[489, 415, 620, 284, 426, 50, 726, 451, 729, 563, 279, 75, 751]	0021-02-18	1
Charles	Edgar	3	1	Training	Trainingf	750	port3	port3	7.8173451423645	1	2	3	355	432	1783	port3	02_18_21_11_22_09	Limonene	Gloves	Food	17.3533333333333	33.7666666666667	91.45	['port3', 'port2', 'port1', 'port2', 'port3', 'port3']	[608, 194, 355, 238, 424, 751]	0021-02-18	1
Charles	Edgar	3	1	Training	Trainingf	750	port1	port1	26.6459951400757	1	1	2	751	213	329	port1	02_18_21_11_23_01	Food	Cotton	MO	17.3533333333333	33.7666666666667	91.45	['port3', 'port3', 'port2', 'port1']	[135, 194, 213, 751]	0021-02-18	1
Charles	Edgar	3	1	Training	Trainingf	750	port1	port1	14.7684276103973	1	0	0	751	0	0	port1	02_18_21_11_23_37	Food	MO	Limonene	17.3533333333333	33.7666666666667	91.45	['port1']	[751]	0021-02-18	1
Charles	Edgar	3	1	Training	Trainingf	750	port2	port2	7.1774845123291	1	2	0	470	1359	0	port2	02_18_21_11_24_09	Cotton	Food	Cotton	17.3533333333333	33.7666666666667	91.45	['port1', 'port2', 'port2']	[470, 608, 751]	0021-02-18	1
Charles	Edgar	3	1	Training	Trainingf	750	port3	port3	10.485237121582	0	1	1	0	546	751	port3	02_18_21_11_24_42	Cotton	Blank	Food	17.3533333333333	33.7666666666667	91.45	['port2', 'port3']	[546, 751]	0021-02-18	1
Charles	Edgar	3	1	Training	Trainingf	750	port3	port3	3.57740807533264	0	2	3	0	472	1258	port3	02_18_21_11_25_14	MO	MO	Food	17.3533333333333	33.7666666666667	91.45	['port2', 'port3', 'port3', 'port2', 'port3']	[136, 129, 378, 336, 751]	0021-02-18	1
Charles	Edgar	3	1	Training	Trainingf	750	port2	port2	3.8761613368988	0	4	0	0	1543	0	port2	02_18_21_11_25_42	Cotton	Food	MO	17.3533333333333	33.7666666666667	91.45	['port2', 'port2', 'port2', 'port2']	[326, 411, 55, 751]	0021-02-18	1
Charles	Edgar	3	1	Training	Trainingf	750	port2	port2	4.93633675575256	0	2	0	0	1017	0	port2	02_18_21_11_26_09	MO	Food	MO	17.3533333333333	33.7666666666667	91.45	['port2', 'port2']	[266, 751]	0021-02-18	1
Charles	Edgar	3	1	Training	Trainingf	750	port1	port1	8.5492205619812	1	2	1	751	765	500	port1	02_18_21_11_26_44	Food	MO	Gloves	17.3533333333333	33.7666666666667	91.45	['port2', 'port3', 'port2', 'port1']	[525, 500, 240, 751]	0021-02-18	1
Charles	Edgar	3	1	Training	Trainingf	750	port1	port1	3.48574447631836	1	0	0	751	0	0	port1	02_18_21_11_27_09	Food	Cotton	Limonene	17.3533333333333	33.7666666666667	91.45	['port1']	[751]	0021-02-18	1
Charles	Edgar	3	1	Training	Trainingf	750	port1	port1	6.5318660736084	1	0	0	751	0	0	port1	02_18_21_11_27_37	Food	MO	Blank	17.3533333333333	33.7666666666667	91.45	['port1']	[751]	0021-02-18	1
Charles	Edgar	3	1	Training	Trainingf	750	port3	port3	13.7523994445801	1	1	1	336	325	751	port3	02_18_21_11_28_15	MO	Cotton	Food	17.3533333333333	33.7666666666667	91.45	['port1', 'port2', 'port3']	[336, 325, 751]	0021-02-18	1
Charles	Edgar	3	1	Training	Trainingf	750	port3	port3	1.3590943813324	1	1	1	100	371	751	port3	02_18_21_11_28_44	MO	MO	Food	17.3533333333333	33.7666666666667	91.45	['port1', 'port2', 'port3']	[100, 371, 751]	0021-02-18	1
Charles	Edgar	3	1	Training	Trainingf	750	port1	port1	15.5343461036682	2	1	1	856	468	395	port1	02_18_21_11_29_24	Food	MO	MO	17.3533333333333	33.7666666666667	91.45	['port3', 'port2', 'port1', 'port1']	[395, 468, 105, 751]	0021-02-18	1
Charles	Edgar	3	1	Training	Trainingf	750	port2	port2	10.8451337814331	1	1	0	415	751	0	port2	02_18_21_11_29_58	Limonene	Food	Limonene	17.3533333333333	33.7666666666667	91.45	['port1', 'port2']	[415, 751]	0021-02-18	1
Charles	Edgar	3	1	Training	Trainingf	750	port3	port3	7.8931827545166	1	1	2	280	328	1412	port3	02_18_21_11_30_31	MO	Gloves	Food	17.3533333333333	33.7666666666667	91.45	['port1', 'port2', 'port3', 'port3']	[280, 328, 661, 751]	0021-02-18	1
Charles	Edgar	3	1	Training	Trainingf	750	port2	port2	15.7862071990967	0	1	0	0	751	0	port2	02_18_21_11_31_08	MO	Food	Limonene	17.3533333333333	33.7666666666667	91.45	['port2']	[751]	0021-02-18	1
Charles	Edgar	3	1	Training	Trainingf	750	port2	port2	10.3776512145996	0	1	0	0	751	0	port2	02_18_21_11_31_40	Blank	Food	Blank	17.3533333333333	33.7666666666667	91.45	['port2']	[751]	0021-02-18	1
Charles	Edgar	3	1	Training	Trainingf	750	port3	port3	5.41664457321167	1	1	1	241	518	751	port3	02_18_21_11_32_09	Cotton	Limonene	Food	17.3533333333333	33.7666666666667	91.45	['port1', 'port2', 'port3']	[241, 518, 751]	0021-02-18	1
Charles	Edgar	3	1	Training	Trainingf	750	port1	port1	12.9546523094177	1	1	2	751	354	1026	port3	02_18_21_11_32_59	Food	Blank	Limonene	17.3533333333333	33.7666666666667	91.45	['port2', 'port3', 'port3', 'port1']	[354, 751, 275, 751]	0021-02-18	0
Charles	Edgar	3	1	Training	Trainingf	750	port2	port2	12.5234098434448	0	1	0	0	751	0	port2	02_18_21_11_33_33	Blank	Food	Gloves	17.3533333333333	33.7666666666667	91.45	['port2']	[751]	0021-02-18	1
Charles	Edgar	3	1	Training	Trainingf	750	port1	port1	9.78204345703125	1	1	1	751	485	441	port1	02_18_21_11_34_07	Food	MO	Gloves	17.3533333333333	33.7666666666667	91.45	['port3', 'port2', 'port1']	[441, 485, 751]	0021-02-18	1
Charles	Edgar	3	1	Training	Trainingf	750	port1	port1	5.09775972366333	1	0	0	751	0	0	port1	02_18_21_11_34_33	Food	Gloves	MO	17.3533333333333	33.7666666666667	91.45	['port1']	[751]	0021-02-18	1
Charles	Edgar	3	1	Training	Trainingf	750	port2	port2	11.3888461589813	1	1	0	422	751	0	port2	02_18_21_11_35_07	Cotton	Food	Gloves	17.3533333333333	33.7666666666667	91.45	['port1', 'port2']	[422, 751]	0021-02-18	1
Charles	Edgar	3	1	Training	Trainingf	750	port3	port3	6.73509001731873	0	1	1	0	235	751	port3	02_18_21_11_35_37	Gloves	Limonene	Food	17.3533333333333	33.7666666666667	91.45	['port2', 'port3']	[235, 751]	0021-02-18	1
Charles	Edgar	3	1	Training	Trainingf	750	port1	port1	15.0796837806702	1	0	0	751	0	0	port1	02_18_21_11_36_13	Food	Cotton	MO	17.3533333333333	33.7666666666667	91.45	['port1']	[751]	0021-02-18	1
Charles	Edgar	3	1	Training	Trainingf	750	port1	port1	1.39046835899353	1	2	0	751	103	0	port1	02_18_21_11_36_38	Food	MO	Blank	17.3533333333333	33.7666666666667	91.45	['port2', 'port2', 'port1']	[72, 31, 751]	0021-02-18	1
Charles	Edgar	3	1	Training	Trainingf	750	port2	port2	11.5503551959991	1	1	0	510	751	0	port2	02_18_21_11_37_12	Limonene	Food	Cotton	17.3533333333333	33.7666666666667	91.45	['port1', 'port2']	[510, 751]	0021-02-18	1
Charles	Edgar	3	1	Training	Trainingf	750	port3	port3	2.67109131813049	0	1	2	0	128	1451	port3	02_18_21_11_37_40	Limonene	MO	Food	17.3533333333333	33.7666666666667	91.45	['port2', 'port3', 'port3']	[128, 700, 751]	0021-02-18	1
Charles	Edgar	3	1	Training	Trainingf	750	port2	port2	13.3459603786469	0	1	0	0	751	0	port2	02_18_21_11_38_15	Cotton	Food	MO	17.3533333333333	33.7666666666667	91.45	['port2']	[751]	0021-02-18	1
Charles	Edgar	3	1	Training	Trainingf	750	port1	port1	0.76544189453125	2	0	0	904	0	0	port1	02_18_21_11_38_38	Food	MO	MO	17.3533333333333	33.7666666666667	91.45	['port1', 'port1']	[153, 751]	0021-02-18	1
Charles	Edgar	3	1	Training	Trainingf	750	port3	port3	4.40732312202454	1	1	1	449	480	751	port3	02_18_21_11_39_07	Blank	MO	Food	17.3533333333333	33.7666666666667	91.45	['port1', 'port2', 'port3']	[449, 480, 751]	0021-02-18	1
Charles	Edgar	3	2	Training	Trainingf	1000	port3	port3	1.49964690208435	0	0	1	0	0	1001	port3	02_18_21_14_29_56	Blank	Gloves	Food	20.08	36.0733333333333	91.48	['port3']	[1001]	0021-02-18	1
Charles	Edgar	3	2	Training	Trainingf	1000	port3	port3	17.1605401039124	1	2	9	461	471	3752	port3	02_18_21_14_31_01	Limonene	MO	Food	20.08	36.0733333333333	91.48	['port3', 'port3', 'port2', 'port1', 'port3', 'port3', 'port3', 'port3', 'port3', 'port2', 'port3', 'port3']	[197, 195, 110, 461, 352, 283, 409, 531, 491, 361, 293, 1001]	0021-02-18	1
Charles	Edgar	3	2	Training	Trainingf	1000	port1	port1	6.95346093177795	2	1	1	1650	154	359	port1	02_18_21_14_31_34	Food	Gloves	Blank	20.08	36.0733333333333	91.48	['port3', 'port2', 'port1', 'port1']	[359, 154, 649, 1001]	0021-02-18	1
Charles	Edgar	3	2	Training	Trainingf	1000	port1	port1	2.93979430198669	2	1	1	1687	136	577	port1	02_18_21_14_32_02	Food	Cotton	Cotton	20.08	36.0733333333333	91.48	['port3', 'port2', 'port1', 'port1']	[577, 136, 686, 1001]	0021-02-18	1
Charles	Edgar	3	2	Training	Trainingf	1000	port3	port3	3.51669502258301	4	3	6	1147	842	3951	port3	02_18_21_14_32_47	Cotton	MO	Food	20.08	36.0733333333333	91.48	['port1', 'port1', 'port2', 'port3', 'port3', 'port2', 'port1', 'port3', 'port2', 'port1', 'port3', 'port3', 'port3']	[70, 223, 464, 720, 617, 292, 488, 560, 86, 366, 445, 608, 1001]	0021-02-18	1
Charles	Edgar	3	2	Training	Trainingf	1000	port2	port2	0.624840497970581	1	2	1	6	1860	512	port2	02_18_21_14_33_19	MO	Food	Gloves	20.08	36.0733333333333	91.48	['port1', 'port3', 'port2', 'port2']	[6, 512, 859, 1001]	0021-02-18	1
Charles	Edgar	3	2	Training	Trainingf	1000	port2	port2	12.0505690574646	1	3	1	163	1900	269	port2	02_18_21_14_33_58	Cotton	Food	Gloves	20.08	36.0733333333333	91.48	['port3', 'port2', 'port1', 'port2', 'port2']	[269, 514, 163, 385, 1001]	0021-02-18	1
Charles	Edgar	3	2	Training	Trainingf	1000	port2	port2	11.927330493927	0	1	1	0	1001	446	port2	02_18_21_14_34_33	Cotton	Food	Limonene	20.08	36.0733333333333	91.48	['port3', 'port2']	[446, 1001]	0021-02-18	1
Charles	Edgar	3	2	Training	Trainingf	1000	port2	port2	6.29852366447449	1	2	0	487	1890	0	port2	02_18_21_14_35_04	MO	Food	Gloves	20.08	36.0733333333333	91.48	['port1', 'port2', 'port2']	[487, 889, 1001]	0021-02-18	1
Charles	Edgar	3	2	Training	Trainingf	1000	port1	port1	10.5047309398651	2	1	1	1610	170	243	port1	02_18_21_14_35_40	Food	Gloves	Gloves	20.08	36.0733333333333	91.48	['port3', 'port2', 'port1', 'port1']	[243, 170, 609, 1001]	0021-02-18	1
Charles	Edgar	3	2	Training	Trainingf	1000	port1	port1	1.59334897994995	3	0	0	2040	0	0	port1	02_18_21_14_36_08	Food	Blank	Limonene	20.08	36.0733333333333	91.48	['port1', 'port1', 'port1']	[72, 967, 1001]	0021-02-18	1
Charles	Edgar	3	2	Training	Trainingf	1000	port3	port3	6.25229525566101	1	2	3	447	411	1893	port3	02_18_21_14_36_41	Gloves	Blank	Food	20.08	36.0733333333333	91.48	['port1', 'port2', 'port3', 'port3', 'port2', 'port3']	[447, 277, 702, 190, 134, 1001]	0021-02-18	1
Charles	Edgar	3	2	Training	Trainingf	1000	port2	port2	11.1563172340393	1	2	1	488	1619	496	port2	02_18_21_14_37_17	MO	Food	Limonene	20.08	36.0733333333333	91.48	['port1', 'port2', 'port3', 'port2']	[488, 618, 496, 1001]	0021-02-18	1
Charles	Edgar	3	2	Training	Trainingf	1000	port2	port2	5.50131249427795	1	1	0	317	1001	0	port2	02_18_21_14_37_46	Limonene	Food	Limonene	20.08	36.0733333333333	91.48	['port1', 'port2']	[317, 1001]	0021-02-18	1
Charles	Edgar	3	2	Training	Trainingf	1000	port3	port3	0.6560959815979	1	2	3	53	220	2629	port3	02_18_21_14_38_23	MO	Cotton	Food	20.08	36.0733333333333	91.48	['port1', 'port2', 'port3', 'port2', 'port3', 'port3']	[53, 138, 935, 82, 693, 1001]	0021-02-18	1
Charles	Edgar	3	2	Training	Trainingf	1000	port2	port2	0.890416383743286	1	5	0	245	1393	0	port2	02_18_21_14_38_49	Blank	Food	Blank	20.08	36.0733333333333	91.48	['port1', 'port2', 'port2', 'port2', 'port2', 'port2']	[245, 29, 46, 242, 75, 1001]	0021-02-18	1
Charles	Edgar	3	2	Training	Trainingf	1000	port3	port3	10.758314371109	0	1	1	0	284	1001	port3	02_18_21_14_39_23	Gloves	MO	Food	20.08	36.0733333333333	91.48	['port2', 'port3']	[284, 1001]	0021-02-18	1
Charles	Edgar	3	2	Training	Trainingf	1000	port1	port1	3.39650392532349	2	0	0	1349	0	0	port1	02_18_21_14_39_50	Food	MO	Limonene	20.08	36.0733333333333	91.48	['port1', 'port1']	[348, 1001]	0021-02-18	1
Charles	Edgar	3	2	Training	Trainingf	1000	port2	port2	11.8278024196625	1	2	1	504	1594	426	port2	02_18_21_14_40_27	MO	Food	Gloves	20.08	36.0733333333333	91.48	['port1', 'port2', 'port3', 'port2']	[504, 593, 426, 1001]	0021-02-18	1
Charles	Edgar	3	2	Training	Trainingf	1000	port1	port1	7.38996028900146	1	0	0	1001	0	0	port1	02_18_21_14_40_56	Food	Cotton	Gloves	20.08	36.0733333333333	91.48	['port1']	[1001]	0021-02-18	1
Charles	Edgar	3	2	Training	Trainingf	1000	port2	port2	2.59313988685608	1	2	1	758	1121	585	port2	02_18_21_14_41_24	Gloves	Food	Blank	20.08	36.0733333333333	91.48	['port1', 'port2', 'port3', 'port2']	[758, 120, 585, 1001]	0021-02-18	1
Charles	Edgar	3	2	Training	Trainingf	1000	port2	port2	2.36092638969421	1	1	0	239	1001	0	port2	02_18_21_14_41_50	Limonene	Food	Blank	20.08	36.0733333333333	91.48	['port1', 'port2']	[239, 1001]	0021-02-18	1
Charles	Edgar	3	2	Training	Trainingf	1000	port3	port3	9.61061382293701	1	1	1	480	346	1001	port3	02_18_21_14_42_23	Blank	Blank	Food	20.08	36.0733333333333	91.48	['port1', 'port2', 'port3']	[480, 346, 1001]	0021-02-18	1
Charles	Edgar	3	2	Training	Trainingf	1000	port3	port3	9.35035085678101	0	1	2	0	103	1826	port3	02_18_21_14_42_58	Limonene	MO	Food	20.08	36.0733333333333	91.48	['port2', 'port3', 'port3']	[103, 825, 1001]	0021-02-18	1
Charles	Edgar	3	2	Training	Trainingf	1000	port1	port1	8.73409485816956	4	1	0	2574	566	0	port1	02_18_21_14_43_33	Food	MO	Blank	20.08	36.0733333333333	91.48	['port1', 'port1', 'port1', 'port2', 'port1']	[811, 3, 759, 566, 1001]	0021-02-18	1
Charles	Edgar	3	2	Training	Trainingf	1000	port1	port1	2.37642383575439	4	0	0	1995	0	0	port1	02_18_21_14_43_59	Food	Gloves	MO	20.08	36.0733333333333	91.48	['port1', 'port1', 'port1', 'port1']	[221, 173, 600, 1001]	0021-02-18	1
Charles	Edgar	3	2	Training	Trainingf	1000	port3	port3	10.0372543334961	0	0	1	0	0	1001	port3	02_18_21_14_44_31	Gloves	Blank	Food	20.08	36.0733333333333	91.48	['port3']	[1001]	0021-02-18	1
Charles	Edgar	3	2	Training	Trainingf	1000	port3	port3	2.75465488433838	1	1	2	624	424	1032	port3	02_18_21_14_44_58	Blank	Cotton	Food	20.08	36.0733333333333	91.48	['port1', 'port2', 'port3', 'port3']	[624, 424, 31, 1001]	0021-02-18	1
Charles	Edgar	3	2	Training	Trainingf	1000	port1	port1	3.24854850769043	1	1	0	1001	95	0	port1	02_18_21_14_45_24	Food	Cotton	Gloves	20.08	36.0733333333333	91.48	['port2', 'port1']	[95, 1001]	0021-02-18	1
Charles	Edgar	3	2	Training	Trainingf	1000	port2	port2	4.76654696464539	1	1	0	196	1001	0	port2	02_18_21_14_45_52	Limonene	Food	Gloves	20.08	36.0733333333333	91.48	['port1', 'port2']	[196, 1001]	0021-02-18	1
Charles	Edgar	3	2	Training	Trainingf	1000	port1	port1	4.04771971702576	1	0	0	1001	0	0	port1	02_18_21_14_46_17	Food	MO	Gloves	20.08	36.0733333333333	91.48	['port1']	[1001]	0021-02-18	1
Charles	Edgar	3	2	Training	Trainingf	1000	port2	port2	6.28310966491699	0	1	0	0	1001	0	port2	02_18_21_14_46_45	Gloves	Food	Cotton	20.08	36.0733333333333	91.48	['port2']	[1001]	0021-02-18	1
Charles	Edgar	3	2	Training	Trainingf	1000	port1	port1	3.18690490722656	1	0	0	1001	0	0	port1	02_18_21_14_47_10	Food	Limonene	Blank	20.08	36.0733333333333	91.48	['port1']	[1001]	0021-02-18	1
Charles	Edgar	3	2	Training	Trainingf	1000	port1	port1	8.04978966712952	1	0	0	1001	0	0	port1	02_18_21_14_47_39	Food	MO	Limonene	20.08	36.0733333333333	91.48	['port1']	[1001]	0021-02-18	1
Charles	Edgar	3	2	Training	Trainingf	1000	port1	port1	9.53175020217896	1	0	0	1001	0	0	port1	02_18_21_14_48_10	Food	Cotton	Limonene	20.08	36.0733333333333	91.48	['port1']	[1001]	0021-02-18	1
Charles	Edgar	3	2	Training	Trainingf	1000	port3	port3	2.04754519462585	1	1	1	531	58	1001	port3	02_18_21_14_48_36	Cotton	Gloves	Food	20.08	36.0733333333333	91.48	['port1', 'port2', 'port3']	[531, 58, 1001]	0021-02-18	1
Charles	Edgar	3	2	Training	Trainingf	1000	port2	port2	11.6736717224121	0	2	0	0	1601	0	port2	02_18_21_14_49_12	Limonene	Food	Blank	20.08	36.0733333333333	91.48	['port2', 'port2']	[600, 1001]	0021-02-18	1
Charles	Edgar	3	2	Training	Trainingf	1000	port3	port3	4.68387746810913	1	1	1	424	560	1001	port3	02_18_21_14_49_40	Limonene	Limonene	Food	20.08	36.0733333333333	91.48	['port1', 'port2', 'port3']	[424, 560, 1001]	0021-02-18	1
Charles	Edgar	3	2	Training	Trainingf	1000	port3	port3	8.67319583892822	1	1	1	140	263	1001	port3	02_18_21_14_50_13	MO	Cotton	Food	20.08	36.0733333333333	91.48	['port1', 'port2', 'port3']	[140, 263, 1001]	0021-02-18	1
Charles	Edgar	3	2	Training	Trainingf	1000	port2	port2	2.12439870834351	2	1	0	451	1001	0	port2	02_18_21_14_50_44	Limonene	Food	Cotton	20.08	36.0733333333333	91.48	['port1', 'port1', 'port2']	[196, 255, 1001]	0021-02-18	1
Charles	Edgar	4	1	Training	Trainingf	1500	port2	port2	15.8446183204651	1	7	2	234	5392	459	port2	02_19_21_11_12_15	Gloves	Food	Gloves	17.2433333333333	32.4533333333333	91.2766666666667	['port2', 'port2', 'port2', 'port2', 'port3', 'port2', 'port1', 'port2', 'port3', 'port2']	[585, 707, 57, 1468, 235, 465, 234, 609, 224, 1501]	0021-02-19	1
Charles	Edgar	4	1	Training	Trainingf	1500	port2	port2	8.33178973197937	3	3	0	583	4008	0	port2	02_19_21_11_12_54	Limonene	Food	MO	17.2433333333333	32.4533333333333	91.2766666666667	['port1', 'port2', 'port2', 'port1', 'port1', 'port2']	[452, 1068, 1439, 7, 124, 1501]	0021-02-19	1
Charles	Edgar	4	1	Training	Trainingf	1500	port3	port3	6.46931266784668	1	2	1	246	581	1501	port3	02_19_21_11_13_26	Cotton	Blank	Food	17.2433333333333	32.4533333333333	91.2766666666667	['port2', 'port1', 'port2', 'port3']	[251, 246, 330, 1501]	0021-02-19	1
Charles	Edgar	4	1	Training	Trainingf	1500	port3	port3	1.48402786254883	1	2	1	330	540	1501	port3	02_19_21_11_13_53	MO	Blank	Food	17.2433333333333	32.4533333333333	91.2766666666667	['port2', 'port1', 'port2', 'port3']	[204, 330, 336, 1501]	0021-02-19	1
Charles	Edgar	4	1	Training	Trainingf	1500	port1	port1	2.17304277420044	1	1	1	1501	157	445	port1	02_19_21_11_14_20	Food	Cotton	MO	17.2433333333333	32.4533333333333	91.2766666666667	['port3', 'port2', 'port1']	[445, 157, 1501]	0021-02-19	1
Charles	Edgar	4	1	Training	Trainingf	1500	port2	port2	3.36028552055359	1	2	0	295	2740	0	port2	02_19_21_11_14_50	MO	Food	Limonene	17.2433333333333	32.4533333333333	91.2766666666667	['port1', 'port2', 'port2']	[295, 1239, 1501]	0021-02-19	1
Charles	Edgar	4	1	Training	Trainingf	1500	port2	port2	4.11148381233215	1	2	0	379	2900	0	port2	02_19_21_11_15_21	MO	Food	MO	17.2433333333333	32.4533333333333	91.2766666666667	['port1', 'port2', 'port2']	[379, 1399, 1501]	0021-02-19	1
Charles	Edgar	4	1	Training	Trainingf	1500	port1	port1	22.3815846443176	2	2	1	2184	557	111	port1	02_19_21_11_16_11	Food	Cotton	Gloves	17.2433333333333	32.4533333333333	91.2766666666667	['port1', 'port2', 'port3', 'port2', 'port1']	[683, 235, 111, 322, 1501]	0021-02-19	1
Charles	Edgar	4	1	Training	Trainingf	1500	port1	port1	11.7660796642303	5	3	1	2768	446	348	port1	02_19_21_11_16_56	Food	Cotton	Blank	17.2433333333333	32.4533333333333	91.2766666666667	['port1', 'port2', 'port1', 'port2', 'port3', 'port2', 'port1', 'port1', 'port1']	[160, 326, 499, 42, 348, 78, 567, 41, 1501]	0021-02-19	1
Charles	Edgar	4	1	Training	Trainingf	1500	port3	port3	5.90660643577576	1	1	1	447	335	1501	port3	02_19_21_11_17_26	MO	Limonene	Food	17.2433333333333	32.4533333333333	91.2766666666667	['port1', 'port2', 'port3']	[447, 335, 1501]	0021-02-19	1
Charles	Edgar	4	1	Training	Trainingf	1500	port2	port2	10.1277632713318	0	1	0	0	1501	0	port2	02_19_21_11_17_57	Gloves	Food	Limonene	17.2433333333333	32.4533333333333	91.2766666666667	['port2']	[1501]	0021-02-19	1
Charles	Edgar	4	1	Training	Trainingf	1500	port1	port1	5.62572741508484	3	2	1	1862	854	499	port1	02_19_21_11_18_29	Food	Cotton	MO	17.2433333333333	32.4533333333333	91.2766666666667	['port1', 'port2', 'port3', 'port2', 'port1', 'port1']	[324, 477, 499, 377, 37, 1501]	0021-02-19	1
Charles	Edgar	4	1	Training	Trainingf	1500	port1	port1	9.65873026847839	2	0	0	2193	0	0	port1	02_19_21_11_19_03	Food	Limonene	Blank	17.2433333333333	32.4533333333333	91.2766666666667	['port1', 'port1']	[692, 1501]	0021-02-19	1
Charles	Edgar	4	1	Training	Trainingf	1500	port2	port2	3.2043354511261	1	4	0	426	2949	0	port2	02_19_21_11_19_33	Gloves	Food	Blank	17.2433333333333	32.4533333333333	91.2766666666667	['port2', 'port1', 'port2', 'port2', 'port2']	[44, 426, 133, 1271, 1501]	0021-02-19	1
Charles	Edgar	4	1	Training	Trainingf	1500	port1	port1	1.56332039833069	4	0	0	2647	0	0	port1	02_19_21_11_20_00	Food	Cotton	Limonene	17.2433333333333	32.4533333333333	91.2766666666667	['port1', 'port1', 'port1', 'port1']	[219, 19, 908, 1501]	0021-02-19	1
Charles	Edgar	4	1	Training	Trainingf	1500	port3	port3	16.1291973590851	3	3	3	1187	657	4008	port3	02_19_21_11_20_50	Blank	Limonene	Food	17.2433333333333	32.4533333333333	91.2766666666667	['port1', 'port2', 'port3', 'port3', 'port1', 'port2', 'port1', 'port2', 'port3']	[388, 290, 1067, 1440, 406, 261, 393, 106, 1501]	0021-02-19	1
Charles	Edgar	4	1	Training	Trainingf	1500	port3	port3	8.10668516159058	3	2	2	442	507	2106	port3	02_19_21_11_21_27	MO	Limonene	Food	17.2433333333333	32.4533333333333	91.2766666666667	['port1', 'port2', 'port3', 'port1', 'port1', 'port2', 'port3']	[184, 108, 605, 4, 254, 399, 1501]	0021-02-19	1
Charles	Edgar	4	1	Training	Trainingf	1500	port2	port2	5.48014783859253	3	2	0	511	2743	0	port2	02_19_21_11_22_01	Blank	Food	MO	17.2433333333333	32.4533333333333	91.2766666666667	['port1', 'port1', 'port1', 'port2', 'port2']	[138, 316, 57, 1242, 1501]	0021-02-19	1
Charles	Edgar	4	1	Training	Trainingf	1500	port2	port2	2.421302318573	1	4	0	21	3629	0	port2	02_19_21_11_22_30	Cotton	Food	MO	17.2433333333333	32.4533333333333	91.2766666666667	['port1', 'port2', 'port2', 'port2', 'port2']	[21, 244, 917, 967, 1501]	0021-02-19	1
Charles	Edgar	4	1	Training	Trainingf	1500	port3	port3	11.3291954994202	0	4	19	0	1256	11292	port3	02_19_21_11_24_21	Limonene	MO	Food	17.2433333333333	32.4533333333333	91.2766666666667	['port2', 'port3', 'port3', 'port3', 'port3', 'port3', 'port3', 'port3', 'port2', 'port3', 'port3', 'port3', 'port3', 'port3', 'port3', 'port2', 'port3', 'port3', 'port3', 'port3', 'port2', 'port3', 'port3']	[513, 1407, 1017, 1433, 137, 53, 122, 784, 199, 602, 445, 552, 745, 143, 340, 126, 121, 674, 417, 300, 418, 499, 1501]	0021-02-19	1
Charles	Edgar	4	1	Training	Trainingf	1500	port2	port2	4.03323316574097	1	2	0	286	1708	0	port2	02_19_21_11_24_50	Cotton	Food	Cotton	17.2433333333333	32.4533333333333	91.2766666666667	['port1', 'port2', 'port2']	[286, 207, 1501]	0021-02-19	1
Charles	Edgar	4	1	Training	Trainingf	1500	port3	port3	4.11079502105713	0	1	1	0	725	1501	port3	02_19_21_11_25_17	Blank	Cotton	Food	17.2433333333333	32.4533333333333	91.2766666666667	['port2', 'port3']	[725, 1501]	0021-02-19	1
Charles	Edgar	4	1	Training	Trainingf	1500	port1	port1	9.18339252471924	3	0	0	3775	0	0	port1	02_19_21_11_25_53	Food	Limonene	Blank	17.2433333333333	32.4533333333333	91.2766666666667	['port1', 'port1', 'port1']	[862, 1412, 1501]	0021-02-19	1
Charles	Edgar	4	1	Training	Trainingf	1500	port3	port3	9.2056348323822	0	1	2	0	348	2912	port3	02_19_21_11_26_28	Gloves	MO	Food	17.2433333333333	32.4533333333333	91.2766666666667	['port2', 'port3', 'port3']	[348, 1411, 1501]	0021-02-19	1
Charles	Edgar	4	1	Training	Trainingf	1500	port1	port1	6.81389999389648	1	0	0	1501	0	0	port1	02_19_21_11_26_56	Food	Cotton	Cotton	17.2433333333333	32.4533333333333	91.2766666666667	['port1']	[1501]	0021-02-19	1
Charles	Edgar	4	1	Training	Trainingf	1500	port2	port2	0.4595627784729	3	2	1	535	1615	593	port2	02_19_21_11_27_26	MO	Food	MO	17.2433333333333	32.4533333333333	91.2766666666667	['port1', 'port1', 'port2', 'port1', 'port3', 'port2']	[1, 146, 114, 388, 593, 1501]	0021-02-19	1
Charles	Edgar	4	1	Training	Trainingf	1500	port3	port3	7.17211699485779	0	1	1	0	488	1501	port3	02_19_21_11_27_57	Gloves	Blank	Food	17.2433333333333	32.4533333333333	91.2766666666667	['port2', 'port3']	[488, 1501]	0021-02-19	1
Charles	Edgar	4	1	Training	Trainingf	1500	port2	port2	8.42347931861877	0	5	0	0	2793	0	port2	02_19_21_11_28_32	Cotton	Food	Blank	17.2433333333333	32.4533333333333	91.2766666666667	['port2', 'port2', 'port2', 'port2', 'port2']	[821, 39, 360, 72, 1501]	0021-02-19	1
Charles	Edgar	4	1	Training	Trainingf	1500	port1	port1	10.7976469993591	2	2	1	2881	446	348	port1	02_19_21_11_29_10	Food	Blank	Blank	17.2433333333333	32.4533333333333	91.2766666666667	['port2', 'port3', 'port2', 'port1', 'port1']	[205, 348, 241, 1380, 1501]	0021-02-19	1
Charles	Edgar	4	1	Training	Trainingf	1500	port1	port1	8.06545400619507	1	0	0	1501	0	0	port1	02_19_21_11_29_39	Food	Blank	Blank	17.2433333333333	32.4533333333333	91.2766666666667	['port1']	[1501]	0021-02-19	1
Charles	Edgar	4	1	Training	Trainingf	1500	port3	port3	2.04634594917297	2	1	1	1155	354	1501	port3	02_19_21_11_30_13	Blank	Limonene	Food	17.2433333333333	32.4533333333333	91.2766666666667	['port1', 'port1', 'port2', 'port3']	[742, 413, 354, 1501]	0021-02-19	1
Charles	Edgar	4	1	Training	Trainingf	1500	port2	port2	8.67225527763367	1	1	0	362	1501	0	port2	02_19_21_11_30_45	Cotton	Food	Limonene	17.2433333333333	32.4533333333333	91.2766666666667	['port1', 'port2']	[362, 1501]	0021-02-19	1
Charles	Edgar	4	1	Training	Trainingf	1500	port3	port3	1.74958801269531	1	0	1	1045	0	1501	port3	02_19_21_11_31_12	MO	Cotton	Food	17.2433333333333	32.4533333333333	91.2766666666667	['port1', 'port3']	[1045, 1501]	0021-02-19	1
Charles	Edgar	4	1	Training	Trainingf	1500	port2	port2	10.7988038063049	0	1	0	0	1501	0	port2	02_19_21_11_31_44	Blank	Food	Limonene	17.2433333333333	32.4533333333333	91.2766666666667	['port2']	[1501]	0021-02-19	1
Charles	Edgar	4	1	Training	Trainingf	1500	port3	port3	11.674667596817	0	1	1	0	415	1501	port3	02_19_21_11_32_19	MO	Gloves	Food	17.2433333333333	32.4533333333333	91.2766666666667	['port2', 'port3']	[415, 1501]	0021-02-19	1
Charles	Edgar	4	1	Training	Trainingf	1500	port3	port3	8.99506044387817	1	1	1	461	445	1501	port3	02_19_21_11_32_53	Gloves	Gloves	Food	17.2433333333333	32.4533333333333	91.2766666666667	['port1', 'port2', 'port3']	[461, 445, 1501]	0021-02-19	1
Charles	Edgar	4	1	Training	Trainingf	1500	port1	port1	10.7388386726379	2	2	1	2385	665	647	port1	02_19_21_11_33_30	Food	Cotton	Blank	17.2433333333333	32.4533333333333	91.2766666666667	['port1', 'port2', 'port3', 'port2', 'port1']	[884, 312, 647, 353, 1501]	0021-02-19	1
Charles	Edgar	4	1	Training	Trainingf	1500	port1	port1	8.09689736366272	1	0	0	1501	0	0	port1	02_19_21_11_33_59	Food	Blank	Limonene	17.2433333333333	32.4533333333333	91.2766666666667	['port1']	[1501]	0021-02-19	1
Charles	Edgar	4	1	Training	Trainingf	1500	port1	port1	3.90748381614685	1	0	0	1501	0	0	port1	02_19_21_11_34_24	Food	Gloves	Blank	17.2433333333333	32.4533333333333	91.2766666666667	['port1']	[1501]	0021-02-19	1
Charles	Edgar	4	1	Training	Trainingf	1500	port2	port2	9.15804052352905	1	1	0	567	1501	0	port2	02_19_21_11_34_57	Blank	Food	Cotton	17.2433333333333	32.4533333333333	91.2766666666667	['port1', 'port2']	[567, 1501]	0021-02-19	1
Charles	Edgar	4	2	Training	Trainingf	2000	port2	port2	20.0371689796448	0	2	1	0	3932	310	port2	02_19_21_14_19_13	Gloves	Food	Cotton	21.0866666666667	37.8233333333333	90.9466666666667	['port3', 'port2', 'port2']	[310, 1931, 2001]	0021-02-19	1
Charles	Edgar	4	2	Training	Trainingf	2000	port2	port2	7.79676961898804	1	7	1	145	8654	361	port2	02_19_21_14_20_03	Blank	Food	MO	21.0866666666667	37.8233333333333	90.9466666666667	['port1', 'port2', 'port2', 'port2', 'port2', 'port3', 'port2', 'port2', 'port2']	[145, 1229, 1396, 1883, 498, 361, 1115, 532, 2001]	0021-02-19	1
Charles	Edgar	4	2	Training	Trainingf	2000	port2	port2	2.8133978843689	2	3	0	871	3520	0	port2	02_19_21_14_20_35	Gloves	Food	Gloves	21.0866666666667	37.8233333333333	90.9466666666667	['port2', 'port1', 'port1', 'port2', 'port2']	[39, 636, 235, 1480, 2001]	0021-02-19	1
Charles	Edgar	4	2	Training	Trainingf	2000	port3	port3	7.19068908691406	0	1	1	0	307	2001	port3	02_19_21_14_21_06	Limonene	Blank	Food	21.0866666666667	37.8233333333333	90.9466666666667	['port2', 'port3']	[307, 2001]	0021-02-19	1
Charles	Edgar	4	2	Training	Trainingf	2000	port1	port1	0.437398910522461	1	0	1	2001	0	238	port1	02_19_21_14_21_32	Food	Cotton	Blank	21.0866666666667	37.8233333333333	90.9466666666667	['port3', 'port1']	[238, 2001]	0021-02-19	1
Charles	Edgar	4	2	Training	Trainingf	2000	port1	port1	3.97269821166992	1	0	0	2001	0	0	port1	02_19_21_14_21_57	Food	MO	Limonene	21.0866666666667	37.8233333333333	90.9466666666667	['port1']	[2001]	0021-02-19	1
Charles	Edgar	4	2	Training	Trainingf	2000	port3	port3	7.58041477203369	1	1	2	363	354	2965	port3	02_19_21_14_22_31	Limonene	Gloves	Food	21.0866666666667	37.8233333333333	90.9466666666667	['port1', 'port2', 'port3', 'port3']	[363, 354, 964, 2001]	0021-02-19	1
Charles	Edgar	4	2	Training	Trainingf	2000	port1	port1	7.34577369689941	5	3	1	5643	881	458	port1	02_19_21_14_23_16	Food	Gloves	MO	21.0866666666667	37.8233333333333	90.9466666666667	['port2', 'port1', 'port1', 'port1', 'port1', 'port2', 'port3', 'port2', 'port1']	[364, 735, 1407, 1464, 36, 256, 458, 261, 2001]	0021-02-19	1
Charles	Edgar	4	2	Training	Trainingf	2000	port3	port3	3.87627387046814	1	1	1	514	254	2001	port3	02_19_21_14_23_47	Limonene	Blank	Food	21.0866666666667	37.8233333333333	90.9466666666667	['port1', 'port2', 'port3']	[514, 254, 2001]	0021-02-19	1
Charles	Edgar	4	2	Training	Trainingf	2000	port2	port2	2.42278289794922	1	1	0	26	2001	0	port2	02_19_21_14_24_15	Gloves	Food	MO	21.0866666666667	37.8233333333333	90.9466666666667	['port1', 'port2']	[26, 2001]	0021-02-19	1
Charles	Edgar	4	2	Training	Trainingf	2000	port3	port3	2.84308624267578	1	2	2	629	287	3265	port3	02_19_21_14_24_45	Gloves	MO	Food	21.0866666666667	37.8233333333333	90.9466666666667	['port1', 'port2', 'port2', 'port3', 'port3']	[629, 177, 110, 1264, 2001]	0021-02-19	1
Charles	Edgar	4	2	Training	Trainingf	2000	port1	port1	7.28258323669434	1	0	0	2001	0	0	port1	02_19_21_14_25_13	Food	Gloves	Blank	21.0866666666667	37.8233333333333	90.9466666666667	['port1']	[2001]	0021-02-19	1
Charles	Edgar	4	2	Training	Trainingf	2000	port2	port2	0.641732931137085	1	1	1	782	2001	442	port2	02_19_21_14_25_41	Blank	Food	Gloves	21.0866666666667	37.8233333333333	90.9466666666667	['port3', 'port1', 'port2']	[442, 782, 2001]	0021-02-19	1
Charles	Edgar	4	2	Training	Trainingf	2000	port2	port2	7.4533257484436	0	2	0	0	2802	0	port2	02_19_21_14_26_12	Cotton	Food	Gloves	21.0866666666667	37.8233333333333	90.9466666666667	['port2', 'port2']	[801, 2001]	0021-02-19	1
Charles	Edgar	4	2	Training	Trainingf	2000	port2	port2	12.9088404178619	0	1	0	0	2001	0	port2	02_19_21_14_26_46	Blank	Food	MO	21.0866666666667	37.8233333333333	90.9466666666667	['port2']	[2001]	0021-02-19	1
Charles	Edgar	4	2	Training	Trainingf	2000	port3	port3	6.84361457824707	1	1	1	437	448	2001	port3	02_19_21_14_27_18	MO	MO	Food	21.0866666666667	37.8233333333333	90.9466666666667	['port1', 'port2', 'port3']	[437, 448, 2001]	0021-02-19	1
Charles	Edgar	4	2	Training	Trainingf	2000	port1	port1	2.68683862686157	1	2	2	2001	907	498	port1	02_19_21_14_27_47	Food	Blank	Cotton	21.0866666666667	37.8233333333333	90.9466666666667	['port2', 'port3', 'port3', 'port2', 'port1']	[373, 58, 440, 534, 2001]	0021-02-19	1
Charles	Edgar	4	2	Training	Trainingf	2000	port3	port3	1.09572768211365	1	0	1	448	0	2001	port3	02_19_21_14_28_13	Gloves	Limonene	Food	21.0866666666667	37.8233333333333	90.9466666666667	['port1', 'port3']	[448, 2001]	0021-02-19	1
Charles	Edgar	4	2	Training	Trainingf	2000	port3	port3	7.77928519248962	1	1	1	345	434	2001	port3	02_19_21_14_28_46	Limonene	Limonene	Food	21.0866666666667	37.8233333333333	90.9466666666667	['port1', 'port2', 'port3']	[345, 434, 2001]	0021-02-19	1
Charles	Edgar	4	2	Training	Trainingf	2000	port1	port1	12.9395334720612	1	0	0	2001	0	0	port1	02_19_21_14_29_20	Food	Limonene	Limonene	21.0866666666667	37.8233333333333	90.9466666666667	['port1']	[2001]	0021-02-19	1
Charles	Edgar	4	2	Training	Trainingf	2000	port1	port1	16.6575191020966	2	1	0	2646	286	0	port1	02_19_21_14_30_01	Food	Gloves	Cotton	21.0866666666667	37.8233333333333	90.9466666666667	['port1', 'port2', 'port1']	[645, 286, 2001]	0021-02-19	1
Charles	Edgar	4	2	Training	Trainingf	2000	port3	port3	4.42305707931519	2	1	1	752	771	2001	port3	02_19_21_14_30_33	Blank	Blank	Food	21.0866666666667	37.8233333333333	90.9466666666667	['port1', 'port2', 'port1', 'port3']	[464, 771, 288, 2001]	0021-02-19	1
Charles	Edgar	4	2	Training	Trainingf	2000	port2	port2	9.50244426727295	1	1	0	456	2001	0	port2	02_19_21_14_31_06	Blank	Food	Limonene	21.0866666666667	37.8233333333333	90.9466666666667	['port1', 'port2']	[456, 2001]	0021-02-19	1
Charles	Edgar	4	2	Training	Trainingf	2000	port1	port1	7.2508978843689	1	0	0	2001	0	0	port1	02_19_21_14_31_34	Food	Blank	Blank	21.0866666666667	37.8233333333333	90.9466666666667	['port1']	[2001]	0021-02-19	1
Charles	Edgar	4	2	Training	Trainingf	2000	port3	port3	8.13064551353455	1	1	1	368	391	2001	port3	02_19_21_14_32_07	Limonene	Limonene	Food	21.0866666666667	37.8233333333333	90.9466666666667	['port1', 'port2', 'port3']	[368, 391, 2001]	0021-02-19	1
Charles	Edgar	4	2	Training	Trainingf	2000	port2	port2	6.410813331604	1	1	0	285	2001	0	port2	02_19_21_14_32_38	Limonene	Food	Blank	21.0866666666667	37.8233333333333	90.9466666666667	['port1', 'port2']	[285, 2001]	0021-02-19	1
Charles	Edgar	4	2	Training	Trainingf	2000	port3	port3	9.97173047065735	1	1	1	350	446	2001	port3	02_19_21_14_33_12	Gloves	Blank	Food	21.0866666666667	37.8233333333333	90.9466666666667	['port1', 'port2', 'port3']	[350, 446, 2001]	0021-02-19	1
Charles	Edgar	4	2	Training	Trainingf	2000	port2	port2	1.31219029426575	1	2	1	515	2223	8	port2	02_19_21_14_33_40	Gloves	Food	Blank	21.0866666666667	37.8233333333333	90.9466666666667	['port3', 'port2', 'port1', 'port2']	[8, 222, 515, 2001]	0021-02-19	1
Charles	Edgar	4	2	Training	Trainingf	2000	port2	port2	5.86254024505615	0	1	1	0	2001	627	port2	02_19_21_14_34_10	Gloves	Food	Limonene	21.0866666666667	37.8233333333333	90.9466666666667	['port3', 'port2']	[627, 2001]	0021-02-19	1
Charles	Edgar	4	2	Training	Trainingf	2000	port1	port1	7.47052669525146	1	0	0	2001	0	0	port1	02_19_21_14_34_39	Food	MO	MO	21.0866666666667	37.8233333333333	90.9466666666667	['port1']	[2001]	0021-02-19	1
Charles	Edgar	4	2	Training	Trainingf	2000	port2	port2	8.23848366737366	1	1	0	150	2001	0	port2	02_19_21_14_35_11	MO	Food	Cotton	21.0866666666667	37.8233333333333	90.9466666666667	['port1', 'port2']	[150, 2001]	0021-02-19	1
Charles	Edgar	4	2	Training	Trainingf	2000	port3	port3	7.90797257423401	0	1	1	0	378	2001	port3	02_19_21_14_35_43	MO	Limonene	Food	21.0866666666667	37.8233333333333	90.9466666666667	['port2', 'port3']	[378, 2001]	0021-02-19	1
Charles	Edgar	4	2	Training	Trainingf	2000	port2	port2	1.45279908180237	1	2	1	641	2043	623	port2	02_19_21_14_36_11	MO	Food	Cotton	21.0866666666667	37.8233333333333	90.9466666666667	['port2', 'port1', 'port3', 'port2']	[42, 641, 623, 2001]	0021-02-19	1
Charles	Edgar	4	2	Training	Trainingf	2000	port3	port3	3.18591547012329	1	1	1	473	453	2001	port3	02_19_21_14_36_40	Cotton	Blank	Food	21.0866666666667	37.8233333333333	90.9466666666667	['port2', 'port1', 'port3']	[453, 473, 2001]	0021-02-19	1
Charles	Edgar	4	2	Training	Trainingf	2000	port2	port2	2.48374152183533	1	2	0	298	2283	0	port2	02_19_21_14_37_07	Limonene	Food	Cotton	21.0866666666667	37.8233333333333	90.9466666666667	['port1', 'port2', 'port2']	[298, 282, 2001]	0021-02-19	1
Charles	Edgar	4	2	Training	Trainingf	2000	port1	port1	10.5330150127411	1	0	0	2001	0	0	port1	02_19_21_14_37_39	Food	Gloves	MO	21.0866666666667	37.8233333333333	90.9466666666667	['port1']	[2001]	0021-02-19	1
Charles	Edgar	4	2	Training	Trainingf	2000	port3	port3	1.71830320358276	1	2	1	1028	362	2001	port3	02_19_21_14_38_06	MO	Limonene	Food	21.0866666666667	37.8233333333333	90.9466666666667	['port1', 'port2', 'port2', 'port3']	[1028, 89, 273, 2001]	0021-02-19	1
Charles	Edgar	4	2	Training	Trainingf	2000	port1	port1	7.5204496383667	1	2	1	2001	655	569	port1	02_19_21_14_38_40	Food	Gloves	Cotton	21.0866666666667	37.8233333333333	90.9466666666667	['port2', 'port3', 'port2', 'port1']	[395, 569, 260, 2001]	0021-02-19	1
Charles	Edgar	4	2	Training	Trainingf	2000	port3	port3	7.14392185211182	1	1	1	272	415	2001	port3	02_19_21_14_39_12	Gloves	MO	Food	21.0866666666667	37.8233333333333	90.9466666666667	['port1', 'port2', 'port3']	[272, 415, 2001]	0021-02-19	1
Charles	Edgar	4	2	Training	Trainingf	2000	port1	port1	5.72179627418518	1	0	0	2001	0	0	port1	02_19_21_14_39_39	Food	Limonene	Cotton	21.0866666666667	37.8233333333333	90.9466666666667	['port1']	[2001]	0021-02-19	1
Charles	Edgar	5	1	Training	Trainingf	2000	port3	port3	22.1150839328766	1	4	9	431	531	7439	port3	02_22_21_10_20_29	MO	Gloves	Food	20.9766666666667	29.0466666666667	90.94	['port3', 'port3', 'port3', 'port3', 'port2', 'port3', 'port2', 'port1', 'port2', 'port3', 'port3', 'port2', 'port3', 'port3']	[1118, 18, 1094, 1702, 212, 517, 83, 431, 126, 357, 439, 110, 193, 2001]	0021-02-22	1
Charles	Edgar	5	1	Training	Trainingf	2000	port1	port1	10.9587614536285	1	1	1	2001	141	346	port1	02_22_21_10_21_05	Food	Gloves	Blank	20.9766666666667	29.0466666666667	90.94	['port2', 'port3', 'port1']	[141, 346, 2001]	0021-02-22	1
Charles	Edgar	5	1	Training	Trainingf	2000	port2	port2	6.39106607437134	1	1	0	278	2001	0	port2	02_22_21_10_21_35	Cotton	Food	Limonene	20.9766666666667	29.0466666666667	90.94	['port1', 'port2']	[278, 2001]	0021-02-22	1
Charles	Edgar	5	1	Training	Trainingf	2000	port1	port1	8.59350109100342	1	0	0	2001	0	0	port1	02_22_21_10_22_05	Food	Blank	Gloves	20.9766666666667	29.0466666666667	90.94	['port1']	[2001]	0021-02-22	1
Charles	Edgar	5	1	Training	Trainingf	2000	port2	port2	4.60289430618286	1	2	0	168	2313	0	port2	02_22_21_10_22_34	Cotton	Food	Cotton	20.9766666666667	29.0466666666667	90.94	['port1', 'port2', 'port2']	[168, 312, 2001]	0021-02-22	1
Charles	Edgar	5	1	Training	Trainingf	2000	port3	port3	6.54851579666138	1	1	1	352	338	2001	port3	02_22_21_10_23_06	MO	Cotton	Food	20.9766666666667	29.0466666666667	90.94	['port1', 'port2', 'port3']	[352, 338, 2001]	0021-02-22	1
Charles	Edgar	5	1	Training	Trainingf	2000	port3	port3	4.00116324424744	2	4	2	739	635	2181	port3	02_22_21_10_23_39	Blank	MO	Food	20.9766666666667	29.0466666666667	90.94	['port1', 'port2', 'port2', 'port3', 'port2', 'port1', 'port2', 'port3']	[458, 147, 228, 180, 93, 281, 167, 2001]	0021-02-22	1
Charles	Edgar	5	1	Training	Trainingf	2000	port1	port1	6.40672945976257	1	0	0	2001	0	0	port1	02_22_21_10_24_07	Food	Gloves	Gloves	20.9766666666667	29.0466666666667	90.94	['port1']	[2001]	0021-02-22	1
Charles	Edgar	5	1	Training	Trainingf	2000	port2	port2	7.70463562011719	1	3	0	476	4016	0	port2	02_22_21_10_24_41	MO	Food	Cotton	20.9766666666667	29.0466666666667	90.94	['port1', 'port2', 'port2', 'port2']	[476, 165, 1850, 2001]	0021-02-22	1
Charles	Edgar	5	1	Training	Trainingf	2000	port3	port3	5.83192729949951	1	1	1	308	382	2001	port3	02_22_21_10_25_12	Gloves	Cotton	Food	20.9766666666667	29.0466666666667	90.94	['port1', 'port2', 'port3']	[308, 382, 2001]	0021-02-22	1
Charles	Edgar	5	1	Training	Trainingf	2000	port1	port1	7.4694197177887	1	0	0	2001	0	0	port1	02_22_21_10_25_41	Food	Blank	Gloves	20.9766666666667	29.0466666666667	90.94	['port1']	[2001]	0021-02-22	1
Charles	Edgar	5	1	Training	Trainingf	2000	port3	port3	2.54627537727356	2	3	2	770	646	2620	port3	02_22_21_10_26_12	Blank	Gloves	Food	20.9766666666667	29.0466666666667	90.94	['port1', 'port2', 'port2', 'port3', 'port2', 'port1', 'port3']	[360, 284, 250, 619, 112, 410, 2001]	0021-02-22	1
Charles	Edgar	5	1	Training	Trainingf	2000	port1	port1	10.2684376239777	2	0	0	2211	0	0	port1	02_22_21_10_26_46	Food	Gloves	Gloves	20.9766666666667	29.0466666666667	90.94	['port1', 'port1']	[210, 2001]	0021-02-22	1
Charles	Edgar	5	1	Training	Trainingf	2000	port1	port1	4.68948698043823	1	0	0	2001	0	0	port1	02_22_21_10_27_12	Food	Gloves	Limonene	20.9766666666667	29.0466666666667	90.94	['port1']	[2001]	0021-02-22	1
Charles	Edgar	5	1	Training	Trainingf	2000	port2	port2	1.54651308059692	2	1	1	689	2001	694	port2	02_22_21_10_27_42	Cotton	Food	Gloves	20.9766666666667	29.0466666666667	90.94	['port1', 'port1', 'port3', 'port2']	[237, 452, 694, 2001]	0021-02-22	1
Charles	Edgar	5	1	Training	Trainingf	2000	port3	port3	6.26682376861572	1	1	1	497	490	2001	port3	02_22_21_10_28_14	Blank	Blank	Food	20.9766666666667	29.0466666666667	90.94	['port1', 'port2', 'port3']	[497, 490, 2001]	0021-02-22	1
Charles	Edgar	5	1	Training	Trainingf	2000	port2	port2	1.90451788902283	2	2	0	367	2221	0	port2	02_22_21_10_28_41	MO	Food	Blank	20.9766666666667	29.0466666666667	90.94	['port1', 'port2', 'port1', 'port2']	[163, 220, 204, 2001]	0021-02-22	1
Charles	Edgar	5	1	Training	Trainingf	2000	port3	port3	5.86360740661621	1	1	1	381	375	2001	port3	02_22_21_10_29_12	Limonene	Gloves	Food	20.9766666666667	29.0466666666667	90.94	['port1', 'port2', 'port3']	[381, 375, 2001]	0021-02-22	1
Charles	Edgar	5	1	Training	Trainingf	2000	port2	port2	3.64211988449097	1	1	0	510	2001	0	port2	02_22_21_10_29_39	Cotton	Food	Gloves	20.9766666666667	29.0466666666667	90.94	['port1', 'port2']	[510, 2001]	0021-02-22	1
Charles	Edgar	5	1	Training	Trainingf	2000	port2	port2	10.6116681098938	1	1	0	464	2001	0	port2	02_22_21_10_30_14	Cotton	Food	Limonene	20.9766666666667	29.0466666666667	90.94	['port1', 'port2']	[464, 2001]	0021-02-22	1
Charles	Edgar	5	1	Training	Trainingf	2000	port1	port1	4.84529638290405	1	0	0	2001	0	0	port1	02_22_21_10_30_40	Food	Blank	Blank	20.9766666666667	29.0466666666667	90.94	['port1']	[2001]	0021-02-22	1
Charles	Edgar	5	1	Training	Trainingf	2000	port3	port3	6.96868205070496	1	1	1	407	417	2001	port3	02_22_21_10_31_11	MO	Gloves	Food	20.9766666666667	29.0466666666667	90.94	['port1', 'port2', 'port3']	[407, 417, 2001]	0021-02-22	1
Charles	Edgar	5	1	Training	Trainingf	2000	port2	port2	6.44061589241028	1	3	0	314	3636	0	port2	02_22_21_10_31_45	Cotton	Food	Blank	20.9766666666667	29.0466666666667	90.94	['port1', 'port2', 'port2', 'port2']	[314, 1634, 1, 2001]	0021-02-22	1
Charles	Edgar	5	1	Training	Trainingf	2000	port3	port3	8.60724496841431	1	1	1	438	434	2001	port3	02_22_21_10_32_18	Limonene	Limonene	Food	20.9766666666667	29.0466666666667	90.94	['port1', 'port2', 'port3']	[438, 434, 2001]	0021-02-22	1
Charles	Edgar	5	1	Training	Trainingf	2000	port3	port3	7.737140417099	1	1	1	283	241	2001	port3	02_22_21_10_32_50	Cotton	Gloves	Food	20.9766666666667	29.0466666666667	90.94	['port1', 'port2', 'port3']	[283, 241, 2001]	0021-02-22	1
Charles	Edgar	5	1	Training	Trainingf	2000	port1	port1	7.98708844184875	3	0	0	2103	0	0	port1	02_22_21_10_33_22	Food	MO	Cotton	20.9766666666667	29.0466666666667	90.94	['port1', 'port1', 'port1']	[101, 1, 2001]	0021-02-22	1
Charles	Edgar	5	1	Training	Trainingf	2000	port2	port2	6.09453105926514	1	1	0	330	2001	0	port2	02_22_21_10_33_52	Blank	Food	Gloves	20.9766666666667	29.0466666666667	90.94	['port1', 'port2']	[330, 2001]	0021-02-22	1
Charles	Edgar	5	1	Training	Trainingf	2000	port2	port2	3.90537929534912	1	1	0	191	2001	0	port2	02_22_21_10_34_20	Gloves	Food	Blank	20.9766666666667	29.0466666666667	90.94	['port1', 'port2']	[191, 2001]	0021-02-22	1
Charles	Edgar	5	1	Training	Trainingf	2000	port1	port1	9.6741316318512	1	0	0	2001	0	0	port1	02_22_21_10_34_51	Food	MO	Gloves	20.9766666666667	29.0466666666667	90.94	['port1']	[2001]	0021-02-22	1
Charles	Edgar	5	1	Training	Trainingf	2000	port3	port3	6.68913841247559	1	1	1	339	317	2001	port3	02_22_21_10_35_22	MO	Blank	Food	20.9766666666667	29.0466666666667	90.94	['port1', 'port2', 'port3']	[339, 317, 2001]	0021-02-22	1
Charles	Edgar	5	1	Training	Trainingf	2000	port2	port2	7.15805244445801	1	1	0	361	2001	0	port2	02_22_21_10_35_53	Blank	Food	MO	20.9766666666667	29.0466666666667	90.94	['port1', 'port2']	[361, 2001]	0021-02-22	1
Charles	Edgar	5	1	Training	Trainingf	2000	port1	port1	10.7610831260681	1	0	0	2001	0	0	port1	02_22_21_10_36_25	Food	Gloves	Gloves	20.9766666666667	29.0466666666667	90.94	['port1']	[2001]	0021-02-22	1
Charles	Edgar	5	1	Training	Trainingf	2000	port2	port2	17.7321774959564	2	3	0	639	2896	0	port2	02_22_21_10_37_11	Cotton	Food	MO	20.9766666666667	29.0466666666667	90.94	['port1', 'port2', 'port2', 'port1', 'port2']	[361, 496, 399, 278, 2001]	0021-02-22	1
Charles	Edgar	5	1	Training	Trainingf	2000	port3	port3	6.54929661750793	1	1	1	418	469	2001	port3	02_22_21_10_37_43	Cotton	Blank	Food	20.9766666666667	29.0466666666667	90.94	['port1', 'port2', 'port3']	[418, 469, 2001]	0021-02-22	1
Charles	Edgar	5	1	Training	Trainingf	2000	port3	port3	2.51506662368774	2	1	1	926	607	2001	port3	02_22_21_10_38_12	MO	Gloves	Food	20.9766666666667	29.0466666666667	90.94	['port1', 'port2', 'port1', 'port3']	[692, 607, 234, 2001]	0021-02-22	1
Charles	Edgar	5	1	Training	Trainingf	2000	port2	port2	1.29656386375427	1	1	0	158	2001	0	port2	02_22_21_10_38_38	Blank	Food	Limonene	20.9766666666667	29.0466666666667	90.94	['port1', 'port2']	[158, 2001]	0021-02-22	1
Charles	Edgar	5	1	Training	Trainingf	2000	port3	port3	13.3652002811432	1	1	1	378	307	2001	port3	02_22_21_10_39_16	Cotton	Blank	Food	20.9766666666667	29.0466666666667	90.94	['port1', 'port2', 'port3']	[378, 307, 2001]	0021-02-22	1
Charles	Edgar	5	1	Training	Trainingf	2000	port1	port1	1.37659931182861	2	1	0	2061	200	0	port1	02_22_21_10_39_42	Food	MO	Gloves	20.9766666666667	29.0466666666667	90.94	['port1', 'port2', 'port1']	[60, 200, 2001]	0021-02-22	1
Charles	Edgar	5	1	Training	Trainingf	2000	port1	port1	4.47781300544739	1	0	0	2001	0	0	port1	02_22_21_10_40_08	Food	Gloves	Cotton	20.9766666666667	29.0466666666667	90.94	['port1']	[2001]	0021-02-22	1
Charles	Edgar	5	1	Training	Trainingf	2000	port3	port3	8.90680050849915	1	1	1	514	412	2001	port3	02_22_21_10_40_42	MO	Cotton	Food	20.9766666666667	29.0466666666667	90.94	['port1', 'port2', 'port3']	[514, 412, 2001]	0021-02-22	1
Charles	Riley	5	2	Training	Trainingf	2000	port3	port3	1.74862742424011	12	8	20	1309	1426	8567	port3	02_22_21_15_33_33	Cotton	Blank	Food	23.5733333333333	21.0966666666667	90.57	['port1', 'port1', 'port3', 'port3', 'port2', 'port1', 'port1', 'port1', 'port1', 'port2', 'port3', 'port2', 'port3', 'port2', 'port1', 'port1', 'port3', 'port1', 'port3', 'port3', 'port3', 'port3', 'port3', 'port1', 'port3', 'port3', 'port3', 'port3', 'port3', 'port3', 'port2', 'port1', 'port1', 'port2', 'port3', 'port2', 'port3', 'port2', 'port3', 'port3']	[124, 52, 1480, 519, 262, 316, 100, 42, 6, 310, 440, 116, 240, 4, 9, 12, 221, 13, 255, 131, 23, 5, 410, 354, 7, 437, 5, 38, 635, 444, 223, 1, 280, 71, 318, 164, 467, 276, 491, 2001]	0021-02-22	1
Charles	Riley	5	2	Training	Trainingf	2000	port3	port3	9.59435701370239	1	2	1	238	582	2001	port3	02_22_21_15_34_08	MO	Cotton	Food	23.5733333333333	21.0966666666667	90.57	['port2', 'port1', 'port2', 'port3']	[529, 238, 53, 2001]	0021-02-22	1
Charles	Riley	5	2	Training	Trainingf	2000	port2	port2	7.95455050468445	1	1	0	80	2001	0	port2	02_22_21_15_34_40	Limonene	Food	Cotton	23.5733333333333	21.0966666666667	90.57	['port1', 'port2']	[80, 2001]	0021-02-22	1
Charles	Riley	5	2	Training	Trainingf	2000	port1	port1	12.7213664054871	1	0	0	2001	0	0	port1	02_22_21_15_35_14	Food	MO	Gloves	23.5733333333333	21.0966666666667	90.57	['port1']	[2001]	0021-02-22	1
Charles	Riley	5	2	Training	Trainingf	2000	port2	port2	4.62581610679626	1	1	0	423	2001	0	port2	02_22_21_15_35_42	Gloves	Food	MO	23.5733333333333	21.0966666666667	90.57	['port1', 'port2']	[423, 2001]	0021-02-22	1
Charles	Riley	5	2	Training	Trainingf	2000	port3	port3	5.17563843727112	2	1	1	927	431	2001	port3	02_22_21_15_36_14	Blank	MO	Food	23.5733333333333	21.0966666666667	90.57	['port1', 'port2', 'port1', 'port3']	[577, 431, 350, 2001]	0021-02-22	1
Charles	Riley	5	2	Training	Trainingf	2000	port2	port2	6.83076977729797	1	1	0	270	2001	0	port2	02_22_21_15_36_45	Limonene	Food	Limonene	23.5733333333333	21.0966666666667	90.57	['port1', 'port2']	[270, 2001]	0021-02-22	1
Charles	Riley	5	2	Training	Trainingf	2000	port1	port1	7.71908807754517	1	0	0	2001	0	0	port1	02_22_21_15_37_14	Food	Limonene	MO	23.5733333333333	21.0966666666667	90.57	['port1']	[2001]	0021-02-22	1
Charles	Riley	5	2	Training	Trainingf	2000	port1	port1	8.78344058990479	1	0	0	2001	0	0	port1	02_22_21_15_37_44	Food	Gloves	Gloves	23.5733333333333	21.0966666666667	90.57	['port1']	[2001]	0021-02-22	1
Charles	Riley	5	2	Training	Trainingf	2000	port3	port3	2.56191372871399	2	1	2	1082	748	2075	port3	02_22_21_15_38_13	MO	Limonene	Food	23.5733333333333	21.0966666666667	90.57	['port1', 'port2', 'port1', 'port3', 'port3']	[595, 748, 487, 74, 2001]	0021-02-22	1
Charles	Riley	5	2	Training	Trainingf	2000	port3	port3	1.81407403945923	2	1	1	317	306	2001	port3	02_22_21_15_38_41	Limonene	Limonene	Food	23.5733333333333	21.0966666666667	90.57	['port1', 'port1', 'port2', 'port3']	[74, 243, 306, 2001]	0021-02-22	1
Charles	Riley	5	2	Training	Trainingf	2000	port2	port2	1.17684292793274	2	4	0	894	4048	0	port2	02_22_21_15_39_11	MO	Food	Blank	23.5733333333333	21.0966666666667	90.57	['port1', 'port2', 'port2', 'port2', 'port1', 'port2']	[519, 1441, 332, 274, 375, 2001]	0021-02-22	1
Charles	Riley	5	2	Training	Trainingf	2000	port1	port1	9.22111845016479	1	0	0	2001	0	0	port1	02_22_21_15_39_41	Food	Cotton	Blank	23.5733333333333	21.0966666666667	90.57	['port1']	[2001]	0021-02-22	1
Charles	Riley	5	2	Training	Trainingf	2000	port3	port3	9.12492656707764	1	1	1	345	342	2001	port3	02_22_21_15_40_15	Gloves	Cotton	Food	23.5733333333333	21.0966666666667	90.57	['port1', 'port2', 'port3']	[345, 342, 2001]	0021-02-22	1
Charles	Riley	5	2	Training	Trainingf	2000	port1	port1	5.57845592498779	1	0	0	2001	0	0	port1	02_22_21_15_40_42	Food	Gloves	Cotton	23.5733333333333	21.0966666666667	90.57	['port1']	[2001]	0021-02-22	1
Charles	Riley	5	2	Training	Trainingf	2000	port2	port2	2.74935674667358	1	1	0	353	2001	0	port2	02_22_21_15_41_09	Gloves	Food	Blank	23.5733333333333	21.0966666666667	90.57	['port1', 'port2']	[353, 2001]	0021-02-22	1
Charles	Riley	5	2	Training	Trainingf	2000	port3	port3	3.68791508674622	0	2	1	0	585	2001	port3	02_22_21_15_41_37	Gloves	Limonene	Food	23.5733333333333	21.0966666666667	90.57	['port2', 'port2', 'port3']	[11, 574, 2001]	0021-02-22	1
Charles	Riley	5	2	Training	Trainingf	2000	port1	port1	2.06184387207031	1	0	0	2001	0	0	port1	02_22_21_15_42_01	Food	Limonene	Cotton	23.5733333333333	21.0966666666667	90.57	['port1']	[2001]	0021-02-22	1
Charles	Riley	5	2	Training	Trainingf	2000	port2	port2	0.437231063842773	3	1	0	1151	2001	0	port2	02_22_21_15_42_30	Blank	Food	MO	23.5733333333333	21.0966666666667	90.57	['port1', 'port1', 'port1', 'port2']	[205, 322, 624, 2001]	0021-02-22	1
Charles	Riley	5	2	Training	Trainingf	2000	port1	port1	8.46128129959106	1	1	1	2001	426	365	port1	02_22_21_15_43_03	Food	Gloves	Blank	23.5733333333333	21.0966666666667	90.57	['port3', 'port2', 'port1']	[365, 426, 2001]	0021-02-22	1
Charles	Riley	5	2	Training	Trainingf	2000	port3	port3	3.29822325706482	1	1	1	2000	530	2001	port1	02_22_21_15_43_32	Cotton	Cotton	Food	23.5733333333333	21.0966666666667	90.57	['port1', 'port2', 'port3']	[2000, 530, 2001]	0021-02-22	0
Charles	Riley	5	2	Training	Trainingf	2000	port1	port1	5.28252863883972	1	0	0	2001	0	0	port1	02_22_21_15_43_58	Food	Gloves	MO	23.5733333333333	21.0966666666667	90.57	['port1']	[2001]	0021-02-22	1
Charles	Riley	5	2	Training	Trainingf	2000	port1	port1	3.63190412521362	2	0	0	3230	0	0	port1	02_22_21_15_44_25	Food	Gloves	Gloves	23.5733333333333	21.0966666666667	90.57	['port1', 'port1']	[1229, 2001]	0021-02-22	1
Charles	Riley	5	2	Training	Trainingf	2000	port2	port2	13.2815308570862	1	1	0	363	2001	0	port2	02_22_21_15_45_02	Limonene	Food	Cotton	23.5733333333333	21.0966666666667	90.57	['port1', 'port2']	[363, 2001]	0021-02-22	1
Charles	Riley	5	2	Training	Trainingf	2000	port2	port2	3.55008435249329	1	1	0	488	2001	0	port2	02_22_21_15_45_30	Limonene	Food	Limonene	23.5733333333333	21.0966666666667	90.57	['port1', 'port2']	[488, 2001]	0021-02-22	1
Charles	Riley	5	2	Training	Trainingf	2000	port3	port3	4.86124396324158	1	1	1	924	475	2001	port3	02_22_21_15_46_00	Gloves	Blank	Food	23.5733333333333	21.0966666666667	90.57	['port1', 'port2', 'port3']	[924, 475, 2001]	0021-02-22	1
Charles	Riley	5	2	Training	Trainingf	2000	port3	port3	9.42392086982727	1	1	1	306	551	2001	port3	02_22_21_15_46_35	Blank	Gloves	Food	23.5733333333333	21.0966666666667	90.57	['port2', 'port1', 'port3']	[551, 306, 2001]	0021-02-22	1
Charles	Riley	5	2	Training	Trainingf	2000	port2	port2	11.968688249588	0	1	0	0	2001	0	port2	02_22_21_15_47_08	Limonene	Food	Gloves	23.5733333333333	21.0966666666667	90.57	['port2']	[2001]	0021-02-22	1
Charles	Riley	5	2	Training	Trainingf	2000	port1	port1	16.7998707294464	5	2	1	6817	584	550	port1	02_22_21_15_48_04	Food	Gloves	Blank	23.5733333333333	21.0966666666667	90.57	['port1', 'port2', 'port1', 'port1', 'port1', 'port2', 'port3', 'port1']	[748, 328, 1966, 1614, 488, 256, 550, 2001]	0021-02-22	1
Charles	Riley	5	2	Training	Trainingf	2000	port3	port3	25.3642783164978	1	1	1	190	287	2001	port3	02_22_21_15_48_54	Limonene	Blank	Food	23.5733333333333	21.0966666666667	90.57	['port1', 'port2', 'port3']	[190, 287, 2001]	0021-02-22	1
Charles	Riley	5	2	Training	Trainingf	2000	port2	port2	10.9721477031708	2	1	0	917	2001	0	port2	02_22_21_15_49_30	Blank	Food	Cotton	23.5733333333333	21.0966666666667	90.57	['port1', 'port1', 'port2']	[671, 246, 2001]	0021-02-22	1
Charles	Riley	5	2	Training	Trainingf	2000	port3	port3	9.15374088287354	1	1	1	516	341	2001	port3	02_22_21_15_50_04	Gloves	Gloves	Food	23.5733333333333	21.0966666666667	90.57	['port1', 'port2', 'port3']	[516, 341, 2001]	0021-02-22	1
Charles	Riley	5	2	Training	Trainingf	2000	port2	port2	2.34318828582764	1	2	0	375	2016	0	port2	02_22_21_15_50_30	Blank	Food	Limonene	23.5733333333333	21.0966666666667	90.57	['port1', 'port2', 'port2']	[375, 15, 2001]	0021-02-22	1
Charles	Riley	5	2	Training	Trainingf	2000	port2	port2	5.98524069786072	2	4	0	777	4837	0	port2	02_22_21_15_51_13	Cotton	Food	Blank	23.5733333333333	21.0966666666667	90.57	['port1', 'port2', 'port2', 'port2', 'port1', 'port2']	[283, 1009, 1223, 604, 494, 2001]	0021-02-22	1
Charles	Riley	5	2	Training	Trainingf	2000	port1	port1	4.24190473556519	1	0	0	2001	0	0	port1	02_22_21_15_51_39	Food	Cotton	MO	23.5733333333333	21.0966666666667	90.57	['port1']	[2001]	0021-02-22	1
Charles	Riley	5	2	Training	Trainingf	2000	port3	port3	8.22799253463745	1	1	1	340	353	2001	port3	02_22_21_15_52_12	MO	Cotton	Food	23.5733333333333	21.0966666666667	90.57	['port1', 'port2', 'port3']	[340, 353, 2001]	0021-02-22	1
Charles	Riley	5	2	Training	Trainingf	2000	port1	port1	8.38024926185608	1	0	0	2001	0	0	port1	02_22_21_15_52_41	Food	Blank	Gloves	23.5733333333333	21.0966666666667	90.57	['port1']	[2001]	0021-02-22	1
Charles	Riley	5	2	Training	Trainingf	2000	port1	port1	7.05943417549133	1	0	0	2001	0	0	port1	02_22_21_15_53_10	Food	Blank	Blank	23.5733333333333	21.0966666666667	90.57	['port1']	[2001]	0021-02-22	1
Charles	Riley	5	2	Training	Trainingf	2000	port2	port2	3.92733645439148	1	1	0	408	2001	0	port2	02_22_21_15_53_38	Gloves	Food	Cotton	23.5733333333333	21.0966666666667	90.57	['port1', 'port2']	[408, 2001]	0021-02-22	1
Charles	Riley	5	2	Training	Trainingf	2000	port3	port3	3.40550637245178	1	1	1	347	537	2001	port3	02_22_21_15_54_07	Gloves	MO	Food	23.5733333333333	21.0966666666667	90.57	['port1', 'port2', 'port3']	[347, 537, 2001]	0021-02-22	1
Charm	Nathan	1	2	Training	Trainingf	500	port3	port3	25.7592115402222	1	1	1	344	287	501	port3	10_01_20_13_23_06	Gloves	Cotton	Food	22.4533333333333	33.64	75.82	['port1', 'port2', 'port3']	[344, 287, 501]	0020-10-01	1
Charm	Nathan	1	2	Training	Trainingf	500	port2	port2	6.96382594108582	1	1	0	501	501	0	port1	10_01_20_13_23_37	Cotton	Food	Limonene	22.4533333333333	33.64	75.82	['port1', 'port2']	[501, 501]	0020-10-01	0
Charm	Nathan	1	2	Training	Trainingf	500	port3	port3	10.2982420921326	2	1	1	664	308	501	port1	10_01_20_13_24_13	Cotton	Gloves	Food	22.4533333333333	33.64	75.82	['port1', 'port1', 'port2', 'port3']	[501, 163, 308, 501]	0020-10-01	0
Charm	Nathan	1	2	Training	Trainingf	500	port3	port3	5.75005030632019	1	1	3	243	501	977	port2	10_01_20_13_24_48	Limonene	Blank	Food	22.4533333333333	33.64	75.82	['port1', 'port2', 'port3', 'port3', 'port3']	[243, 501, 318, 158, 501]	0020-10-01	0
Charm	Nathan	1	2	Training	Trainingf	500	port1	port1	10.6084048748016	1	0	0	501	0	0	port1	10_01_20_13_25_20	Food	Limonene	Blank	22.4533333333333	33.64	75.82	['port1']	[501]	0020-10-01	1
Charm	Nathan	1	2	Training	Trainingf	500	port1	port1	2.03084111213684	2	1	0	722	99	0	port1	10_01_20_13_25_51	Food	Blank	Limonene	22.4533333333333	33.64	75.82	['port2', 'port1', 'port1']	[99, 221, 501]	0020-10-01	1
Charm	Nathan	1	2	Training	Trainingf	500	port2	port2	9.51337766647339	1	2	0	7	896	0	port2	10_01_20_13_26_27	Blank	Food	Gloves	22.4533333333333	33.64	75.82	['port1', 'port2', 'port2']	[7, 395, 501]	0020-10-01	1
Charm	Nathan	1	2	Training	Trainingf	500	port1	port1	6.31380844116211	2	1	0	933	404	0	port1	10_01_20_13_27_03	Food	Limonene	Limonene	22.4533333333333	33.64	75.82	['port2', 'port1', 'port1']	[404, 432, 501]	0020-10-01	1
Charm	Nathan	1	2	Training	Trainingf	500	port2	port2	25.5802810192108	2	1	0	660	501	0	port1	10_01_20_13_28_02	MO	Food	Cotton	22.4533333333333	33.64	75.82	['port1', 'port1', 'port2']	[159, 501, 501]	0020-10-01	0
Charm	Nathan	1	2	Training	Trainingf	500	port2	port2	9.42697978019714	1	1	0	501	501	0	port1	10_01_20_13_28_36	Cotton	Food	Gloves	22.4533333333333	33.64	75.82	['port1', 'port2']	[501, 501]	0020-10-01	0
Charm	Nathan	1	2	Training	Trainingf	500	port1	port1	9.11029648780823	1	0	0	500	0	0	port1	10_01_20_13_29_06	Food	Blank	Cotton	22.4533333333333	33.64	75.82	['port1']	[500]	0020-10-01	1
Charm	Nathan	1	2	Training	Trainingf	500	port3	port3	5.12270855903625	3	2	3	904	853	1037	port1	10_01_20_13_29_54	Blank	Limonene	Food	22.4533333333333	33.64	75.82	['port1', 'port2', 'port1', 'port1', 'port2', 'port3', 'port3', 'port3']	[501, 501, 6, 397, 352, 490, 46, 501]	0020-10-01	0
Charm	Nathan	1	2	Training	Trainingf	500	port3	port3	9.98462438583374	2	2	3	540	284	961	port1	10_01_20_13_30_39	Blank	Limonene	Food	22.4533333333333	33.64	75.82	['port1', 'port1', 'port2', 'port3', 'port2', 'port3', 'port3']	[501, 39, 272, 440, 12, 20, 501]	0020-10-01	0
Charm	Nathan	1	2	Training	Trainingf	500	port2	port2	10.0357265472412	3	2	0	1245	924	0	port2	10_01_20_13_31_23	Limonene	Food	Blank	22.4533333333333	33.64	75.82	['port1', 'port1', 'port1', 'port2', 'port2']	[452, 395, 398, 423, 501]	0020-10-01	1
Charm	Nathan	1	2	Training	Trainingf	500	port1	port1	7.54521679878235	1	0	0	501	0	0	port1	10_01_20_13_31_52	Food	Cotton	Blank	22.4533333333333	33.64	75.82	['port1']	[501]	0020-10-01	1
Charm	Nathan	1	2	Training	Trainingf	500	port2	port2	34.0562665462494	0	1	0	0	501	0	port2	10_01_20_13_32_48	MO	Food	Blank	22.4533333333333	33.64	75.82	['port2']	[501]	0020-10-01	1
Charm	Nathan	1	2	Training	Trainingf	500	port1	port1	8.07781386375427	1	0	0	501	0	0	port1	10_01_20_13_33_18	Food	Limonene	Blank	22.4533333333333	33.64	75.82	['port1']	[501]	0020-10-01	1
Charm	Nathan	1	2	Training	Trainingf	500	port2	port2	9.29512238502502	1	1	0	425	501	0	port2	10_01_20_13_33_50	Limonene	Food	Cotton	22.4533333333333	33.64	75.82	['port1', 'port2']	[425, 501]	0020-10-01	1
Charm	Nathan	1	2	Training	Trainingf	500	port3	port3	13.7817161083221	1	1	4	312	304	1463	port3	10_01_20_13_34_37	Limonene	Gloves	Food	22.4533333333333	33.64	75.82	['port1', 'port2', 'port3', 'port3', 'port3', 'port3']	[312, 304, 293, 295, 374, 501]	0020-10-01	1
Charm	Nathan	1	2	Training	Trainingf	500	port1	port1	8.44798588752747	1	0	0	501	0	0	port1	10_01_20_13_35_07	Food	MO	MO	22.4533333333333	33.64	75.82	['port1']	[501]	0020-10-01	1
Charm	Nathan	1	2	Training	Trainingf	500	port3	port3	10.6890323162079	1	2	4	501	589	1293	port1	10_01_20_13_36_00	Gloves	Blank	Food	22.4533333333333	33.64	75.82	['port2', 'port3', 'port1', 'port2', 'port3', 'port3', 'port3']	[188, 418, 501, 401, 235, 139, 501]	0020-10-01	0
Charm	Nathan	1	2	Training	Trainingf	500	port1	port1	5.77987718582153	1	0	0	501	0	0	port1	10_01_20_13_36_28	Food	Blank	Limonene	22.4533333333333	33.64	75.82	['port1']	[501]	0020-10-01	1
Charm	Nathan	1	2	Training	Trainingf	500	port1	port1	12.1764268875122	1	0	0	501	0	0	port1	10_01_20_13_37_02	Food	Limonene	Limonene	22.4533333333333	33.64	75.82	['port1']	[501]	0020-10-01	1
Charm	Nathan	1	2	Training	Trainingf	500	port3	port3	8.80427837371826	4	1	4	1433	85	1277	port1	10_01_20_13_38_00	Limonene	Limonene	Food	22.4533333333333	33.64	75.82	['port1', 'port1', 'port1', 'port1', 'port2', 'port3', 'port3', 'port3', 'port3']	[501, 65, 501, 366, 85, 320, 111, 345, 501]	0020-10-01	0
Charm	Nathan	1	2	Training	Trainingf	500	port3	port3	8.0317599773407	1	2	2	371	424	938	port3	10_01_20_13_38_35	Gloves	Limonene	Food	22.4533333333333	33.64	75.82	['port1', 'port2', 'port2', 'port3', 'port3']	[371, 144, 280, 437, 501]	0020-10-01	1
Charm	Nathan	1	2	Training	Trainingf	500	port2	port2	7.76984786987305	1	1	0	335	501	0	port2	10_01_20_13_39_05	Blank	Food	Gloves	22.4533333333333	33.64	75.82	['port1', 'port2']	[335, 501]	0020-10-01	1
Charm	Nathan	1	2	Training	Trainingf	500	port2	port2	8.36482644081116	1	2	0	411	791	0	port2	10_01_20_13_39_38	Limonene	Food	Blank	22.4533333333333	33.64	75.82	['port1', 'port2', 'port2']	[411, 290, 501]	0020-10-01	1
Charm	Nathan	1	2	Training	Trainingf	500	port1	port1	6.91675686836243	1	0	0	501	0	0	port1	10_01_20_13_40_06	Food	Blank	Limonene	22.4533333333333	33.64	75.82	['port1']	[501]	0020-10-01	1
Charm	Nathan	1	2	Training	Trainingf	500	port2	port2	19.2441079616547	1	1	0	494	501	0	port2	10_01_20_13_40_49	Cotton	Food	Limonene	22.4533333333333	33.64	75.82	['port1', 'port2']	[494, 501]	0020-10-01	1
Charm	Nathan	1	2	Training	Trainingf	500	port1	port1	8.14796137809753	1	0	0	501	0	0	port1	10_01_20_13_41_19	Food	Gloves	Cotton	22.4533333333333	33.64	75.82	['port1']	[501]	0020-10-01	1
Charm	Nathan	1	2	Training	Trainingf	500	port1	port1	4.73938179016113	1	1	2	501	296	821	port1	10_01_20_13_42_00	Food	MO	Limonene	22.4533333333333	33.64	75.82	['port2', 'port3', 'port3', 'port1']	[296, 439, 382, 501]	0020-10-01	1
Charm	Nathan	1	2	Training	Trainingf	500	port1	port1	8.8090672492981	1	1	1	501	452	501	port3	10_01_20_13_42_38	Food	Gloves	Gloves	22.4533333333333	33.64	75.82	['port2', 'port3', 'port1']	[452, 501, 501]	0020-10-01	0
Charm	Nathan	1	2	Training	Trainingf	500	port2	port2	10.8108575344086	1	1	0	400	501	0	port2	10_01_20_13_43_13	MO	Food	Cotton	22.4533333333333	33.64	75.82	['port1', 'port2']	[400, 501]	0020-10-01	1
Charm	Nathan	1	2	Training	Trainingf	500	port2	port2	2.93522191047668	1	1	0	501	501	0	port1	10_01_20_13_43_40	Limonene	Food	Gloves	22.4533333333333	33.64	75.82	['port1', 'port2']	[501, 501]	0020-10-01	0
Charm	Nathan	1	2	Training	Trainingf	500	port2	port2	6.01660871505737	1	2	0	501	677	0	port1	10_01_20_13_44_15	Blank	Food	Limonene	22.4533333333333	33.64	75.82	['port1', 'port2', 'port2']	[501, 176, 501]	0020-10-01	0
Charm	Nathan	1	2	Training	Trainingf	500	port3	port3	6.88393497467041	1	2	2	461	882	890	port3	10_01_20_13_44_54	Cotton	Blank	Food	22.4533333333333	33.64	75.82	['port1', 'port2', 'port3', 'port2', 'port3']	[461, 386, 389, 496, 501]	0020-10-01	1
Charm	Nathan	1	2	Training	Trainingf	500	port3	port3	14.9157536029816	1	1	2	501	188	891	port1	10_01_20_13_45_34	MO	MO	Food	22.4533333333333	33.64	75.82	['port1', 'port2', 'port3', 'port3']	[501, 188, 390, 501]	0020-10-01	0
Charm	Nathan	1	2	Training	Trainingf	500	port1	port1	9.06449818611145	1	0	0	501	0	0	port1	10_01_20_13_46_05	Food	MO	MO	22.4533333333333	33.64	75.82	['port1']	[501]	0020-10-01	1
Charm	Nathan	1	2	Training	Trainingf	500	port3	port3	21.910973072052	2	3	2	912	1423	722	port1	10_01_20_13_47_12	MO	Cotton	Food	22.4533333333333	33.64	75.82	['port1', 'port2', 'port2', 'port1', 'port2', 'port3', 'port3']	[501, 501, 501, 411, 421, 221, 501]	0020-10-01	0
Charm	Nathan	1	2	Training	Trainingf	500	port1	port1	5.09626698493958	1	0	0	501	0	0	port1	10_01_20_13_47_39	Food	Cotton	Limonene	22.4533333333333	33.64	75.82	['port1']	[501]	0020-10-01	1
Charm	Edgar	2	1	Training	Trainingf	750	port2	port2	17.1698768138885	5	2	0	1586	1081	0	port2	10_02_20_11_04_27	Cotton	Food	Gloves	23.5233333333333	44.3966666666667	91.3166666666667	['port1', 'port1', 'port2', 'port1', 'port1', 'port1', 'port2']	[365, 106, 330, 359, 107, 649, 751]	0020-10-02	1
Charm	Edgar	2	1	Training	Trainingf	750	port3	port3	4.20093512535095	2	2	1	623	779	751	port3	10_02_20_11_05_06	Blank	Gloves	Food	23.5233333333333	44.3966666666667	91.3166666666667	['port1', 'port2', 'port2', 'port1', 'port3']	[223, 326, 453, 400, 751]	0020-10-02	1
Charm	Edgar	2	1	Training	Trainingf	750	port1	port1	8.2968807220459	6	0	0	3239	0	0	port1	10_02_20_11_06_07	Food	MO	Gloves	23.5233333333333	44.3966666666667	91.3166666666667	['port1', 'port1', 'port1', 'port1', 'port1', 'port1']	[636, 518, 548, 510, 276, 751]	0020-10-02	1
Charm	Edgar	2	1	Training	Trainingf	750	port3	port3	12.283397436142	1	3	7	356	1049	4091	port3	10_02_20_11_07_44	Cotton	Gloves	Food	23.5233333333333	44.3966666666667	91.3166666666667	['port1', 'port3', 'port2', 'port2', 'port3', 'port3', 'port2', 'port3', 'port3', 'port3', 'port3']	[356, 436, 156, 476, 620, 688, 417, 631, 404, 561, 751]	0020-10-02	1
Charm	Edgar	2	1	Training	Trainingf	750	port1	port1	13.6538574695587	2	0	0	1311	0	0	port1	10_02_20_11_08_22	Food	Blank	Gloves	23.5233333333333	44.3966666666667	91.3166666666667	['port1', 'port1']	[560, 751]	0020-10-02	1
Charm	Edgar	2	1	Training	Trainingf	750	port1	port1	7.48253679275513	3	0	0	1890	0	0	port1	10_02_20_11_08_58	Food	Cotton	MO	23.5233333333333	44.3966666666667	91.3166666666667	['port1', 'port1', 'port1']	[416, 723, 751]	0020-10-02	1
Charm	Edgar	2	1	Training	Trainingf	750	port2	port2	5.04089426994324	0	2	0	0	1423	0	port2	10_02_20_11_09_32	MO	Food	Cotton	23.5233333333333	44.3966666666667	91.3166666666667	['port2', 'port2']	[672, 751]	0020-10-02	1
Charm	Edgar	2	1	Training	Trainingf	750	port3	port3	3.15582346916199	7	2	3	2541	586	1463	port3	10_02_20_11_10_43	Blank	Limonene	Food	23.5233333333333	44.3966666666667	91.3166666666667	['port1', 'port1', 'port1', 'port1', 'port3', 'port1', 'port3', 'port2', 'port1', 'port1', 'port2', 'port3']	[120, 656, 22, 647, 434, 396, 278, 157, 107, 593, 429, 751]	0020-10-02	1
Charm	Edgar	2	1	Training	Trainingf	750	port3	port3	22.5989766120911	0	1	1	0	516	751	port3	10_02_20_11_11_30	Blank	MO	Food	23.5233333333333	44.3966666666667	91.3166666666667	['port2', 'port3']	[516, 751]	0020-10-02	1
Charm	Edgar	2	1	Training	Trainingf	750	port2	port2	15.7868850231171	1	2	0	237	1191	0	port2	10_02_20_11_12_11	Cotton	Food	MO	23.5233333333333	44.3966666666667	91.3166666666667	['port1', 'port2', 'port2']	[237, 440, 751]	0020-10-02	1
Charm	Edgar	2	1	Training	Trainingf	750	port1	port1	7.12445425987244	2	1	1	1108	207	505	port1	10_02_20_11_12_47	Food	Limonene	Gloves	23.5233333333333	44.3966666666667	91.3166666666667	['port1', 'port2', 'port3', 'port1']	[357, 207, 505, 751]	0020-10-02	1
Charm	Edgar	2	1	Training	Trainingf	750	port2	port2	18.9821925163269	2	3	1	802	2044	597	port2	10_02_20_11_13_47	MO	Food	Limonene	23.5233333333333	44.3966666666667	91.3166666666667	['port1', 'port2', 'port3', 'port2', 'port1', 'port2']	[331, 629, 597, 664, 471, 751]	0020-10-02	1
Charm	Edgar	2	1	Training	Trainingf	750	port1	port1	7.50345182418823	3	1	0	1901	365	0	port1	10_02_20_11_14_36	Food	MO	Gloves	23.5233333333333	44.3966666666667	91.3166666666667	['port2', 'port1', 'port1', 'port1']	[365, 608, 542, 751]	0020-10-02	1
Charm	Edgar	2	1	Training	Trainingf	750	port3	port3	11.1897563934326	6	2	13	2533	940	6005	port1	10_02_20_11_16_45	Limonene	Limonene	Food	23.5233333333333	44.3966666666667	91.3166666666667	['port1', 'port3', 'port3', 'port1', 'port1', 'port3', 'port2', 'port1', 'port1', 'port1', 'port2', 'port3', 'port3', 'port3', 'port3', 'port3', 'port3', 'port3', 'port3', 'port3', 'port3']	[466, 288, 653, 295, 250, 634, 593, 432, 751, 339, 347, 663, 173, 449, 599, 82, 194, 534, 682, 303, 751]	0020-10-02	0
Charm	Edgar	2	1	Training	Trainingf	750	port1	port1	17.9150693416595	2	1	0	1207	175	0	port1	10_02_20_11_17_27	Food	Gloves	Cotton	23.5233333333333	44.3966666666667	91.3166666666667	['port1', 'port2', 'port1']	[456, 175, 751]	0020-10-02	1
Charm	Edgar	2	1	Training	Trainingf	750	port2	port2	4.35036945343018	2	1	0	391	751	0	port2	10_02_20_11_18_07	Cotton	Food	Blank	23.5233333333333	44.3966666666667	91.3166666666667	['port1', 'port1', 'port2']	[93, 298, 751]	0020-10-02	1
Charm	Edgar	2	1	Training	Trainingf	750	port3	port3	12.3838255405426	5	4	11	2189	1382	5019	port3	10_02_20_11_21_23	Blank	MO	Food	23.5233333333333	44.3966666666667	91.3166666666667	['port2', 'port1', 'port1', 'port3', 'port2', 'port3', 'port1', 'port2', 'port3', 'port1', 'port1', 'port2', 'port3', 'port3', 'port3', 'port3', 'port3', 'port3', 'port3', 'port3']	[326, 569, 636, 430, 315, 423, 442, 475, 566, 535, 7, 266, 506, 596, 613, 164, 65, 559, 346, 751]	0020-10-02	1
Charm	Edgar	2	1	Training	Trainingf	500	port3	port3	14.6654579639435	1	2	1	284	213	501	port3	10_02_20_11_23_08	MO	MO	Food	24.5233333333333	43.61	91.2766666666667	['port1', 'port2', 'port2', 'port3']	[284, 4, 209, 501]	0020-10-02	1
Charm	Edgar	2	1	Training	Trainingf	500	port1	port1	15.4845373630524	1	0	0	501	0	0	port1	10_02_20_11_23_45	Food	MO	Limonene	24.5233333333333	43.61	91.2766666666667	['port1']	[501]	0020-10-02	1
Charm	Edgar	2	1	Training	Trainingf	500	port1	port1	11.8187355995178	1	0	0	501	0	0	port1	10_02_20_11_24_19	Food	Blank	Limonene	24.5233333333333	43.61	91.2766666666667	['port1']	[501]	0020-10-02	1
Charm	Edgar	2	1	Training	Trainingf	500	port2	port2	6.08761548995972	1	1	0	478	501	0	port2	10_02_20_11_24_49	MO	Food	Blank	24.5233333333333	43.61	91.2766666666667	['port1', 'port2']	[478, 501]	0020-10-02	1
Charm	Edgar	2	1	Training	Trainingf	500	port2	port2	6.26731014251709	1	1	0	467	501	0	port2	10_02_20_11_25_18	Blank	Food	Cotton	24.5233333333333	43.61	91.2766666666667	['port1', 'port2']	[467, 501]	0020-10-02	1
Charm	Edgar	2	1	Training	Trainingf	500	port3	port3	14.5857124328613	1	1	1	501	501	501	port1	10_02_20_11_26_03	MO	Cotton	Food	24.5233333333333	43.61	91.2766666666667	['port1', 'port2', 'port3']	[501, 501, 501]	0020-10-02	0
Charm	Edgar	2	1	Training	Trainingf	500	port3	port3	20.6526267528534	2	2	2	1002	767	920	port1	10_02_20_11_27_02	Limonene	Gloves	Food	24.5233333333333	43.61	91.2766666666667	['port1', 'port2', 'port3', 'port1', 'port2', 'port3']	[501, 331, 419, 501, 436, 501]	0020-10-02	0
Charm	Edgar	2	1	Training	Trainingf	500	port2	port2	2.7182719707489	0	1	0	0	501	0	port2	10_02_20_11_27_26	Blank	Food	Limonene	24.5233333333333	43.61	91.2766666666667	['port2']	[501]	0020-10-02	1
Charm	Edgar	2	1	Training	Trainingf	500	port2	port2	26.345611333847	1	2	0	215	666	0	port2	10_02_20_11_28_16	Blank	Food	Cotton	24.5233333333333	43.61	91.2766666666667	['port1', 'port2', 'port2']	[215, 165, 501]	0020-10-02	1
Charm	Edgar	2	1	Training	Trainingf	500	port1	port1	13.3281435966492	1	0	0	501	0	0	port1	10_02_20_11_28_51	Food	Limonene	MO	24.5233333333333	43.61	91.2766666666667	['port1']	[501]	0020-10-02	1
Charm	Edgar	2	1	Training	Trainingf	500	port3	port3	10.9777991771698	3	2	1	1250	642	501	port1	10_02_20_11_30_14	Blank	MO	Food	24.5233333333333	43.61	91.2766666666667	['port1', 'port1', 'port2', 'port1', 'port2', 'port3']	[276, 501, 213, 473, 429, 501]	0020-10-02	0
Charm	Edgar	2	1	Training	Trainingf	500	port2	port2	10.692976474762	0	1	0	0	501	0	port2	10_02_20_11_30_47	Cotton	Food	Blank	24.5233333333333	43.61	91.2766666666667	['port2']	[501]	0020-10-02	1
Charm	Edgar	2	1	Training	Trainingf	500	port1	port1	25.2389459609985	1	1	2	501	353	515	port3	10_02_20_11_31_40	Food	MO	Gloves	24.5233333333333	43.61	91.2766666666667	['port2', 'port3', 'port3', 'port1']	[353, 501, 14, 501]	0020-10-02	0
Charm	Edgar	2	1	Training	Trainingf	500	port2	port2	6.34277439117432	1	1	0	501	501	0	port1	10_02_20_11_32_09	Limonene	Food	MO	24.5233333333333	43.61	91.2766666666667	['port1', 'port2']	[501, 501]	0020-10-02	0
Charm	Edgar	2	1	Training	Trainingf	500	port2	port2	8.78417229652405	1	1	0	501	501	0	port1	10_02_20_11_32_41	Gloves	Food	MO	24.5233333333333	43.61	91.2766666666667	['port1', 'port2']	[501, 501]	0020-10-02	0
Charm	Edgar	2	1	Training	Trainingf	500	port1	port1	3.93655896186829	1	2	1	501	401	237	port1	10_02_20_11_33_29	Food	Limonene	Gloves	24.5233333333333	43.61	91.2766666666667	['port2', 'port2', 'port3', 'port1']	[125, 276, 237, 501]	0020-10-02	1
Charm	Edgar	2	1	Training	Trainingf	500	port1	port1	12.7338771820068	1	0	0	501	0	0	port1	10_02_20_11_34_03	Food	Cotton	Gloves	24.5233333333333	43.61	91.2766666666667	['port1']	[501]	0020-10-02	1
Charm	Edgar	2	1	Training	Trainingf	500	port2	port2	9.30621480941772	2	1	0	775	501	0	port2	10_02_20_11_34_43	Limonene	Food	MO	24.5233333333333	43.61	91.2766666666667	['port1', 'port1', 'port2']	[447, 328, 501]	0020-10-02	1
Charm	Edgar	2	1	Training	Trainingf	500	port3	port3	12.6347858905792	1	1	1	394	212	501	port3	10_02_20_11_35_19	Cotton	Gloves	Food	24.5233333333333	43.61	91.2766666666667	['port1', 'port2', 'port3']	[394, 212, 501]	0020-10-02	1
Charm	Edgar	2	1	Training	Trainingf	500	port3	port3	7.18333840370178	1	1	1	467	462	501	port3	10_02_20_11_35_50	Blank	Limonene	Food	24.5233333333333	43.61	91.2766666666667	['port1', 'port2', 'port3']	[467, 462, 501]	0020-10-02	1
Charm	Edgar	2	2	Training	Trainingf	650	port2	port2	19.7558462619781	4	11	4	1172	5050	1672	port2	10_02_20_14_04_25	MO	Food	Cotton	26.1833333333333	39.3866666666667	75.82	['port1', 'port2', 'port2', 'port2', 'port1', 'port2', 'port3', 'port3', 'port2', 'port3', 'port1', 'port2', 'port3', 'port1', 'port2', 'port2', 'port2', 'port2', 'port2']	[193, 12, 592, 428, 381, 507, 284, 547, 440, 307, 372, 574, 534, 226, 495, 589, 345, 417, 651]	0020-10-02	1
Charm	Edgar	2	2	Training	Trainingf	650	port3	port3	13.864764213562	3	2	4	715	724	1464	port3	10_02_20_14_05_33	Blank	Limonene	Food	26.1833333333333	39.3866666666667	75.82	['port1', 'port2', 'port3', 'port3', 'port3', 'port1', 'port1', 'port2', 'port3']	[397, 452, 37, 239, 537, 41, 277, 272, 651]	0020-10-02	1
Charm	Edgar	2	2	Training	Trainingf	650	port1	port1	15.3187465667725	1	0	0	651	0	0	port1	10_02_20_14_06_10	Food	Blank	Blank	26.1833333333333	39.3866666666667	75.82	['port1']	[651]	0020-10-02	1
Charm	Edgar	2	2	Training	Trainingf	650	port1	port1	4.75078129768372	3	1	1	1638	309	548	port1	10_02_20_14_06_44	Food	MO	Cotton	26.1833333333333	39.3866666666667	75.82	['port1', 'port1', 'port2', 'port3', 'port1']	[396, 591, 309, 548, 651]	0020-10-02	1
Charm	Edgar	2	2	Training	Trainingf	650	port2	port2	5.17777538299561	1	1	0	276	651	0	port2	10_02_20_14_07_13	Gloves	Food	Gloves	26.1833333333333	39.3866666666667	75.82	['port1', 'port2']	[276, 651]	0020-10-02	1
Charm	Edgar	2	2	Training	Trainingf	650	port3	port3	2.78384590148926	4	1	1	2158	526	651	port1	10_02_20_14_07_59	Gloves	Blank	Food	26.1833333333333	39.3866666666667	75.82	['port1', 'port1', 'port1', 'port1', 'port2', 'port3']	[651, 651, 205, 651, 526, 651]	0020-10-02	0
Charm	Edgar	2	2	Training	Trainingf	650	port1	port1	7.4273681640625	1	0	0	651	0	0	port1	10_02_20_14_08_28	Food	MO	MO	26.1833333333333	39.3866666666667	75.82	['port1']	[651]	0020-10-02	1
Charm	Edgar	2	2	Training	Trainingf	650	port3	port3	3.99460697174072	3	2	2	947	923	1291	port3	10_02_20_14_09_10	MO	Limonene	Food	26.1833333333333	39.3866666666667	75.82	['port1', 'port2', 'port3', 'port1', 'port1', 'port2', 'port3']	[321, 424, 640, 612, 14, 499, 651]	0020-10-02	1
Charm	Edgar	2	2	Training	Trainingf	650	port2	port2	2.7776243686676	8	2	0	3875	1130	0	port1	10_02_20_14_09_45	Cotton	Food	Blank	26.1833333333333	39.3866666666667	75.82	['port1', 'port1', 'port1', 'port1', 'port1', 'port1', 'port1', 'port1', 'port2', 'port2']	[275, 529, 651, 651, 651, 651, 91, 376, 479, 651]	0020-10-02	0
Charm	Edgar	2	2	Training	Trainingf	650	port3	port3	33.6314327716827	1	5	2	536	1133	653	port3	10_02_20_14_10_55	Gloves	Blank	Food	26.1833333333333	39.3866666666667	75.82	['port1', 'port2', 'port3', 'port2', 'port2', 'port2', 'port2', 'port3']	[536, 585, 2, 539, 2, 1, 6, 651]	0020-10-02	1
Charm	Edgar	2	2	Training	Trainingf	650	port3	port3	14.2754142284393	3	3	8	1203	702	2644	port3	10_02_20_14_12_51	Limonene	Cotton	Food	26.1833333333333	39.3866666666667	75.82	['port1', 'port2', 'port3', 'port1', 'port2', 'port3', 'port3', 'port3', 'port2', 'port3', 'port1', 'port3', 'port3', 'port3']	[528, 309, 421, 353, 380, 597, 2, 8, 13, 427, 322, 323, 215, 651]	0020-10-02	1
Charm	Edgar	2	2	Training	Trainingf	650	port1	port1	6.2738778591156	2	0	0	745	0	0	port1	10_02_20_14_13_20	Food	Cotton	Limonene	26.1833333333333	39.3866666666667	75.82	['port1', 'port1']	[94, 651]	0020-10-02	1
Charm	Edgar	2	2	Training	Trainingf	650	port3	port3	5.73077774047852	3	1	1	1383	589	651	port3	10_02_20_14_14_02	MO	Limonene	Food	26.1833333333333	39.3866666666667	75.82	['port1', 'port1', 'port1', 'port2', 'port3']	[531, 468, 384, 589, 651]	0020-10-02	1
Charm	Edgar	2	2	Training	Trainingf	650	port2	port2	12.4415893554688	2	3	0	553	1335	0	port2	10_02_20_14_14_42	Cotton	Food	Gloves	26.1833333333333	39.3866666666667	75.82	['port1', 'port1', 'port2', 'port2', 'port2']	[194, 359, 139, 545, 651]	0020-10-02	1
Charm	Edgar	2	2	Training	Trainingf	650	port1	port1	17.9062919616699	2	1	0	1115	241	0	port1	10_02_20_14_15_24	Food	Cotton	MO	26.1833333333333	39.3866666666667	75.82	['port1', 'port2', 'port1']	[464, 241, 651]	0020-10-02	1
Charm	Edgar	2	2	Training	Trainingf	650	port2	port2	3.98314714431763	3	2	1	1323	1267	610	port2	10_02_20_14_15_59	Gloves	Food	Blank	26.1833333333333	39.3866666666667	75.82	['port1', 'port1', 'port1', 'port2', 'port3', 'port2']	[521, 157, 645, 616, 610, 651]	0020-10-02	1
Charm	Edgar	2	2	Training	Trainingf	650	port3	port3	4.63788747787476	6	1	1	2691	504	651	port1	10_02_20_14_16_34	Limonene	Limonene	Food	26.1833333333333	39.3866666666667	75.82	['port1', 'port1', 'port1', 'port1', 'port1', 'port1', 'port2', 'port3']	[651, 651, 651, 37, 117, 584, 504, 651]	0020-10-02	0
Charm	Edgar	2	2	Training	Trainingf	650	port2	port2	8.98672866821289	1	2	0	420	1277	0	port2	10_02_20_14_17_10	Limonene	Food	MO	26.1833333333333	39.3866666666667	75.82	['port1', 'port2', 'port2']	[420, 626, 651]	0020-10-02	1
Charm	Edgar	2	2	Training	Trainingf	650	port3	port3	10.5350961685181	2	2	4	946	1207	2470	port2	10_02_20_14_18_33	Cotton	Cotton	Food	26.1833333333333	39.3866666666667	75.82	['port1', 'port2', 'port3', 'port3', 'port1', 'port2', 'port3', 'port3']	[445, 651, 629, 596, 501, 556, 594, 651]	0020-10-02	0
Charm	Edgar	2	2	Training	Trainingf	650	port1	port1	16.7708742618561	2	0	0	1209	0	0	port1	10_02_20_14_19_15	Food	Cotton	Gloves	26.1833333333333	39.3866666666667	75.82	['port1', 'port1']	[558, 651]	0020-10-02	1
Charm	Edgar	2	2	Training	Trainingf	650	port2	port2	16.8467893600464	7	4	0	3376	1534	0	port1	10_02_20_14_20_34	Limonene	Food	Gloves	26.1833333333333	39.3866666666667	75.82	['port1', 'port1', 'port1', 'port1', 'port1', 'port1', 'port2', 'port1', 'port2', 'port2', 'port2']	[651, 651, 651, 651, 51, 407, 66, 314, 508, 309, 651]	0020-10-02	0
Charm	Edgar	2	2	Training	Trainingf	650	port3	port3	22.2123711109161	1	1	1	489	452	651	port3	10_02_20_14_21_21	Gloves	Blank	Food	26.1833333333333	39.3866666666667	75.82	['port1', 'port2', 'port3']	[489, 452, 651]	0020-10-02	1
Charm	Edgar	2	2	Training	Trainingf	650	port3	port3	4.16253685951233	1	1	1	475	599	651	port3	10_02_20_14_21_52	Limonene	Gloves	Food	26.1833333333333	39.3866666666667	75.82	['port1', 'port2', 'port3']	[475, 599, 651]	0020-10-02	1
Charm	Edgar	2	2	Training	Trainingf	650	port3	port3	10.3451778888702	1	1	1	556	651	651	port2	10_02_20_14_22_27	Blank	Cotton	Food	26.1833333333333	39.3866666666667	75.82	['port1', 'port2', 'port3']	[556, 651, 651]	0020-10-02	0
Charm	Edgar	2	2	Training	Trainingf	650	port3	port3	9.22200846672058	0	1	1	0	576	651	port3	10_02_20_14_23_01	Gloves	MO	Food	26.1833333333333	39.3866666666667	75.82	['port2', 'port3']	[576, 651]	0020-10-02	1
Charm	Edgar	2	2	Training	Trainingf	650	port1	port1	9.61226224899292	1	0	0	651	0	0	port1	10_02_20_14_23_32	Food	Blank	MO	26.1833333333333	39.3866666666667	75.82	['port1']	[651]	0020-10-02	1
Charm	Edgar	2	2	Training	Trainingf	650	port2	port2	9.96488046646118	2	2	0	862	1224	0	port2	10_02_20_14_24_11	Blank	Food	Blank	26.1833333333333	39.3866666666667	75.82	['port1', 'port1', 'port2', 'port2']	[466, 396, 573, 651]	0020-10-02	1
Charm	Edgar	2	2	Training	Trainingf	650	port1	port1	5.61431670188904	2	1	0	1237	536	0	port1	10_02_20_14_24_49	Food	Blank	Limonene	26.1833333333333	39.3866666666667	75.82	['port2', 'port1', 'port1']	[536, 586, 651]	0020-10-02	1
Charm	Edgar	2	2	Training	Trainingf	650	port1	port1	12.2610430717468	1	0	0	651	0	0	port1	10_02_20_14_25_23	Food	Blank	Blank	26.1833333333333	39.3866666666667	75.82	['port1']	[651]	0020-10-02	1
Charm	Edgar	2	2	Training	Trainingf	650	port2	port2	5.64084959030151	2	2	0	950	1272	0	port2	10_02_20_14_26_03	MO	Food	Blank	26.1833333333333	39.3866666666667	75.82	['port1', 'port1', 'port2', 'port2']	[443, 507, 621, 651]	0020-10-02	1
Charm	Edgar	2	2	Training	Trainingf	650	port3	port3	13.0833258628845	1	1	1	552	410	651	port3	10_02_20_14_26_40	Gloves	Blank	Food	26.1833333333333	39.3866666666667	75.82	['port1', 'port2', 'port3']	[552, 410, 651]	0020-10-02	1
Charm	Edgar	2	2	Training	Trainingf	650	port1	port1	9.50760269165039	1	0	0	651	0	0	port1	10_02_20_14_27_12	Food	Blank	Blank	26.1833333333333	39.3866666666667	75.82	['port1']	[651]	0020-10-02	1
Charm	Edgar	2	2	Training	Trainingf	650	port3	port3	18.4194030761719	1	2	2	635	1080	1277	port2	10_02_20_14_27_59	Cotton	Cotton	Food	26.1833333333333	39.3866666666667	75.82	['port1', 'port2', 'port3', 'port2', 'port3']	[635, 429, 626, 651, 651]	0020-10-02	0
Charm	Edgar	2	2	Training	Trainingf	650	port3	port3	15.0026743412018	1	1	1	560	387	651	port3	10_02_20_14_28_39	Limonene	Gloves	Food	26.1833333333333	39.3866666666667	75.82	['port1', 'port2', 'port3']	[560, 387, 651]	0020-10-02	1
Charm	Edgar	2	2	Training	Trainingf	650	port3	port3	7.00622296333313	2	3	1	1234	1587	651	port2	10_02_20_14_29_21	Blank	MO	Food	26.1833333333333	39.3866666666667	75.82	['port1', 'port2', 'port2', 'port1', 'port2', 'port3']	[583, 651, 651, 651, 285, 651]	0020-10-02	0
Charm	Edgar	2	2	Training	Trainingf	650	port2	port2	6.64902114868164	2	2	0	448	719	0	port2	10_02_20_14_29_52	Gloves	Food	Cotton	26.1833333333333	39.3866666666667	75.82	['port1', 'port1', 'port2', 'port2']	[210, 238, 68, 651]	0020-10-02	1
Charm	Edgar	2	2	Training	Trainingf	650	port1	port1	4.31521463394165	1	0	0	651	0	0	port1	10_02_20_14_30_19	Food	MO	Gloves	26.1833333333333	39.3866666666667	75.82	['port1']	[651]	0020-10-02	1
Charm	Edgar	2	2	Training	Trainingf	650	port2	port2	4.02184557914734	1	3	0	605	1538	0	port2	10_02_20_14_30_51	Limonene	Food	Gloves	26.1833333333333	39.3866666666667	75.82	['port1', 'port2', 'port2', 'port2']	[605, 248, 639, 651]	0020-10-02	1
Charm	Edgar	2	2	Training	Trainingf	650	port1	port1	8.46927094459534	3	0	0	1749	0	0	port1	10_02_20_14_31_26	Food	MO	Cotton	26.1833333333333	39.3866666666667	75.82	['port1', 'port1', 'port1']	[524, 574, 651]	0020-10-02	1
Charm	Edgar	2	2	Training	Trainingf	650	port2	port2	11.6237840652466	1	1	0	531	651	0	port2	10_02_20_14_32_00	Limonene	Food	Limonene	26.1833333333333	39.3866666666667	75.82	['port1', 'port2']	[531, 651]	0020-10-02	1
Charm	Edgar, riley, audree	3	1	Training	Trainingf	650	port2	port2	18.45477772	3	9	0	691	4519	0	port2	10_03_20_09_53_17	Cotton	SP	Blank	25.10666667	53.74	75.82	['port1', 'port2', 'port1', 'port2', 'port2', 'port2', 'port1', 'port2', 'port2', 'port2', 'port2', 'port2']	[103, 565, 276, 388, 405, 552, 312, 547, 599, 304, 508, 651]	0020-10-03	1
Charm	Edgar, riley, audree	3	1	Training	Trainingf	650	port1	port1	16.03807807	2	1	0	1101	305	0	port1	10_03_20_09_53_57	SP	Blank	Gloves	25.10666667	53.74	75.82	['port1', 'port2', 'port1']	[450, 305, 651]	0020-10-03	1
Charm	Edgar, riley, audree	3	1	Training	Trainingf	650	port3	port3	5.122250319	1	2	4	233	1087	1832	port3	10_03_20_09_54_35	Cotton	Gloves	SP	25.10666667	53.74	75.82	['port1', 'port2', 'port3', 'port2', 'port3', 'port3', 'port3']	[233, 494, 379, 593, 642, 160, 651]	0020-10-03	1
Charm	Edgar, riley, audree	3	1	Training	Trainingf	650	port2	port2	12.8716898	1	3	1	331	1375	561	port2	10_03_20_09_55_18	MO	SP	Blank	25.10666667	53.74	75.82	['port1', 'port2', 'port3', 'port2', 'port2']	[331, 286, 561, 438, 651]	0020-10-03	1
Charm	Edgar, riley, audree	3	1	Training	Trainingf	650	port1	port1	12.06498909	1	1	1	651	360	417	port1	10_03_20_09_56_04	SP	Limonene	MO	25.10666667	53.74	75.82	['port2', 'port3', 'port1']	[360, 417, 651]	0020-10-03	1
Charm	Edgar, riley, audree	3	1	Training	Trainingf	650	port3	port3	5.422420979	1	0	2	467	0	1300	port3	10_03_20_09_56_36	Limonene	Limonene	SP	25.10666667	53.74	75.82	['port1', 'port3', 'port3']	[467, 649, 651]	0020-10-03	1
Charm	Edgar, riley, audree	3	1	Training	Trainingf	650	port3	port3	3.207529545	2	2	2	660	605	997	port3	10_03_20_09_57_16	MO	Blank	SP	25.10666667	53.74	75.82	['port2', 'port1', 'port3', 'port1', 'port2', 'port3']	[20, 212, 346, 448, 585, 651]	0020-10-03	1
Charm	Edgar, riley, audree	3	1	Training	Trainingf	650	port2	port2	14.53612971	1	2	0	452	865	0	port2	10_03_20_09_57_54	Cotton	SP	MO	25.10666667	53.74	75.82	['port1', 'port2', 'port2']	[452, 214, 651]	0020-10-03	1
Charm	Edgar, riley, audree	3	1	Training	Trainingf	650	port1	port1	5.919360876	2	2	1	697	989	596	port1	10_03_20_09_58_30	SP	Blank	Limonene	25.10666667	53.74	75.82	['port1', 'port2', 'port3', 'port2', 'port1']	[46, 444, 596, 545, 651]	0020-10-03	1
Charm	Edgar, riley, audree	3	1	Training	Trainingf	650	port1	port1	6.963407993	2	0	0	886	0	0	port1	10_03_20_09_59_02	SP	Limonene	MO	25.10666667	53.74	75.82	['port1', 'port1']	[235, 651]	0020-10-03	1
Charm	Edgar, riley, audree	3	1	Training	Trainingf	650	port2	port2	12.98602843	1	3	0	443	1254	0	port2	10_03_20_09_59_40	Gloves	SP	Blank	25.10666667	53.74	75.82	['port1', 'port2', 'port2', 'port2']	[443, 47, 556, 651]	0020-10-03	1
Charm	Edgar, riley, audree	3	1	Training	Trainingf	650	port1	port1	9.202903748	1	1	1	651	492	632	port1	10_03_20_10_00_15	SP	MO	Limonene	25.10666667	53.74	75.82	['port2', 'port3', 'port1']	[492, 632, 651]	0020-10-03	1
Charm	Edgar, riley, audree	3	1	Training	Trainingf	650	port2	port2	7.497614384	1	2	0	403	1157	0	port2	10_03_20_10_00_48	Limonene	SP	Cotton	25.10666667	53.74	75.82	['port1', 'port2', 'port2']	[403, 506, 651]	0020-10-03	1
Charm	Edgar, riley, audree	3	1	Training	Trainingf	650	port3	port3	7.510993242	0	1	1	0	376	651	port3	10_03_20_10_01_18	MO	Gloves	SP	25.10666667	53.74	75.82	['port2', 'port3']	[376, 651]	0020-10-03	1
Charm	Edgar, riley, audree	3	1	Training	Trainingf	650	port1	port1	7.993681192	1	0	0	651	0	0	port1	10_03_20_10_01_48	SP	Blank	Blank	25.10666667	53.74	75.82	['port1']	[651]	0020-10-03	1
Charm	Edgar, riley, audree	3	1	Training	Trainingf	650	port1	port1	8.750327826	2	0	0	1149	0	0	port1	10_03_20_10_02_21	SP	Blank	MO	25.10666667	53.74	75.82	['port1', 'port1']	[498, 651]	0020-10-03	1
Charm	Edgar, riley, audree	3	1	Training	Trainingf	650	port2	port2	4.421481133	3	2	0	863	1120	0	port2	10_03_20_10_02_55	Limonene	SP	MO	25.10666667	53.74	75.82	['port1', 'port2', 'port1', 'port1', 'port2']	[436, 469, 413, 14, 651]	0020-10-03	1
Charm	Edgar, riley, audree	3	1	Training	Trainingf	650	port1	port1	16.97901249	2	1	0	1077	399	0	port1	10_03_20_10_03_44	SP	Blank	Blank	25.10666667	53.74	75.82	['port1', 'port2', 'port1']	[426, 399, 651]	0020-10-03	1
Charm	Edgar, riley, audree	3	1	Training	Trainingf	650	port3	port3	6.188483477	3	5	7	1221	1413	3866	port3	10_03_20_10_05_44	Cotton	MO	SP	25.10666667	53.74	75.82	['port2', 'port2', 'port3', 'port1', 'port3', 'port1', 'port2', 'port3', 'port3', 'port2', 'port1', 'port2', 'port3', 'port3', 'port3']	[282, 238, 383, 339, 617, 429, 381, 553, 611, 218, 453, 294, 449, 602, 651]	0020-10-03	1
Charm	Edgar, riley, audree	3	1	Training	Trainingf	650	port3	port3	12.21326947	5	7	4	1680	2691	2048	port2	10_03_20_10_07_22	Blank	MO	SP	25.10666667	53.74	75.82	['port1', 'port2', 'port3', 'port1', 'port1', 'port1', 'port2', 'port2', 'port1', 'port2', 'port2', 'port3', 'port3', 'port2', 'port2', 'port3']	[305, 120, 400, 373, 299, 356, 363, 651, 347, 651, 47, 620, 377, 651, 208, 651]	0020-10-03	0
Charm	Edgar, riley, audree	3	1	Training	Trainingf	650	port2	port2	28.03608203	1	2	1	494	1294	525	port2	10_03_20_10_08_21	Limonene	SP	Cotton	25.10666667	53.74	75.82	['port1', 'port2', 'port3', 'port2']	[494, 643, 525, 651]	0020-10-03	1
Charm	Edgar, riley, audree	3	1	Training	Trainingf	650	port2	port2	5.61128068	3	2	0	992	664	0	port2	10_03_20_10_09_23	Limonene	SP	Limonene	25.10666667	53.74	75.82	['port1', 'port1', 'port1', 'port2', 'port2']	[407, 241, 344, 13, 651]	0020-10-03	1
Charm	Edgar, riley, audree	3	1	Training	Trainingf	650	port1	port1	13.80956435	1	0	0	651	0	0	port1	10_03_20_10_09_59	SP	MO	Gloves	25.10666667	53.74	75.82	['port1']	[651]	0020-10-03	1
Charm	Edgar, riley, audree	3	1	Training	Trainingf	650	port2	port2	2.785942554	2	1	0	837	651	0	port2	10_03_20_10_10_28	Gloves	SP	Blank	25.10666667	53.74	75.82	['port1', 'port1', 'port2']	[341, 496, 651]	0020-10-03	1
Charm	Edgar, riley, audree	3	1	Training	Trainingf	650	port3	port3	9.984820843	4	4	2	1632	1741	1223	port1	10_03_20_10_11_30	Gloves	Limonene	SP	25.10666667	53.74	75.82	['port1', 'port2', 'port3', 'port1', 'port2', 'port1', 'port1', 'port2', 'port2', 'port3']	[508, 566, 572, 651, 111, 461, 12, 640, 424, 651]	0020-10-03	0
Charm	Edgar, riley, audree	3	1	Training	Trainingf	650	port1	port1	11.05636024	1	0	0	651	0	0	port1	10_03_20_10_12_02	SP	Limonene	Limonene	25.10666667	53.74	75.82	['port1']	[651]	0020-10-03	1
Charm	Edgar, riley, audree	3	1	Training	Trainingf	650	port1	port1	5.840949774	2	0	0	980	0	0	port1	10_03_20_10_12_31	SP	Gloves	Cotton	25.10666667	53.74	75.82	['port1', 'port1']	[329, 651]	0020-10-03	1
Charm	Edgar, riley, audree	3	1	Training	Trainingf	650	port3	port3	16.71216035	1	1	1	494	71	651	port3	10_03_20_10_13_12	Limonene	Limonene	SP	25.10666667	53.74	75.82	['port1', 'port2', 'port3']	[494, 71, 651]	0020-10-03	1
Charm	Edgar, riley, audree	3	1	Training	Trainingf	650	port1	port1	10.74250388	1	0	0	651	0	0	port1	10_03_20_10_13_44	SP	Gloves	Blank	25.10666667	53.74	75.82	['port1']	[651]	0020-10-03	1
Charm	Edgar, riley, audree	3	1	Training	Trainingf	650	port3	port3	9.126456499	1	1	2	511	386	1150	port3	10_03_20_10_14_20	Cotton	Cotton	SP	25.10666667	53.74	75.82	['port1', 'port2', 'port3', 'port3']	[511, 386, 499, 651]	0020-10-03	1
Charm	Edgar, riley, audree	3	1	Training	Trainingf	650	port2	port2	7.79044199	0	1	0	0	651	0	port2	10_03_20_10_14_50	MO	SP	Blank	25.10666667	53.74	75.82	['port2']	[651]	0020-10-03	1
Charm	Edgar, riley, audree	3	1	Training	Trainingf	650	port1	port1	9.514361143	1	0	0	651	0	0	port1	10_03_20_10_15_21	SP	Cotton	MO	25.10666667	53.74	75.82	['port1']	[651]	0020-10-03	1
Charm	Edgar, riley, audree	3	1	Training	Trainingf	650	port1	port1	2.670283318	2	1	1	871	445	561	port1	10_03_20_10_15_53	SP	Cotton	Cotton	25.10666667	53.74	75.82	['port1', 'port2', 'port3', 'port1']	[220, 445, 561, 651]	0020-10-03	1
Charm	Edgar, riley, audree	3	1	Training	Trainingf	650	port1	port1	3.088041306	1	0	0	651	0	0	port1	10_03_20_10_16_18	SP	Limonene	Limonene	25.10666667	53.74	75.82	['port1']	[651]	0020-10-03	1
Charm	Edgar, riley, audree	3	1	Training	Trainingf	650	port1	port1	4.306022882	3	0	0	1844	0	0	port1	10_03_20_10_16_47	SP	Gloves	Limonene	25.10666667	53.74	75.82	['port1', 'port1', 'port1']	[557, 636, 651]	0020-10-03	1
Charm	Edgar, riley, audree	3	1	Training	Trainingf	650	port3	port3	11.87097144	1	1	1	251	19	651	port3	10_03_20_10_17_23	Blank	Cotton	SP	25.10666667	53.74	75.82	['port1', 'port2', 'port3']	[251, 19, 651]	0020-10-03	1
Charm	Edgar, riley, audree	3	1	Training	Trainingf	650	port3	port3	9.819525242	1	3	2	439	711	1251	port3	10_03_20_10_18_04	Blank	Gloves	SP	25.10666667	53.74	75.82	['port2', 'port3', 'port2', 'port1', 'port2', 'port3']	[246, 600, 265, 439, 200, 651]	0020-10-03	1
Charm	Edgar, riley, audree	3	1	Training	Trainingf	650	port3	port3	5.210896254	4	1	1	1754	446	651	port1	10_03_20_10_18_42	Gloves	Cotton	SP	25.10666667	53.74	75.82	['port1', 'port1', 'port1', 'port1', 'port2', 'port3']	[324, 651, 293, 486, 446, 651]	0020-10-03	0
Charm	Edgar, riley, audree	3	1	Training	Trainingf	650	port2	port2	10.94444442	0	1	1	0	651	651	port3	10_03_20_10_19_17	MO	SP	MO	25.10666667	53.74	75.82	['port3', 'port2']	[651, 651]	0020-10-03	0
Charm	Edgar, riley, audree	3	1	Training	Trainingf	650	port2	port2	4.527438402	1	3	0	641	1310	0	port2	10_03_20_10_19_51	Gloves	SP	Gloves	25.10666667	53.74	75.82	['port2', 'port2', 'port1', 'port2']	[157, 502, 641, 651]	0020-10-03	1
Charm	Edgar	3	2	Training	Trainingf	700	port2	port2	20.181515455246	1	3	0	300	1524	0	port2	10_03_20_12_17_34	Gloves	Food	MO	26.3433333333333	43.7933333333333	75.82	['port1', 'port2', 'port2', 'port2']	[300, 365, 458, 701]	0020-10-03	1
Charm	Edgar	3	2	Training	Trainingf	700	port3	port3	5.37726354598999	3	2	4	773	413	2130	port3	10_03_20_12_18_33	MO	Gloves	Food	26.3433333333333	43.7933333333333	75.82	['port1', 'port1', 'port1', 'port2', 'port3', 'port2', 'port3', 'port3', 'port3']	[178, 158, 437, 37, 342, 376, 430, 657, 701]	0020-10-03	1
Charm	Edgar	3	2	Training	Trainingf	700	port1	port1	6.85926103591919	1	0	0	701	0	0	port1	10_03_20_12_19_02	Food	Cotton	Cotton	26.3433333333333	43.7933333333333	75.82	['port1']	[701]	0020-10-03	1
Charm	Edgar	3	2	Training	Trainingf	700	port1	port1	8.10343265533447	2	0	0	858	0	0	port1	10_03_20_12_19_33	Food	MO	MO	26.3433333333333	43.7933333333333	75.82	['port1', 'port1']	[157, 701]	0020-10-03	1
Charm	Edgar	3	2	Training	Trainingf	700	port3	port3	9.31371688842773	5	3	2	1750	977	1349	port3	10_03_20_12_20_26	MO	Gloves	Food	26.3433333333333	43.7933333333333	75.82	['port1', 'port2', 'port1', 'port1', 'port2', 'port1', 'port1', 'port2', 'port3', 'port3']	[452, 595, 209, 386, 270, 308, 395, 112, 648, 701]	0020-10-03	1
Charm	Edgar	3	2	Training	Trainingf	700	port2	port2	3.34246850013733	1	1	0	204	701	0	port2	10_03_20_12_20_53	Cotton	Food	Cotton	26.3433333333333	43.7933333333333	75.82	['port1', 'port2']	[204, 701]	0020-10-03	1
Charm	Edgar	3	2	Training	Trainingf	700	port3	port3	3.10297966003418	3	2	1	1015	740	701	port1	10_03_20_12_21_25	Blank	Cotton	Food	26.3433333333333	43.7933333333333	75.82	['port2', 'port1', 'port1', 'port1', 'port2', 'port3']	[495, 701, 10, 304, 245, 701]	0020-10-03	0
Charm	Edgar	3	2	Training	Trainingf	700	port3	port3	4.94290351867676	1	1	1	12	565	701	port3	10_03_20_12_21_55	Limonene	Blank	Food	26.3433333333333	43.7933333333333	75.82	['port1', 'port2', 'port3']	[12, 565, 701]	0020-10-03	1
Charm	Edgar	3	2	Training	Trainingf	700	port1	port1	8.67117190361023	1	0	0	701	0	0	port1	10_03_20_12_22_26	Food	Blank	Cotton	26.3433333333333	43.7933333333333	75.82	['port1']	[701]	0020-10-03	1
Charm	Edgar	3	2	Training	Trainingf	700	port2	port2	4.07471632957458	3	1	1	1224	701	606	port2	10_03_20_12_23_00	Gloves	Food	Limonene	26.3433333333333	43.7933333333333	75.82	['port1', 'port1', 'port3', 'port1', 'port2']	[373, 368, 606, 483, 701]	0020-10-03	1
Charm	Edgar	3	2	Training	Trainingf	700	port2	port2	6.76388716697693	0	2	0	0	949	0	port2	10_03_20_12_23_30	Gloves	Food	Limonene	26.3433333333333	43.7933333333333	75.82	['port2', 'port2']	[248, 701]	0020-10-03	1
Charm	Edgar	3	2	Training	Trainingf	700	port1	port1	5.84547924995422	3	0	0	1841	0	0	port1	10_03_20_12_24_02	Food	Gloves	Cotton	26.3433333333333	43.7933333333333	75.82	['port1', 'port1', 'port1']	[599, 541, 701]	0020-10-03	1
Charm	Edgar	3	2	Training	Trainingf	700	port2	port2	16.9315454959869	1	2	0	410	1314	0	port2	10_03_20_12_24_46	MO	Food	MO	26.3433333333333	43.7933333333333	75.82	['port1', 'port2', 'port2']	[410, 613, 701]	0020-10-03	1
Charm	Edgar	3	2	Training	Trainingf	700	port3	port3	4.09941744804382	0	1	1	0	337	701	port3	10_03_20_12_25_14	MO	Cotton	Food	26.3433333333333	43.7933333333333	75.82	['port2', 'port3']	[337, 701]	0020-10-03	1
Charm	Edgar	3	2	Training	Trainingf	700	port3	port3	5.77242803573608	2	1	1	1153	562	701	port3	10_03_20_12_25_48	MO	MO	Food	26.3433333333333	43.7933333333333	75.82	['port1', 'port1', 'port2', 'port3']	[575, 578, 562, 701]	0020-10-03	1
Charm	Edgar	3	2	Training	Trainingf	700	port3	port3	2.16330671310425	2	5	2	954	2533	1351	port2	10_03_20_12_26_32	Limonene	MO	Food	26.3433333333333	43.7933333333333	75.82	['port1', 'port2', 'port2', 'port3', 'port2', 'port2', 'port1', 'port2', 'port3']	[253, 369, 532, 650, 701, 701, 701, 230, 701]	0020-10-03	0
Charm	Edgar	3	2	Training	Trainingf	700	port1	port1	7.86710023880005	1	1	1	701	120	701	port3	10_03_20_12_27_08	Food	Cotton	Limonene	26.3433333333333	43.7933333333333	75.82	['port2', 'port3', 'port1']	[120, 701, 701]	0020-10-03	0
Charm	Edgar	3	2	Training	Trainingf	700	port1	port1	6.13880372047424	1	1	1	701	452	597	port1	10_03_20_12_27_40	Food	Cotton	MO	26.3433333333333	43.7933333333333	75.82	['port2', 'port3', 'port1']	[452, 597, 701]	0020-10-03	1
Charm	Edgar	3	2	Training	Trainingf	700	port2	port2	5.9501690864563	1	1	0	397	701	0	port2	10_03_20_12_28_09	Gloves	Food	Blank	26.3433333333333	43.7933333333333	75.82	['port1', 'port2']	[397, 701]	0020-10-03	1
Charm	Edgar	3	2	Training	Trainingf	700	port2	port2	13.9360446929932	1	1	0	463	701	0	port2	10_03_20_12_28_46	Blank	Food	Cotton	26.3433333333333	43.7933333333333	75.82	['port1', 'port2']	[463, 701]	0020-10-03	1
Charm	Edgar	3	2	Training	Trainingf	700	port2	port2	2.40250372886658	1	2	0	275	1148	0	port2	10_03_20_12_29_15	MO	Food	Blank	26.3433333333333	43.7933333333333	75.82	['port1', 'port2', 'port2']	[275, 447, 701]	0020-10-03	1
Charm	Edgar	3	2	Training	Trainingf	700	port2	port2	6.30953907966614	0	1	0	0	701	0	port2	10_03_20_12_29_44	Blank	Food	Limonene	26.3433333333333	43.7933333333333	75.82	['port2']	[701]	0020-10-03	1
Charm	Edgar	3	2	Training	Trainingf	700	port1	port1	7.59739947319031	1	2	1	701	1141	701	port3	10_03_20_12_30_18	Food	MO	Cotton	26.3433333333333	43.7933333333333	75.82	['port2', 'port3', 'port2', 'port1']	[690, 701, 451, 701]	0020-10-03	0
Charm	Edgar	3	2	Training	Trainingf	700	port1	port1	4.98946070671082	1	0	0	701	0	0	port1	10_03_20_12_30_45	Food	MO	Limonene	26.3433333333333	43.7933333333333	75.82	['port1']	[701]	0020-10-03	1
Charm	Edgar	3	2	Training	Trainingf	700	port3	port3	11.4936208724976	1	1	1	485	275	701	port3	10_03_20_12_31_23	Limonene	Cotton	Food	26.3433333333333	43.7933333333333	75.82	['port1', 'port2', 'port3']	[485, 275, 701]	0020-10-03	1
Charm	Mallory	4	1	Training	Trainingf	750	port3	port3	28.8105330467224	1	2	13	53	685	6327	port3	10_04_20_09_28_24	Cotton	Cotton	Food	23.1966666666667	41.14	91.4433333333333	['port1', 'port3', 'port3', 'port3', 'port3', 'port3', 'port3', 'port2', 'port3', 'port3', 'port3', 'port2', 'port3', 'port3', 'port3', 'port3']	[53, 270, 518, 388, 683, 724, 141, 432, 377, 518, 232, 253, 680, 701, 344, 751]	0020-10-04	1
Charm	Mallory	4	1	Training	Trainingf	750	port1	port1	5.42187452316284	1	0	0	751	0	0	port1	10_04_20_09_28_51	Food	MO	Limonene	23.1966666666667	41.14	91.4433333333333	['port1']	[751]	0020-10-04	1
Charm	Mallory	4	1	Training	Trainingf	750	port1	port1	3.18882751464844	2	0	1	1188	0	534	port1	10_04_20_09_29_36	Food	MO	Gloves	23.1966666666667	41.14	91.4433333333333	['port1', 'port3', 'port1']	[437, 534, 751]	0020-10-04	1
Charm	Mallory	4	1	Training	Trainingf	750	port3	port3	6.04112601280212	1	1	1	461	110	751	port3	10_04_20_09_30_06	MO	MO	Food	23.1966666666667	41.14	91.4433333333333	['port1', 'port2', 'port3']	[461, 110, 751]	0020-10-04	1
Charm	Mallory	4	1	Training	Trainingf	750	port2	port2	6.04556894302368	2	2	0	871	965	0	port2	10_04_20_09_30_38	Cotton	Food	Cotton	23.1966666666667	41.14	91.4433333333333	['port1', 'port1', 'port2', 'port2']	[535, 336, 214, 751]	0020-10-04	1
Charm	Mallory	4	1	Training	Trainingf	750	port3	port3	3.61580204963684	2	2	2	561	693	1302	port3	10_04_20_09_31_19	Limonene	Blank	Food	23.1966666666667	41.14	91.4433333333333	['port1', 'port2', 'port3', 'port1', 'port2', 'port3']	[254, 440, 551, 307, 253, 751]	0020-10-04	1
Charm	Mallory	4	1	Training	Trainingf	750	port2	port2	3.49308443069458	0	2	0	0	778	0	port2	10_04_20_09_32_05	Limonene	Food	MO	23.1966666666667	41.14	91.4433333333333	['port2', 'port2']	[27, 751]	0020-10-04	1
Charm	Mallory	4	1	Training	Trainingf	750	port2	port2	8.50303888320923	1	1	0	224	751	0	port2	10_04_20_09_32_37	Cotton	Food	Gloves	23.1966666666667	41.14	91.4433333333333	['port1', 'port2']	[224, 751]	0020-10-04	1
Charm	Mallory	4	1	Training	Trainingf	750	port1	port1	6.55627751350403	2	0	0	1446	0	0	port1	10_04_20_09_33_06	Food	Gloves	MO	23.1966666666667	41.14	91.4433333333333	['port1', 'port1']	[695, 751]	0020-10-04	1
Charm	Mallory	4	1	Training	Trainingf	750	port3	port3	8.69367146492004	1	1	1	411	17	751	port3	10_04_20_09_33_39	Blank	Limonene	Food	23.1966666666667	41.14	91.4433333333333	['port1', 'port2', 'port3']	[411, 17, 751]	0020-10-04	1
Charm	Mallory	4	1	Training	Trainingf	750	port2	port2	5.67411756515503	1	1	0	405	751	0	port2	10_04_20_09_34_07	Cotton	Food	Limonene	23.1966666666667	41.14	91.4433333333333	['port1', 'port2']	[405, 751]	0020-10-04	1
Charm	Mallory	4	1	Training	Trainingf	750	port2	port2	9.30753016471863	1	1	0	130	751	0	port2	10_04_20_09_34_40	Gloves	Food	Gloves	23.1966666666667	41.14	91.4433333333333	['port1', 'port2']	[130, 751]	0020-10-04	1
Charm	Mallory	4	1	Training	Trainingf	750	port3	port3	3.93921422958374	2	1	1	979	152	751	port3	10_04_20_09_35_10	MO	MO	Food	23.1966666666667	41.14	91.4433333333333	['port1', 'port1', 'port2', 'port3']	[267, 712, 152, 751]	0020-10-04	1
Charm	Mallory	4	1	Training	Trainingf	750	port1	port1	10.2324013710022	1	0	0	751	0	0	port1	10_04_20_09_35_42	Food	Blank	Gloves	23.1966666666667	41.14	91.4433333333333	['port1']	[751]	0020-10-04	1
Charm	Mallory	4	1	Training	Trainingf	750	port3	port3	5.45420169830322	2	3	8	590	724	3612	port3	10_04_20_09_37_26	Blank	Limonene	Food	23.1966666666667	41.14	91.4433333333333	['port1', 'port2', 'port3', 'port2', 'port1', 'port2', 'port3', 'port3', 'port3', 'port3', 'port3', 'port3', 'port3']	[254, 292, 221, 269, 336, 163, 698, 352, 673, 209, 489, 219, 751]	0020-10-04	1
Charm	Mallory	4	1	Training	Trainingf	750	port1	port1	3.13678097724915	2	2	1	839	799	615	port1	10_04_20_09_37_59	Food	Blank	Cotton	23.1966666666667	41.14	91.4433333333333	['port1', 'port2', 'port2', 'port3', 'port1']	[88, 289, 510, 615, 751]	0020-10-04	1
Charm	Mallory	4	1	Training	Trainingf	750	port3	port3	16.5881173610687	1	1	1	371	252	751	port3	10_04_20_09_38_40	MO	MO	Food	23.1966666666667	41.14	91.4433333333333	['port1', 'port2', 'port3']	[371, 252, 751]	0020-10-04	1
Charm	Mallory	4	1	Training	Trainingf	750	port1	port1	4.86042213439941	2	2	1	1020	358	712	port1	10_04_20_09_39_11	Food	MO	Blank	23.1966666666667	41.14	91.4433333333333	['port1', 'port2', 'port3', 'port2', 'port1']	[269, 248, 712, 110, 751]	0020-10-04	1
Charm	Mallory	4	1	Training	Trainingf	750	port2	port2	6.91116714477539	2	1	0	771	751	0	port2	10_04_20_09_39_42	MO	Food	Limonene	23.1966666666667	41.14	91.4433333333333	['port1', 'port1', 'port2']	[195, 576, 751]	0020-10-04	1
Charm	Mallory	4	1	Training	Trainingf	750	port3	port3	9.19802761077881	2	1	1	282	170	751	port3	10_04_20_09_40_16	MO	Cotton	Food	23.1966666666667	41.14	91.4433333333333	['port1', 'port1', 'port2', 'port3']	[10, 272, 170, 751]	0020-10-04	1
Charm	Mallory	4	1	Training	Trainingf	750	port1	port1	18.264946937561	1	0	0	751	0	0	port1	10_04_20_09_40_56	Food	Limonene	Cotton	23.1966666666667	41.14	91.4433333333333	['port1']	[751]	0020-10-04	1
Charm	Mallory	4	1	Training	Trainingf	750	port2	port2	6.31790947914124	2	1	0	435	751	0	port2	10_04_20_09_41_27	Gloves	Food	Gloves	23.1966666666667	41.14	91.4433333333333	['port1', 'port1', 'port2']	[201, 234, 751]	0020-10-04	1
Charm	Mallory	4	1	Training	Trainingf	750	port3	port3	6.23288083076477	4	4	3	925	420	2168	port3	10_04_20_09_42_18	Gloves	Limonene	Food	23.1966666666667	41.14	91.4433333333333	['port1', 'port2', 'port3', 'port2', 'port1', 'port1', 'port2', 'port3', 'port1', 'port2', 'port3']	[125, 138, 700, 72, 493, 298, 122, 717, 9, 88, 751]	0020-10-04	1
Charm	Mallory	4	1	Training	Trainingf	750	port3	port3	8.45927405357361	0	2	3	0	932	1470	port3	10_04_20_09_43_02	Gloves	Blank	Food	23.1966666666667	41.14	91.4433333333333	['port2', 'port3', 'port3', 'port2', 'port3']	[412, 97, 622, 520, 751]	0020-10-04	1
Charm	Mallory	4	1	Training	Trainingf	750	port1	port1	32.3729240894318	3	1	1	1425	248	542	port1	10_04_20_09_44_14	Food	Limonene	MO	23.1966666666667	41.14	91.4433333333333	['port1', 'port2', 'port3', 'port1', 'port1']	[567, 248, 542, 107, 751]	0020-10-04	1
Charm	Mallory	4	1	Training	Trainingf	750	port2	port2	12.3358182907104	1	2	0	411	882	0	port2	10_04_20_09_44_49	Gloves	Food	Cotton	23.1966666666667	41.14	91.4433333333333	['port1', 'port2', 'port2']	[411, 131, 751]	0020-10-04	1
Charm	Mallory	4	1	Training	Trainingf	750	port2	port2	6.65776896476746	0	1	0	0	751	0	port2	10_04_20_09_45_18	Cotton	Food	Blank	23.1966666666667	41.14	91.4433333333333	['port2']	[751]	0020-10-04	1
Charm	Mallory	4	1	Training	Trainingf	750	port3	port3	6.93268752098083	3	0	1	1034	0	751	port3	10_04_20_09_46_03	Limonene	Gloves	Food	23.1966666666667	41.14	91.4433333333333	['port1', 'port1', 'port1', 'port3']	[451, 239, 344, 751]	0020-10-04	1
Charm	Mallory	4	1	Training	Trainingf	750	port1	port1	18.0036301612854	1	2	1	751	617	556	port1	10_04_20_09_46_47	Food	Limonene	MO	23.1966666666667	41.14	91.4433333333333	['port2', 'port3', 'port2', 'port1']	[447, 556, 170, 751]	0020-10-04	1
Charm	Mallory	4	1	Training	Trainingf	750	port1	port1	8.1877384185791	1	0	0	751	0	0	port1	10_04_20_09_47_17	Food	Limonene	Limonene	23.1966666666667	41.14	91.4433333333333	['port1']	[751]	0020-10-04	1
Charm	Mallory	4	1	Training	Trainingf	750	port2	port2	19.525408744812	0	1	0	0	751	0	port2	10_04_20_09_47_58	Blank	Food	Cotton	23.1966666666667	41.14	91.4433333333333	['port2']	[751]	0020-10-04	1
Charm	Mallory	4	1	Training	Trainingf	750	port2	port2	16.224406003952	1	1	0	319	751	0	port2	10_04_20_09_48_39	Limonene	Food	MO	23.1966666666667	41.14	91.4433333333333	['port1', 'port2']	[319, 751]	0020-10-04	1
Charm	Mallory	4	1	Training	Trainingf	750	port1	port1	18.5721418857574	1	0	0	751	0	0	port1	10_04_20_09_49_19	Food	Limonene	MO	23.1966666666667	41.14	91.4433333333333	['port1']	[751]	0020-10-04	1
Charm	Mallory	4	1	Training	Trainingf	750	port3	port3	15.8529279232025	3	0	1	988	0	751	port3	10_04_20_09_50_22	Cotton	Blank	Food	23.1966666666667	41.14	91.4433333333333	['port1', 'port1', 'port1', 'port3']	[219, 184, 585, 751]	0020-10-04	1
Charm	Mallory	4	1	Training	Trainingf	750	port2	port2	6.13365507125854	1	1	0	559	751	0	port2	10_04_20_09_51_41	Gloves	Food	Limonene	23.1966666666667	41.14	91.4433333333333	['port1', 'port2']	[559, 751]	0020-10-04	1
Charm	Mallory	4	1	Training	Trainingf	750	port1	port1	15.9148135185242	17	4	0	5818	1335	0	port2	10_04_20_09_53_57	Food	Cotton	Gloves	23.1966666666667	41.14	91.4433333333333	['port2', 'port2', 'port1', 'port1', 'port2', 'port2', 'port1', 'port1', 'port1', 'port1', 'port1', 'port1', 'port1', 'port1', 'port1', 'port1', 'port1', 'port1', 'port1', 'port1', 'port1']	[751, 266, 604, 602, 301, 17, 392, 269, 472, 539, 442, 537, 40, 66, 512, 245, 96, 214, 3, 34, 751]	0020-10-04	0
Charm	Edgar and josh	5	1	Training	Trainingf	750	port3	port3	21.5201878547668	4	2	2	1295	715	977	port3	10_05_20_13_13_04	Limonene	Cotton	Food	25.0066666666667	47.29	90.8433333333333	['port1', 'port2', 'port1', 'port1', 'port1', 'port2', 'port3', 'port3']	[389, 504, 316, 269, 321, 211, 226, 751]	0020-10-05	1
Charm	Edgar and josh	5	1	Training	Trainingf	750	port2	port2	11.191810131073	2	6	0	830	2590	0	port2	10_05_20_13_13_48	Blank	Food	Limonene	25.0066666666667	47.29	90.8433333333333	['port1', 'port2', 'port2', 'port2', 'port2', 'port1', 'port2', 'port2']	[461, 223, 645, 159, 513, 369, 299, 751]	0020-10-05	1
Charm	Edgar and josh	5	1	Training	Trainingf	750	port2	port2	7.83138608932495	2	5	1	221	2302	340	port2	10_05_20_13_14_36	Cotton	Food	Gloves	25.0066666666667	47.29	90.8433333333333	['port1', 'port2', 'port2', 'port1', 'port2', 'port3', 'port2', 'port2']	[85, 19, 292, 136, 668, 340, 572, 751]	0020-10-05	1
Charm	Edgar and josh	5	1	Training	Trainingf	750	port3	port3	4.41954517364502	6	6	11	1756	810	4984	port3	10_05_20_13_17_37	Gloves	Limonene	Food	25.0066666666667	47.29	90.8433333333333	['port1', 'port1', 'port2', 'port2', 'port3', 'port1', 'port3', 'port1', 'port2', 'port3', 'port1', 'port3', 'port2', 'port3', 'port1', 'port2', 'port2', 'port3', 'port3', 'port3', 'port3', 'port3', 'port3']	[135, 159, 113, 288, 721, 444, 394, 209, 164, 604, 361, 746, 67, 489, 448, 46, 132, 383, 100, 586, 156, 54, 751]	0020-10-05	1
Charm	Edgar and josh	5	1	Training	Trainingf	750	port1	port1	4.10170888900757	3	0	0	1290	0	0	port1	10_05_20_13_18_13	Food	Limonene	Cotton	25.0066666666667	47.29	90.8433333333333	['port1', 'port1', 'port1']	[134, 405, 751]	0020-10-05	1
Charm	Edgar and josh	5	1	Training	Trainingf	750	port3	port3	9.46925783157349	0	2	2	0	332	1203	port3	10_05_20_13_18_54	Cotton	Cotton	Food	25.0066666666667	47.29	90.8433333333333	['port2', 'port3', 'port2', 'port3']	[193, 453, 139, 750]	0020-10-05	1
Charm	Edgar and josh	5	1	Training	Trainingf	750	port3	port3	4.12158799171448	4	3	2	415	787	1225	port3	10_05_20_13_19_40	MO	Gloves	Food	25.0066666666667	47.29	90.8433333333333	['port1', 'port2', 'port1', 'port1', 'port2', 'port1', 'port3', 'port2', 'port3']	[148, 187, 173, 6, 253, 88, 474, 347, 751]	0020-10-05	1
Charm	Edgar and josh	5	1	Training	Trainingf	750	port1	port1	7.15919995307922	2	1	1	972	27	398	port1	10_05_20_13_20_20	Food	Limonene	Gloves	25.0066666666667	47.29	90.8433333333333	['port2', 'port3', 'port1', 'port1']	[27, 398, 221, 751]	0020-10-05	1
Charm	Edgar and josh	5	1	Training	Trainingf	750	port1	port1	9.00183820724487	1	1	1	751	22	346	port1	10_05_20_13_21_17	Food	MO	Gloves	25.0066666666667	47.29	90.8433333333333	['port2', 'port3', 'port1']	[22, 346, 751]	0020-10-05	1
Charm	Edgar and josh	5	1	Training	Trainingf	750	port2	port2	14.0089771747589	1	1	0	550	751	0	port2	10_05_20_13_21_55	Cotton	Food	Gloves	25.0066666666667	47.29	90.8433333333333	['port1', 'port2']	[550, 751]	0020-10-05	1
Charm	Edgar and josh	5	1	Training	Trainingf	750	port1	port1	12.0475313663483	6	1	1	2073	261	105	port1	10_05_20_13_22_55	Food	Cotton	Gloves	25.0066666666667	47.29	90.8433333333333	['port1', 'port1', 'port1', 'port1', 'port1', 'port2', 'port3', 'port1']	[88, 556, 123, 10, 545, 261, 105, 751]	0020-10-05	1
Charm	Edgar and josh	5	1	Training	Trainingf	750	port1	port1	12.8064577579498	5	3	1	2151	737	410	port1	10_05_20_13_24_05	Food	Cotton	Gloves	25.0066666666667	47.29	90.8433333333333	['port2', 'port1', 'port1', 'port1', 'port1', 'port2', 'port2', 'port3', 'port1']	[449, 253, 356, 590, 201, 64, 224, 410, 751]	0020-10-05	1
Charm	Edgar and josh	5	1	Training	Trainingf	750	port1	port1	12.6859834194183	1	0	0	751	0	0	port1	10_05_20_13_24_40	Food	Blank	Cotton	25.0066666666667	47.29	90.8433333333333	['port1']	[751]	0020-10-05	1
Charm	Edgar and josh	5	1	Training	Trainingf	750	port3	port3	3.31897330284119	2	1	2	227	305	1452	port3	10_05_20_13_25_18	MO	Cotton	Food	25.0066666666667	47.29	90.8433333333333	['port1', 'port1', 'port3', 'port2', 'port3']	[185, 42, 701, 305, 751]	0020-10-05	1
Charm	Edgar and josh	5	1	Training	Trainingf	750	port3	port3	12.9307420253754	1	1	2	362	234	1113	port3	10_05_20_13_25_59	Gloves	Gloves	Food	25.0066666666667	47.29	90.8433333333333	['port1', 'port2', 'port3', 'port3']	[362, 234, 362, 751]	0020-10-05	1
Charm	Edgar and josh	5	1	Training	Trainingf	750	port2	port2	20.4930467605591	0	2	0	0	1213	0	port2	10_05_20_13_26_43	Gloves	Food	Cotton	25.0066666666667	47.29	90.8433333333333	['port2', 'port2']	[462, 751]	0020-10-05	1
Charm	Edgar and josh	5	1	Training	Trainingf	750	port2	port2	7.93353176116943	1	1	0	233	751	0	port2	10_05_20_13_27_14	MO	Food	MO	25.0066666666667	47.29	90.8433333333333	['port1', 'port2']	[233, 751]	0020-10-05	1
Charm	Edgar and josh	5	1	Training	Trainingf	750	port3	port3	5.15741920471191	0	1	3	0	137	1378	port3	10_05_20_13_27_52	Gloves	MO	Food	25.0066666666667	47.29	90.8433333333333	['port2', 'port3', 'port3', 'port3']	[137, 98, 529, 751]	0020-10-05	1
Charm	Edgar and josh	5	1	Training	Trainingf	750	port2	port2	4.59063267707825	0	2	0	0	1226	0	port2	10_05_20_13_28_22	Blank	Food	Blank	25.0066666666667	47.29	90.8433333333333	['port2', 'port2']	[475, 751]	0020-10-05	1
Charm	Edgar and josh	5	1	Training	Trainingf	750	port2	port2	6.55761313438416	1	4	0	141	1368	0	port2	10_05_20_13_28_54	Limonene	Food	MO	25.0066666666667	47.29	90.8433333333333	['port1', 'port2', 'port2', 'port2', 'port2']	[141, 183, 4, 430, 751]	0020-10-05	1
Charm	Edgar and josh	5	1	Training	Trainingf	750	port2	port2	8.75802779197693	0	2	0	0	1168	0	port2	10_05_20_13_29_27	Blank	Food	Limonene	25.0066666666667	47.29	90.8433333333333	['port2', 'port2']	[417, 751]	0020-10-05	1
Charm	Edgar and josh	5	1	Training	Trainingf	750	port1	port1	14.4188146591187	2	0	0	1396	0	0	port1	10_05_20_13_30_05	Food	MO	Gloves	25.0066666666667	47.29	90.8433333333333	['port1', 'port1']	[645, 751]	0020-10-05	1
Charm	Edgar and josh	5	1	Training	Trainingf	750	port3	port3	10.8074522018433	1	0	1	90	0	751	port3	10_05_20_13_30_40	Blank	Limonene	Food	25.0066666666667	47.29	90.8433333333333	['port1', 'port3']	[90, 751]	0020-10-05	1
Charm	Edgar and josh	5	1	Training	Trainingf	750	port1	port1	6.6965970993042	2	0	0	1356	0	0	port1	10_05_20_13_31_11	Food	Gloves	Blank	25.0066666666667	47.29	90.8433333333333	['port1', 'port1']	[605, 751]	0020-10-05	1
Charm	Edgar and josh	5	1	Training	Trainingf	750	port3	port3	11.6908602714539	3	2	2	1355	473	1204	port3	10_05_20_13_32_14	MO	Blank	Food	25.0066666666667	47.29	90.8433333333333	['port1', 'port2', 'port3', 'port1', 'port1', 'port2', 'port3']	[397, 172, 453, 434, 524, 301, 751]	0020-10-05	1
Charm	Edgar and josh	5	1	Training	Trainingf	750	port1	port1	10.1857976913452	1	1	0	751	297	0	port1	10_05_20_13_32_47	Food	Cotton	Limonene	25.0066666666667	47.29	90.8433333333333	['port2', 'port1']	[297, 751]	0020-10-05	1
Charm	Edgar and josh	5	1	Training	Trainingf	750	port2	port2	3.99095368385315	1	4	0	16	1456	0	port2	10_05_20_13_33_18	MO	Food	Gloves	25.0066666666667	47.29	90.8433333333333	['port1', 'port2', 'port2', 'port2', 'port2']	[16, 116, 239, 350, 751]	0020-10-05	1
Charm	Edgar and josh	5	1	Training	Trainingf	750	port2	port2	9.19305539131165	1	1	0	335	751	0	port2	10_05_20_13_33_50	Cotton	Food	Cotton	25.0066666666667	47.29	90.8433333333333	['port1', 'port2']	[335, 751]	0020-10-05	1
Charm	Edgar and josh	5	1	Training	Trainingf	750	port1	port1	11.2619211673737	1	1	1	751	303	646	port1	10_05_20_13_34_26	Food	Cotton	Cotton	25.0066666666667	47.29	90.8433333333333	['port3', 'port2', 'port1']	[646, 303, 751]	0020-10-05	1
Charm	Edgar and josh	5	1	Training	Trainingf	750	port3	port3	6.12868118286133	0	0	2	0	0	868	port3	10_05_20_13_34_55	Gloves	Cotton	Food	25.0066666666667	47.29	90.8433333333333	['port3', 'port3']	[117, 751]	0020-10-05	1
Charm	Edgar and josh	5	1	Training	Trainingf	750	port3	port3	6.27152824401855	0	1	2	0	217	1001	port3	10_05_20_13_35_27	Limonene	MO	Food	25.0066666666667	47.29	90.8433333333333	['port3', 'port2', 'port3']	[250, 217, 751]	0020-10-05	1
Charm	Edgar and josh	5	1	Training	Trainingf	750	port2	port2	12.9028697013855	0	2	1	0	1473	420	port2	10_05_20_13_36_06	MO	Food	Gloves	25.0066666666667	47.29	90.8433333333333	['port3', 'port2', 'port2']	[420, 722, 751]	0020-10-05	1
Charm	Edgar and josh	5	1	Training	Trainingf	750	port1	port1	6.50368213653564	2	1	1	1452	447	391	port1	10_05_20_13_36_38	Food	MO	Gloves	25.0066666666667	47.29	90.8433333333333	['port3', 'port2', 'port1', 'port1']	[391, 447, 701, 751]	0020-10-05	1
Charm	Edgar and josh	5	1	Training	Trainingf	750	port3	port3	4.53205847740173	1	2	1	266	397	751	port3	10_05_20_13_37_09	Gloves	Cotton	Food	25.0066666666667	47.29	90.8433333333333	['port2', 'port1', 'port2', 'port3']	[168, 266, 229, 751]	0020-10-05	1
Charm	Edgar and josh	5	1	Training	Trainingf	750	port2	port2	9.05861210823059	1	2	0	335	1037	0	port2	10_05_20_13_37_46	Gloves	Food	MO	25.0066666666667	47.29	90.8433333333333	['port2', 'port1', 'port2']	[286, 335, 751]	0020-10-05	1
Charm	Edgar and josh	5	1	Training	Trainingf	750	port3	port3	8.60571599006653	3	2	4	620	417	2297	port3	10_05_20_13_39_03	Limonene	Limonene	Food	25.0066666666667	47.29	90.8433333333333	['port1', 'port1', 'port2', 'port3', 'port2', 'port1', 'port3', 'port3', 'port3']	[36, 119, 39, 715, 378, 465, 588, 243, 751]	0020-10-05	1
Charm	Edgar and josh	5	1	Training	Trainingf	750	port2	port2	10.8087747097015	0	2	0	0	1368	0	port2	10_05_20_13_39_37	Gloves	Food	Limonene	25.0066666666667	47.29	90.8433333333333	['port2', 'port2']	[617, 751]	0020-10-05	1
Charm	Edgar and josh	5	1	Training	Trainingf	750	port1	port1	11.4717242717743	1	0	0	751	0	0	port1	10_05_20_13_40_10	Food	Cotton	Limonene	25.0066666666667	47.29	90.8433333333333	['port1']	[751]	0020-10-05	1
Charm	Edgar and josh	5	1	Training	Trainingf	750	port3	port3	4.98719239234924	3	6	4	781	1370	1960	port3	10_05_20_13_41_24	MO	MO	Food	25.0066666666667	47.29	90.8433333333333	['port1', 'port2', 'port3', 'port3', 'port3', 'port2', 'port2', 'port1', 'port1', 'port2', 'port2', 'port2', 'port3']	[100, 264, 515, 576, 118, 164, 195, 597, 84, 90, 170, 487, 751]	0020-10-05	1
Charm	Edgar and josh	5	1	Training	Trainingf	750	port1	port1	18.9565708637238	1	2	1	751	451	751	port3	10_05_20_13_42_10	Food	Limonene	Blank	25.0066666666667	47.29	90.8433333333333	['port2', 'port3', 'port2', 'port1']	[170, 751, 281, 751]	0020-10-05	0
Charm	Mallory	6	1	Training	Trainingf	750	port3	port3	37.2272861003876	1	0	1	190	0	751	port3	10_06_20_08_55_05	Cotton	Cotton	Food	22.3566666666667	43.0733333333333	90.8266666666667	['port1', 'port3']	[190, 751]	0020-10-06	1
Charm	Mallory	6	1	Training	Trainingf	750	port3	port3	15.5590727329254	1	3	8	252	476	3974	port3	10_06_20_08_56_32	Limonene	Cotton	Food	22.3566666666667	43.0733333333333	90.8266666666667	['port1', 'port2', 'port3', 'port3', 'port2', 'port2', 'port3', 'port3', 'port3', 'port3', 'port3', 'port3']	[252, 51, 557, 438, 137, 288, 611, 116, 470, 531, 500, 751]	0020-10-06	1
Charm	Mallory	6	1	Training	Trainingf	750	port2	port2	3.85805463790894	0	3	0	0	1097	0	port2	10_06_20_08_57_01	Limonene	Food	MO	22.3566666666667	43.0733333333333	90.8266666666667	['port2', 'port2', 'port2']	[92, 254, 751]	0020-10-06	1
Charm	Mallory	6	1	Training	Trainingf	750	port1	port1	13.9094772338867	1	0	0	751	0	0	port1	10_06_20_08_57_36	Food	Gloves	MO	22.3566666666667	43.0733333333333	90.8266666666667	['port1']	[751]	0020-10-06	1
Charm	Mallory	6	1	Training	Trainingf	750	port3	port3	13.0922610759735	3	3	7	1237	293	4002	port3	10_06_20_08_58_54	Limonene	Limonene	Food	22.3566666666667	43.0733333333333	90.8266666666667	['port1', 'port2', 'port3', 'port1', 'port3', 'port3', 'port3', 'port3', 'port2', 'port2', 'port1', 'port3', 'port3']	[443, 68, 692, 197, 586, 722, 455, 257, 61, 164, 597, 539, 751]	0020-10-06	1
Charm	Mallory	6	1	Training	Trainingf	750	port1	port1	20.6978375911713	6	1	0	1815	84	0	port1	10_06_20_08_59_56	Food	MO	Gloves	22.3566666666667	43.0733333333333	90.8266666666667	['port2', 'port1', 'port1', 'port1', 'port1', 'port1', 'port1']	[84, 6, 332, 67, 623, 36, 751]	0020-10-06	1
Charm	Mallory	6	1	Training	Trainingf	750	port2	port2	6.77220153808594	1	1	0	304	751	0	port2	10_06_20_09_00_27	Cotton	Food	Gloves	22.3566666666667	43.0733333333333	90.8266666666667	['port1', 'port2']	[304, 751]	0020-10-06	1
Charm	Mallory	6	1	Training	Trainingf	750	port3	port3	16.9968712329865	1	0	7	152	0	3679	port3	10_06_20_09_02_44	Cotton	Cotton	Food	22.3566666666667	43.0733333333333	90.8266666666667	['port1', 'port3', 'port3', 'port3', 'port3', 'port3', 'port3', 'port3']	[152, 412, 671, 571, 463, 389, 422, 751]	0020-10-06	1
Charm	Mallory	6	1	Training	Trainingf	750	port2	port2	57.8738932609558	3	1	0	784	751	0	port2	10_06_20_09_04_11	Limonene	Food	Gloves	22.3566666666667	43.0733333333333	90.8266666666667	['port1', 'port1', 'port1', 'port2']	[297, 359, 128, 751]	0020-10-06	1
Charm	Mallory	6	1	Training	Trainingf	750	port1	port1	18.4996061325073	1	0	0	751	0	0	port1	10_06_20_09_04_51	Food	Cotton	Gloves	22.3566666666667	43.0733333333333	90.8266666666667	['port1']	[751]	0020-10-06	1
Charm	Mallory	6	1	Training	Trainingf	750	port3	port3	23.9295225143433	1	2	4	284	390	1638	port3	10_06_20_09_06_22	MO	Blank	Food	22.3566666666667	43.0733333333333	90.8266666666667	['port1', 'port2', 'port2', 'port3', 'port3', 'port3', 'port3']	[284, 102, 288, 108, 492, 287, 751]	0020-10-06	1
Charm	Mallory	6	1	Training	Trainingf	750	port2	port2	69.8988406658173	1	2	0	479	1327	0	port2	10_06_20_09_07_56	Blank	Food	MO	22.3566666666667	43.0733333333333	90.8266666666667	['port1', 'port2', 'port2']	[479, 576, 751]	0020-10-06	1
Charm	Mallory	6	1	Training	Trainingf	750	port3	port3	6.47722411155701	0	0	2	0	0	1447	port3	10_06_20_09_08_27	Cotton	Limonene	Food	22.3566666666667	43.0733333333333	90.8266666666667	['port3', 'port3']	[696, 751]	0020-10-06	1
Charm	Mallory	6	1	Training	Trainingf	750	port3	port3	8.54829216003418	1	1	1	291	227	751	port3	10_06_20_09_09_00	MO	Limonene	Food	22.3566666666667	43.0733333333333	90.8266666666667	['port1', 'port2', 'port3']	[291, 227, 751]	0020-10-06	1
Charm	Mallory	6	1	Training	Trainingf	750	port1	port1	6.02382397651672	2	0	0	876	0	0	port1	10_06_20_09_09_28	Food	MO	Blank	22.3566666666667	43.0733333333333	90.8266666666667	['port1', 'port1']	[125, 751]	0020-10-06	1
Charm	Mallory	6	1	Training	Trainingf	750	port1	port1	7.47423267364502	1	0	0	751	0	0	port1	10_06_20_09_09_58	Food	Gloves	MO	22.3566666666667	43.0733333333333	90.8266666666667	['port1']	[751]	0020-10-06	1
Charm	Mallory	6	1	Training	Trainingf	750	port2	port2	11.4822587966919	1	1	0	472	751	0	port2	10_06_20_09_10_32	Blank	Food	Blank	22.3566666666667	43.0733333333333	90.8266666666667	['port1', 'port2']	[472, 751]	0020-10-06	1
Charm	Mallory	6	1	Training	Trainingf	750	port2	port2	3.70230460166931	1	2	0	14	856	0	port2	10_06_20_09_11_03	Gloves	Food	Blank	22.3566666666667	43.0733333333333	90.8266666666667	['port1', 'port2', 'port2']	[14, 105, 751]	0020-10-06	1
Charm	Mallory	6	1	Training	Trainingf	750	port1	port1	17.3142018318176	1	0	0	751	0	0	port1	10_06_20_09_11_42	Food	Gloves	Gloves	22.3566666666667	43.0733333333333	90.8266666666667	['port1']	[751]	0020-10-06	1
Charm	Mallory	6	1	Training	Trainingf	750	port1	port1	9.31674242019653	1	0	0	751	0	0	port1	10_06_20_09_12_13	Food	Blank	Gloves	22.3566666666667	43.0733333333333	90.8266666666667	['port1']	[751]	0020-10-06	1
Charm	Mallory	6	1	Training	Trainingf	750	port1	port1	5.8012330532074	2	0	0	1056	0	0	port1	10_06_20_09_12_45	Food	Gloves	Blank	22.3566666666667	43.0733333333333	90.8266666666667	['port1', 'port1']	[305, 751]	0020-10-06	1
Charm	Mallory	6	1	Training	Trainingf	750	port1	port1	7.01513576507568	2	0	0	1351	0	0	port1	10_06_20_09_13_17	Food	Blank	Cotton	22.3566666666667	43.0733333333333	90.8266666666667	['port1', 'port1']	[600, 751]	0020-10-06	1
Charm	Mallory	6	1	Training	Trainingf	750	port1	port1	5.89793419837952	4	0	0	2137	0	0	port1	10_06_20_09_13_55	Food	Blank	Blank	22.3566666666667	43.0733333333333	90.8266666666667	['port1', 'port1', 'port1', 'port1']	[615, 22, 749, 751]	0020-10-06	1
Charm	Mallory	6	1	Training	Trainingf	750	port2	port2	9.00678563117981	1	1	0	436	751	0	port2	10_06_20_09_14_27	Blank	Food	Limonene	22.3566666666667	43.0733333333333	90.8266666666667	['port1', 'port2']	[436, 751]	0020-10-06	1
Charm	Mallory	6	1	Training	Trainingf	750	port2	port2	7.97382616996765	1	1	0	598	751	0	port2	10_06_20_09_14_59	Limonene	Food	MO	22.3566666666667	43.0733333333333	90.8266666666667	['port1', 'port2']	[598, 751]	0020-10-06	1
Charm	Mallory	6	1	Training	Trainingf	750	port1	port1	6.41512298583984	2	0	0	1357	0	0	port1	10_06_20_09_15_28	Food	MO	Gloves	22.3566666666667	43.0733333333333	90.8266666666667	['port1', 'port1']	[606, 751]	0020-10-06	1
Charm	Mallory	6	1	Training	Trainingf	750	port3	port3	6.97871708869934	1	0	1	256	0	751	port3	10_06_20_09_15_59	Cotton	Blank	Food	22.3566666666667	43.0733333333333	90.8266666666667	['port1', 'port3']	[256, 751]	0020-10-06	1
Charm	Mallory	6	1	Training	Trainingf	750	port3	port3	8.65536046028137	1	0	1	386	0	751	port3	10_06_20_09_16_31	MO	Cotton	Food	22.3566666666667	43.0733333333333	90.8266666666667	['port1', 'port3']	[386, 751]	0020-10-06	1
Charm	Mallory	6	1	Training	Trainingf	750	port2	port2	9.96221470832825	1	1	0	178	751	0	port2	10_06_20_09_17_05	Limonene	Food	MO	22.3566666666667	43.0733333333333	90.8266666666667	['port1', 'port2']	[178, 751]	0020-10-06	1
Charm	Mallory	6	1	Training	Trainingf	750	port3	port3	9.31608891487122	1	1	1	446	62	751	port3	10_06_20_09_17_38	Limonene	Blank	Food	22.3566666666667	43.0733333333333	90.8266666666667	['port1', 'port2', 'port3']	[446, 62, 751]	0020-10-06	1
Charm	Mallory	6	1	Training	Trainingf	750	port2	port2	7.56534051895142	1	1	0	526	751	0	port2	10_06_20_09_18_09	MO	Food	Limonene	22.3566666666667	43.0733333333333	90.8266666666667	['port1', 'port2']	[526, 751]	0020-10-06	1
Charm	Mallory	6	1	Training	Trainingf	750	port2	port2	4.12373328208923	1	2	0	143	1114	0	port2	10_06_20_09_18_38	MO	Food	Gloves	22.3566666666667	43.0733333333333	90.8266666666667	['port1', 'port2', 'port2']	[143, 363, 751]	0020-10-06	1
Charm	Mallory	6	1	Training	Trainingf	750	port1	port1	4.71874809265137	2	0	0	1118	0	0	port1	10_06_20_09_19_06	Food	MO	Cotton	22.3566666666667	43.0733333333333	90.8266666666667	['port1', 'port1']	[367, 751]	0020-10-06	1
Charm	Mallory	6	1	Training	Trainingf	750	port3	port3	12.7681863307953	2	2	2	795	616	1064	port3	10_06_20_09_19_59	MO	Cotton	Food	22.3566666666667	43.0733333333333	90.8266666666667	['port1', 'port2', 'port3', 'port1', 'port2', 'port3']	[525, 337, 313, 270, 279, 751]	0020-10-06	1
Charm	Mallory	6	1	Training	Trainingf	750	port3	port3	21.4794116020203	4	2	4	2158	664	2382	port3	10_06_20_09_22_22	Cotton	Limonene	Food	22.3566666666667	43.0733333333333	90.8266666666667	['port1', 'port2', 'port1', 'port1', 'port1', 'port3', 'port2', 'port3', 'port3', 'port3']	[369, 455, 748, 524, 517, 625, 209, 451, 555, 751]	0020-10-06	1
Charm	Mallory	6	1	Training	Trainingf	750	port1	port1	22.1990349292755	2	0	0	899	0	0	port1	10_06_20_09_23_07	Food	Limonene	Cotton	22.3566666666667	43.0733333333333	90.8266666666667	['port1', 'port1']	[148, 751]	0020-10-06	1
Charm	Mallory	6	1	Training	Trainingf	750	port1	port1	13.3028240203857	1	0	0	751	0	0	port1	10_06_20_09_23_43	Food	Gloves	MO	22.3566666666667	43.0733333333333	90.8266666666667	['port1']	[751]	0020-10-06	1
Charm	Mallory	6	1	Training	Trainingf	750	port2	port2	18.0055389404297	1	1	0	570	751	0	port2	10_06_20_09_24_24	Cotton	Food	MO	22.3566666666667	43.0733333333333	90.8266666666667	['port1', 'port2']	[570, 751]	0020-10-06	1
Charm	Mallory	6	1	Training	Trainingf	750	port1	port1	9.31950044631958	1	0	0	751	0	0	port1	10_06_20_09_24_55	Food	Blank	Gloves	22.3566666666667	43.0733333333333	90.8266666666667	['port1']	[751]	0020-10-06	1
Charm	Mallory	6	1	Training	Trainingf	750	port3	port3	13.43936419487	1	1	4	279	32	2043	port3	10_06_20_09_25_38	Gloves	Cotton	Food	22.3566666666667	43.0733333333333	90.8266666666667	['port1', 'port2', 'port3', 'port3', 'port3', 'port3']	[279, 32, 539, 677, 76, 751]	0020-10-06	1
Charm	Edgar	6	2	Training	Trainingf	1000	port3	port3	17.640073299408	4	5	42	1529	973	18945	port3	10_06_20_13_10_35	Blank	Blank	Food	23.4366666666667	45.23	90.9733333333333	['port1', 'port2', 'port3', 'port2', 'port3', 'port1', 'port1', 'port2', 'port3', 'port3', 'port3', 'port1', 'port3', 'port3', 'port3', 'port3', 'port2', 'port3', 'port3', 'port3', 'port3', 'port3', 'port3', 'port3', 'port3', 'port3', 'port3', 'port3', 'port3', 'port3', 'port3', 'port3', 'port3', 'port3', 'port3', 'port3', 'port3', 'port3', 'port3', 'port3', 'port3', 'port3', 'port2', 'port3', 'p…	[414, 124, 481, 130, 347, 342, 244, 249, 597, 391, 275, 529, 302, 414, 504, 591, 86, 347, 587, 544, 248, 255, 344, 412, 556, 734, 498, 378, 88, 917, 438, 763, 383, 464, 334, 363, 606, 17, 6, 904, 882, 353, 384, 69, 837, 302, 399, 492, 504, 18, 1001]	0020-10-06	1
Charm	Edgar	6	2	Training	Trainingf	1000	port3	port3	4.07880997657776	2	2	34	412	249	18697	port3	10_06_20_13_13_48	Limonene	Blank	Food	23.4366666666667	45.23	90.9733333333333	['port3', 'port1', 'port3', 'port3', 'port2', 'port3', 'port3', 'port2', 'port1', 'port3', 'port3', 'port3', 'port3', 'port3', 'port3', 'port3', 'port3', 'port3', 'port3', 'port3', 'port3', 'port3', 'port3', 'port3', 'port3', 'port3', 'port3', 'port3', 'port3', 'port3', 'port3', 'port3', 'port3', 'port3', 'port3', 'port3', 'port3', 'port3']	[204, 114, 545, 324, 17, 821, 953, 232, 298, 282, 836, 354, 589, 481, 611, 416, 942, 685, 250, 357, 557, 682, 706, 688, 587, 432, 397, 689, 499, 453, 471, 519, 6, 454, 813, 439, 654, 1001]	0020-10-06	1
Charm	Edgar	6	2	Training	Trainingf	1000	port2	port2	15.4102742671967	0	2	0	0	1226	0	port2	10_06_20_13_14_27	Limonene	Food	Limonene	23.4366666666667	45.23	90.9733333333333	['port2', 'port2']	[225, 1001]	0020-10-06	1
Charm	Edgar	6	2	Training	Trainingf	1000	port1	port1	8.03396201133728	5	0	0	3867	0	0	port1	10_06_20_13_15_18	Food	Cotton	Limonene	23.4366666666667	45.23	90.9733333333333	['port1', 'port1', 'port1', 'port1', 'port1']	[696, 720, 876, 574, 1001]	0020-10-06	1
Charm	Edgar	6	2	Training	Trainingf	1000	port1	port1	6.52601718902588	25	8	7	9019	2114	3110	port1	10_06_20_13_22_11	Food	Blank	Blank	23.4366666666667	45.23	90.9733333333333	['port3', 'port1', 'port1', 'port1', 'port3', 'port1', 'port1', 'port2', 'port3', 'port1', 'port3', 'port1', 'port2', 'port2', 'port1', 'port1', 'port1', 'port1', 'port3', 'port1', 'port1', 'port1', 'port2', 'port1', 'port1', 'port1', 'port2', 'port1', 'port1', 'port1', 'port2', 'port1', 'port3', 'port2', 'port1', 'port1', 'port2', 'port3', 'port1', 'port1']	[507, 561, 79, 82, 533, 731, 891, 386, 561, 174, 379, 184, 189, 79, 370, 532, 229, 300, 619, 77, 177, 237, 231, 116, 300, 499, 110, 560, 75, 232, 555, 287, 148, 415, 562, 328, 149, 363, 435, 1001]	0020-10-06	1
Charm	Edgar	6	2	Training	Trainingf	1000	port2	port2	12.1893908977509	6	3	0	4433	1586	0	port1	10_06_20_13_22_59	Cotton	Food	Gloves	23.4366666666667	45.23	90.9733333333333	['port2', 'port1', 'port1', 'port1', 'port1', 'port1', 'port2', 'port1', 'port2']	[458, 1001, 1001, 488, 1001, 360, 127, 582, 1001]	0020-10-06	0
Charm	Edgar	6	2	Training	Trainingf	1000	port3	port3	9.52108764648438	4	4	29	2412	1500	12552	port3	10_06_20_13_25_49	Gloves	MO	Food	23.4366666666667	45.23	90.9733333333333	['port1', 'port2', 'port1', 'port3', 'port3', 'port3', 'port3', 'port3', 'port3', 'port3', 'port3', 'port3', 'port3', 'port3', 'port2', 'port1', 'port3', 'port3', 'port3', 'port3', 'port3', 'port3', 'port1', 'port2', 'port3', 'port3', 'port3', 'port3', 'port3', 'port3', 'port3', 'port3', 'port2', 'port3', 'port3', 'port3', 'port3']	[630, 523, 598, 426, 26, 256, 349, 600, 401, 302, 614, 526, 388, 546, 298, 607, 601, 396, 548, 47, 510, 644, 577, 399, 465, 987, 78, 326, 597, 485, 3, 341, 280, 403, 6, 680, 1001]	0020-10-06	1
Charm	Edgar	6	2	Training	Trainingf	1000	port2	port2	5.35997486114502	3	5	0	687	2981	0	port2	10_06_20_13_26_43	Limonene	Food	MO	23.4366666666667	45.23	90.9733333333333	['port1', 'port2', 'port1', 'port2', 'port2', 'port1', 'port2', 'port2']	[108, 598, 389, 827, 79, 190, 476, 1001]	0020-10-06	1
Charm	Edgar	6	2	Training	Trainingf	1000	port2	port2	4.14877891540527	6	35	4	2530	17579	1870	port2	10_06_20_13_29_54	MO	Food	Blank	23.4366666666667	45.23	90.9733333333333	['port2', 'port1', 'port2', 'port3', 'port2', 'port2', 'port2', 'port2', 'port2', 'port2', 'port1', 'port2', 'port2', 'port2', 'port2', 'port2', 'port3', 'port2', 'port2', 'port2', 'port2', 'port2', 'port2', 'port2', 'port2', 'port2', 'port1', 'port2', 'port3', 'port3', 'port2', 'port1', 'port2', 'port2', 'port2', 'port2', 'port2', 'port1', 'port2', 'port2', 'port1', 'port2', 'port2', 'port2', 'p…	[78, 359, 614, 579, 51, 436, 507, 593, 149, 657, 499, 530, 608, 101, 354, 641, 339, 505, 166, 448, 441, 410, 799, 796, 818, 719, 311, 591, 139, 813, 337, 433, 743, 660, 561, 69, 283, 527, 784, 346, 401, 816, 885, 82, 1001]	0020-10-06	1
Charm	Edgar	6	2	Training	Trainingf	1000	port1	port1	7.13890743255615	1	0	0	1001	0	0	port1	10_06_20_13_30_23	Food	Cotton	Limonene	23.4366666666667	45.23	90.9733333333333	['port1']	[1001]	0020-10-06	1
Charm	Edgar	6	2	Training	Trainingf	1000	port3	port3	11.6720285415649	2	3	1	858	933	1001	port3	10_06_20_13_31_04	Gloves	Gloves	Food	23.4366666666667	45.23	90.9733333333333	['port1', 'port2', 'port2', 'port1', 'port2', 'port3']	[306, 314, 464, 552, 155, 1001]	0020-10-06	1
Charm	Edgar	6	2	Training	Trainingf	1000	port1	port1	8.48020482063293	2	0	0	1837	0	0	port1	10_06_20_13_31_37	Food	Cotton	MO	23.4366666666667	45.23	90.9733333333333	['port1', 'port1']	[836, 1001]	0020-10-06	1
Charm	Edgar	6	2	Training	Trainingf	1000	port2	port2	10.1476492881775	1	2	0	354	1737	0	port2	10_06_20_13_32_15	Cotton	Food	Limonene	23.4366666666667	45.23	90.9733333333333	['port1', 'port2', 'port2']	[354, 736, 1001]	0020-10-06	1
Charm	Edgar	6	2	Training	Trainingf	1000	port1	port1	7.0361602306366	4	0	0	2087	0	0	port1	10_06_20_13_32_49	Food	Blank	MO	23.4366666666667	45.23	90.9733333333333	['port1', 'port1', 'port1', 'port1']	[307, 27, 752, 1001]	0020-10-06	1
Charm	Edgar	6	2	Training	Trainingf	1000	port1	port1	6.2451024055481	5	1	0	2688	128	0	port1	10_06_20_13_33_24	Food	Gloves	Limonene	23.4366666666667	45.23	90.9733333333333	['port1', 'port1', 'port2', 'port1', 'port1', 'port1']	[122, 159, 128, 695, 711, 1001]	0020-10-06	1
Charm	Edgar	6	2	Training	Trainingf	1000	port2	port2	8.20634078979492	2	2	0	930	1822	0	port2	10_06_20_13_34_02	Blank	Food	MO	23.4366666666667	45.23	90.9733333333333	['port1', 'port1', 'port2', 'port2']	[536, 394, 821, 1001]	0020-10-06	1
Charm	Edgar	6	2	Training	Trainingf	1000	port1	port1	13.4726021289825	3	0	0	2008	0	0	port1	10_06_20_13_34_43	Food	Gloves	Gloves	23.4366666666667	45.23	90.9733333333333	['port1', 'port1', 'port1']	[924, 83, 1001]	0020-10-06	1
Charm	Edgar	6	2	Training	Trainingf	1000	port3	port3	4.46900010108948	1	2	1	185	149	1001	port3	10_06_20_13_35_12	Cotton	MO	Food	23.4366666666667	45.23	90.9733333333333	['port1', 'port2', 'port2', 'port3']	[185, 137, 12, 1001]	0020-10-06	1
Charm	Edgar	6	2	Training	Trainingf	1000	port3	port3	7.84354734420776	3	2	2	826	360	1726	port3	10_06_20_13_35_56	Blank	Blank	Food	23.4366666666667	45.23	90.9733333333333	['port1', 'port2', 'port3', 'port2', 'port1', 'port1', 'port3']	[192, 134, 725, 226, 435, 199, 1001]	0020-10-06	1
Charm	Edgar	6	2	Training	Trainingf	1000	port2	port2	22.5625336170197	4	4	0	1129	2100	0	port2	10_06_20_13_37_05	Limonene	Food	Blank	23.4366666666667	45.23	90.9733333333333	['port1', 'port1', 'port1', 'port2', 'port2', 'port2', 'port1', 'port2']	[524, 116, 180, 67, 536, 496, 309, 1001]	0020-10-06	1
Charm	Edgar	6	2	Training	Trainingf	1000	port3	port3	9.78386425971985	6	6	7	3235	1574	4686	port3	10_06_20_13_38_47	Blank	Limonene	Food	23.4366666666667	45.23	90.9733333333333	['port1', 'port2', 'port3', 'port3', 'port3', 'port1', 'port1', 'port2', 'port3', 'port1', 'port2', 'port3', 'port1', 'port2', 'port3', 'port2', 'port1', 'port2', 'port3']	[510, 319, 714, 853, 58, 674, 254, 144, 960, 548, 642, 495, 523, 307, 605, 46, 726, 116, 1001]	0020-10-06	1
Charm	Edgar	6	2	Training	Trainingf	1000	port2	port2	4.25275588035583	2	2	0	897	1884	0	port2	10_06_20_13_39_20	MO	Food	Blank	23.4366666666667	45.23	90.9733333333333	['port1', 'port2', 'port1', 'port2']	[222, 883, 675, 1001]	0020-10-06	1
Charm	Edgar	6	2	Training	Trainingf	1000	port2	port2	12.1133630275726	1	3	0	727	2949	0	port2	10_06_20_13_40_06	Gloves	Food	MO	23.4366666666667	45.23	90.9733333333333	['port2', 'port2', 'port1', 'port2']	[997, 951, 727, 1001]	0020-10-06	1
Charm	Edgar	6	2	Training	Trainingf	1000	port2	port2	11.3876309394836	1	2	0	375	1606	0	port2	10_06_20_13_40_44	MO	Food	Blank	23.4366666666667	45.23	90.9733333333333	['port1', 'port2', 'port2']	[375, 605, 1001]	0020-10-06	1
Charm	Edgar	6	2	Training	Trainingf	1000	port3	port3	10.3429141044617	0	1	3	0	449	2511	port3	10_06_20_13_41_27	Blank	Cotton	Food	23.4366666666667	45.23	90.9733333333333	['port2', 'port3', 'port3', 'port3']	[449, 555, 955, 1001]	0020-10-06	1
Charm	Edgar	6	2	Training	Trainingf	1000	port1	port1	3.26722407341003	3	1	0	1494	121	0	port1	10_06_20_13_41_58	Food	Gloves	MO	23.4366666666667	45.23	90.9733333333333	['port1', 'port1', 'port2', 'port1']	[221, 272, 121, 1001]	0020-10-06	1
Charm	Edgar	6	2	Training	Trainingf	1000	port1	port1	4.42298460006714	3	0	0	1565	0	0	port1	10_06_20_13_42_35	Food	Limonene	Blank	23.4366666666667	45.23	90.9733333333333	['port1', 'port1', 'port1']	[143, 421, 1001]	0020-10-06	1
Charm	Edgar	6	2	Training	Trainingf	1000	port3	port3	10.8271110057831	1	1	1	424	352	1001	port3	10_06_20_13_43_11	Cotton	Limonene	Food	23.4366666666667	45.23	90.9733333333333	['port1', 'port2', 'port3']	[424, 352, 1001]	0020-10-06	1
Charm	Edgar	6	2	Training	Trainingf	1000	port1	port1	11.6426537036896	3	0	0	1501	0	0	port1	10_06_20_13_43_48	Food	Cotton	MO	23.4366666666667	45.23	90.9733333333333	['port1', 'port1', 'port1']	[11, 489, 1001]	0020-10-06	1
Charm	Edgar	6	2	Training	Trainingf	1000	port1	port1	9.29780411720276	4	0	0	2807	0	0	port1	10_06_20_13_44_46	Food	MO	Gloves	23.4366666666667	45.23	90.9733333333333	['port1', 'port1', 'port1', 'port1']	[436, 679, 691, 1001]	0020-10-06	1
Charm	Edgar	6	2	Training	Trainingf	1000	port1	port1	12.6633675098419	4	0	0	3355	0	0	port1	10_06_20_13_45_33	Food	Cotton	MO	23.4366666666667	45.23	90.9733333333333	['port1', 'port1', 'port1', 'port1']	[737, 810, 807, 1001]	0020-10-06	1
Charm	Edgar	6	2	Training	Trainingf	1000	port3	port3	10.8571531772614	1	1	1	464	199	1001	port3	10_06_20_13_46_08	Limonene	Cotton	Food	23.4366666666667	45.23	90.9733333333333	['port1', 'port2', 'port3']	[464, 199, 1001]	0020-10-06	1
Charm	Edgar	6	2	Training	Trainingf	1000	port3	port3	6.75188779830933	4	2	3	413	211	2716	port3	10_06_20_13_46_56	Gloves	MO	Food	23.4366666666667	45.23	90.9733333333333	['port1', 'port2', 'port3', 'port3', 'port2', 'port1', 'port1', 'port1', 'port3']	[29, 55, 879, 836, 156, 215, 32, 137, 1001]	0020-10-06	1
Charm	Edgar	6	2	Training	Trainingf	1000	port1	port1	4.46787095069885	3	0	0	1499	0	0	port1	10_06_20_13_47_30	Food	Gloves	Gloves	23.4366666666667	45.23	90.9733333333333	['port1', 'port1', 'port1']	[183, 315, 1001]	0020-10-06	1
Charm	Edgar	6	2	Training	Trainingf	1000	port3	port3	7.09478616714478	1	0	2	367	0	1737	port3	10_06_20_13_48_05	Blank	Blank	Food	23.4366666666667	45.23	90.9733333333333	['port1', 'port3', 'port3']	[367, 736, 1001]	0020-10-06	1
Charm	Edgar	6	2	Training	Trainingf	1000	port2	port2	14.6653883457184	1	1	0	558	1001	0	port2	10_06_20_13_48_44	MO	Food	Cotton	23.4366666666667	45.23	90.9733333333333	['port1', 'port2']	[558, 1001]	0020-10-06	1
Charm	Edgar	6	2	Training	Trainingf	1000	port2	port2	4.31964993476868	1	2	0	33	1357	0	port2	10_06_20_13_49_15	Cotton	Food	Cotton	23.4366666666667	45.23	90.9733333333333	['port1', 'port2', 'port2']	[33, 356, 1001]	0020-10-06	1
Charm	Edgar	6	2	Training	Trainingf	1000	port3	port3	12.1805820465088	1	1	4	560	312	2823	port3	10_06_20_13_49_57	Gloves	Cotton	Food	23.4366666666667	45.23	90.9733333333333	['port1', 'port2', 'port3', 'port3', 'port3', 'port3']	[560, 312, 843, 923, 56, 1001]	0020-10-06	1
Charm	Edgar	6	2	Training	Trainingf	1000	port1	port1	3.25068473815918	2	1	0	1707	86	0	port1	10_06_20_13_50_30	Food	Limonene	Limonene	23.4366666666667	45.23	90.9733333333333	['port2', 'port1', 'port1']	[86, 706, 1001]	0020-10-06	1
Charm	Edgar	6	2	Training	Trainingf	1000	port2	port2	11.7707364559174	1	2	0	520	1969	0	port2	10_06_20_13_51_09	Blank	Food	Gloves	23.4366666666667	45.23	90.9733333333333	['port1', 'port2', 'port2']	[520, 968, 1001]	0020-10-06	1
Charm	Mallory	7	1	Training	Trainingf	1000	port3	port3	32.3726627826691	2	1	6	284	117	3595	port3	10_07_20_09_34_25	Limonene	Blank	Food	23.6966666666667	45.4033333333333	90.9266666666667	['port1', 'port2', 'port1', 'port3', 'port3', 'port3', 'port3', 'port3', 'port3']	[239, 117, 45, 800, 560, 142, 405, 687, 1001]	0020-10-07	1
Charm	Mallory	7	1	Training	Trainingf	1000	port2	port2	32.9438440799713	0	9	0	0	4309	0	port2	10_07_20_09_35_38	Blank	Food	Cotton	23.6966666666667	45.4033333333333	90.9266666666667	['port2', 'port2', 'port2', 'port2', 'port2', 'port2', 'port2', 'port2', 'port2']	[98, 899, 60, 143, 524, 686, 22, 876, 1001]	0020-10-07	1
Charm	Mallory	7	1	Training	Trainingf	1000	port2	port2	4.31486463546753	2	6	1	190	4243	451	port2	10_07_20_09_36_29	Blank	Food	Limonene	23.6966666666667	45.4033333333333	90.9266666666667	['port1', 'port3', 'port1', 'port2', 'port2', 'port2', 'port2', 'port2', 'port2']	[24, 451, 166, 881, 545, 893, 904, 19, 1001]	0020-10-07	1
Charm	Mallory	7	1	Training	Trainingf	1000	port2	port2	5.6509530544281	1	3	0	158	2444	0	port2	10_07_20_09_37_03	MO	Food	Limonene	23.6966666666667	45.4033333333333	90.9266666666667	['port1', 'port2', 'port2', 'port2']	[158, 534, 909, 1001]	0020-10-07	1
Charm	Mallory	7	1	Training	Trainingf	1000	port3	port3	16.905308008194	1	1	1	330	154	1001	port3	10_07_20_09_37_43	MO	MO	Food	23.6966666666667	45.4033333333333	90.9266666666667	['port1', 'port2', 'port3']	[330, 154, 1001]	0020-10-07	1
Charm	Mallory	7	1	Training	Trainingf	1000	port1	port1	17.1610927581787	4	0	0	2490	0	0	port1	10_07_20_09_38_28	Food	MO	Limonene	23.6966666666667	45.4033333333333	90.9266666666667	['port1', 'port1', 'port1', 'port1']	[922, 11, 556, 1001]	0020-10-07	1
Charm	Mallory	7	1	Training	Trainingf	1000	port1	port1	3.43655347824097	1	1	1	1001	54	132	port1	10_07_20_09_38_55	Food	Gloves	Limonene	23.6966666666667	45.4033333333333	90.9266666666667	['port3', 'port2', 'port1']	[132, 54, 1001]	0020-10-07	1
Charm	Mallory	7	1	Training	Trainingf	1000	port1	port1	11.4778299331665	1	0	0	1001	0	0	port1	10_07_20_09_39_29	Food	Blank	Limonene	23.6966666666667	45.4033333333333	90.9266666666667	['port1']	[1001]	0020-10-07	1
Charm	Mallory	7	1	Training	Trainingf	1000	port3	port3	7.70271611213684	2	1	1	968	19	1001	port3	10_07_20_09_40_05	Gloves	MO	Food	23.6966666666667	45.4033333333333	90.9266666666667	['port1', 'port1', 'port2', 'port3']	[657, 311, 19, 1001]	0020-10-07	1
Charm	Mallory	7	1	Training	Trainingf	1000	port2	port2	4.76267647743225	1	1	0	172	1001	0	port2	10_07_20_09_40_34	Blank	Food	Gloves	23.6966666666667	45.4033333333333	90.9266666666667	['port1', 'port2']	[172, 1001]	0020-10-07	1
Charm	Mallory	7	1	Training	Trainingf	1000	port1	port1	12.1542489528656	3	0	0	2538	0	0	port1	10_07_20_09_41_13	Food	Limonene	Blank	23.6966666666667	45.4033333333333	90.9266666666667	['port1', 'port1', 'port1']	[833, 704, 1001]	0020-10-07	1
Charm	Mallory	7	1	Training	Trainingf	1000	port3	port3	3.68672680854797	2	0	2	350	0	1726	port3	10_07_20_09_41_52	Limonene	MO	Food	23.6966666666667	45.4033333333333	90.9266666666667	['port1', 'port1', 'port3', 'port3']	[11, 339, 725, 1001]	0020-10-07	1
Charm	Mallory	7	1	Training	Trainingf	1000	port1	port1	4.99320149421692	7	0	0	3783	0	0	port1	10_07_20_09_42_45	Food	Cotton	Limonene	23.6966666666667	45.4033333333333	90.9266666666667	['port1', 'port1', 'port1', 'port1', 'port1', 'port1', 'port1']	[109, 10, 875, 923, 792, 73, 1001]	0020-10-07	1
Charm	Mallory	7	1	Training	Trainingf	1000	port1	port1	7.44547295570374	2	0	0	1426	0	0	port1	10_07_20_09_43_16	Food	Gloves	Cotton	23.6966666666667	45.4033333333333	90.9266666666667	['port1', 'port1']	[425, 1001]	0020-10-07	1
Charm	Mallory	7	1	Training	Trainingf	1000	port2	port2	5.95464205741882	1	1	0	137	1001	0	port2	10_07_20_09_43_45	Blank	Food	Blank	23.6966666666667	45.4033333333333	90.9266666666667	['port1', 'port2']	[137, 1001]	0020-10-07	1
Charm	Mallory	7	1	Training	Trainingf	1000	port3	port3	4.85977721214294	1	1	1	253	340	1001	port3	10_07_20_09_44_15	Blank	Cotton	Food	23.6966666666667	45.4033333333333	90.9266666666667	['port1', 'port2', 'port3']	[253, 340, 1001]	0020-10-07	1
Charm	Mallory	7	1	Training	Trainingf	1000	port1	port1	8.31977105140686	1	1	0	1001	272	0	port1	10_07_20_09_44_47	Food	Cotton	Gloves	23.6966666666667	45.4033333333333	90.9266666666667	['port2', 'port1']	[272, 1001]	0020-10-07	1
Charm	Mallory	7	1	Training	Trainingf	1000	port2	port2	17.1048786640167	1	1	0	553	1001	0	port2	10_07_20_09_45_27	Gloves	Food	MO	23.6966666666667	45.4033333333333	90.9266666666667	['port1', 'port2']	[553, 1001]	0020-10-07	1
Charm	Mallory	7	1	Training	Trainingf	1000	port2	port2	7.64054131507874	1	1	0	909	1001	0	port2	10_07_20_09_45_59	Cotton	Food	Blank	23.6966666666667	45.4033333333333	90.9266666666667	['port1', 'port2']	[909, 1001]	0020-10-07	1
Charm	Mallory	7	1	Training	Trainingf	1000	port3	port3	15.3174824714661	1	1	1	316	306	1001	port3	10_07_20_09_46_38	Limonene	Blank	Food	23.6966666666667	45.4033333333333	90.9266666666667	['port1', 'port2', 'port3']	[316, 306, 1001]	0020-10-07	1
Charm	Mallory	7	1	Training	Trainingf	1000	port1	port1	4.61540269851685	3	0	0	1771	0	0	port1	10_07_20_09_47_07	Food	Gloves	Gloves	23.6966666666667	45.4033333333333	90.9266666666667	['port1', 'port1', 'port1']	[29, 741, 1001]	0020-10-07	1
Charm	Mallory	7	1	Training	Trainingf	1000	port3	port3	14.6821808815002	1	1	1	510	305	1001	port3	10_07_20_09_47_46	MO	Limonene	Food	23.6966666666667	45.4033333333333	90.9266666666667	['port1', 'port2', 'port3']	[510, 305, 1001]	0020-10-07	1
Charm	Mallory	7	1	Training	Trainingf	1000	port2	port2	8.06312870979309	1	1	0	107	1001	0	port2	10_07_20_09_48_18	MO	Food	Blank	23.6966666666667	45.4033333333333	90.9266666666667	['port1', 'port2']	[107, 1001]	0020-10-07	1
Charm	Mallory	7	1	Training	Trainingf	1000	port1	port1	6.52483367919922	1	0	0	1001	0	0	port1	10_07_20_09_48_46	Food	MO	Blank	23.6966666666667	45.4033333333333	90.9266666666667	['port1']	[1001]	0020-10-07	1
Charm	Mallory	7	1	Training	Trainingf	1000	port2	port2	34.8815114498138	1	1	0	279	1001	0	port2	10_07_20_09_49_45	Limonene	Food	MO	23.6966666666667	45.4033333333333	90.9266666666667	['port1', 'port2']	[279, 1001]	0020-10-07	1
Charm	Mallory	7	1	Training	Trainingf	1000	port3	port3	9.03738641738892	2	3	2	959	758	1802	port3	10_07_20_09_50_29	Limonene	Blank	Food	23.6966666666667	45.4033333333333	90.9266666666667	['port1', 'port2', 'port3', 'port2', 'port1', 'port2', 'port3']	[387, 268, 801, 219, 572, 271, 1001]	0020-10-07	1
Charm	Mallory	7	1	Training	Trainingf	1000	port2	port2	3.3120481967926	2	1	0	589	1001	0	port2	10_07_20_09_50_58	Cotton	Food	Cotton	23.6966666666667	45.4033333333333	90.9266666666667	['port1', 'port1', 'port2']	[200, 389, 1001]	0020-10-07	1
Charm	Mallory	7	1	Training	Trainingf	1000	port3	port3	3.59392476081848	1	1	1	224	195	1001	port3	10_07_20_09_51_26	Gloves	Blank	Food	23.6966666666667	45.4033333333333	90.9266666666667	['port1', 'port2', 'port3']	[224, 195, 1001]	0020-10-07	1
Charm	Mallory	7	1	Training	Trainingf	1000	port3	port3	9.83883905410767	1	1	1	320	438	1001	port3	10_07_20_09_52_01	Limonene	Blank	Food	23.6966666666667	45.4033333333333	90.9266666666667	['port1', 'port2', 'port3']	[320, 438, 1001]	0020-10-07	1
Charm	Mallory	7	1	Training	Trainingf	1000	port1	port1	4.62369704246521	2	0	0	1030	0	0	port1	10_07_20_09_52_29	Food	Gloves	Cotton	23.6966666666667	45.4033333333333	90.9266666666667	['port1', 'port1']	[29, 1001]	0020-10-07	1
Charm	Mallory	7	1	Training	Trainingf	1000	port3	port3	4.8628237247467	1	1	1	274	314	1001	port3	10_07_20_09_52_59	Gloves	Blank	Food	23.6966666666667	45.4033333333333	90.9266666666667	['port1', 'port2', 'port3']	[274, 314, 1001]	0020-10-07	1
Charm	Mallory	7	1	Training	Trainingf	1000	port3	port3	9.31931281089783	1	1	1	143	354	1001	port3	10_07_20_09_53_32	Gloves	MO	Food	23.6966666666667	45.4033333333333	90.9266666666667	['port1', 'port2', 'port3']	[143, 354, 1001]	0020-10-07	1
Charm	Mallory	7	1	Training	Trainingf	1000	port2	port2	4.38093256950378	1	1	0	306	1001	0	port2	10_07_20_09_54_00	MO	Food	MO	23.6966666666667	45.4033333333333	90.9266666666667	['port1', 'port2']	[306, 1001]	0020-10-07	1
Charm	Mallory	7	1	Training	Trainingf	1000	port1	port1	7.02077579498291	2	0	0	1190	0	0	port1	10_07_20_09_54_31	Food	Limonene	Cotton	23.6966666666667	45.4033333333333	90.9266666666667	['port1', 'port1']	[189, 1001]	0020-10-07	1
Charm	Mallory	7	1	Training	Trainingf	1000	port2	port2	6.76414465904236	1	1	0	42	1001	0	port2	10_07_20_09_55_01	MO	Food	Limonene	23.6966666666667	45.4033333333333	90.9266666666667	['port1', 'port2']	[42, 1001]	0020-10-07	1
Charm	Mallory	7	1	Training	Trainingf	1000	port1	port1	5.22636580467224	3	0	0	1399	0	0	port1	10_07_20_09_55_30	Food	Limonene	Limonene	23.6966666666667	45.4033333333333	90.9266666666667	['port1', 'port1', 'port1']	[324, 74, 1001]	0020-10-07	1
Charm	Mallory	7	1	Training	Trainingf	1000	port2	port2	11.1804542541504	2	1	0	495	1001	0	port2	10_07_20_09_56_08	Limonene	Food	Gloves	23.6966666666667	45.4033333333333	90.9266666666667	['port1', 'port1', 'port2']	[471, 24, 1001]	0020-10-07	1
Charm	Mallory	7	1	Training	Trainingf	1000	port1	port1	4.79546332359314	4	0	0	1353	0	0	port1	10_07_20_09_56_37	Food	Limonene	Gloves	23.6966666666667	45.4033333333333	90.9266666666667	['port1', 'port1', 'port1', 'port1']	[187, 79, 86, 1001]	0020-10-07	1
Charm	Mallory	7	1	Training	Trainingf	1000	port3	port3	6.3294780254364	1	1	1	130	464	1001	port3	10_07_20_09_57_08	Blank	MO	Food	23.6966666666667	45.4033333333333	90.9266666666667	['port1', 'port2', 'port3']	[130, 464, 1001]	0020-10-07	1
Charm	Mallory	7	1	Training	Trainingf	1000	port3	port3	11.0292904376984	1	1	1	380	263	1001	port3	10_07_20_09_57_43	Limonene	Cotton	Food	23.6966666666667	45.4033333333333	90.9266666666667	['port1', 'port2', 'port3']	[380, 263, 1001]	0020-10-07	1
Charm	Edgar	7	2	Training	Trainingf	1500	port3	port3	18.3905148506165	4	6	17	2282	890	12714	port1	10_07_20_13_18_23	Cotton	Limonene	Food	24.2633333333333	41.4766666666667	90.88	['port1', 'port2', 'port3', 'port1', 'port2', 'port2', 'port3', 'port2', 'port3', 'port3', 'port1', 'port2', 'port3', 'port2', 'port1', 'port3', 'port3', 'port3', 'port3', 'port3', 'port3', 'port3', 'port3', 'port3', 'port3', 'port3', 'port3']	[151, 155, 638, 67, 83, 247, 437, 117, 558, 1186, 563, 135, 771, 153, 1501, 654, 573, 2, 1300, 671, 533, 613, 1184, 959, 772, 362, 1501]	0020-10-07	0
Charm	Edgar	7	2	Training	Trainingf	1500	port1	port1	10.8202259540558	5	2	1	4305	168	611	port1	10_07_20_13_19_23	Food	MO	Limonene	24.2633333333333	41.4766666666667	90.88	['port2', 'port1', 'port2', 'port3', 'port1', 'port1', 'port1', 'port1']	[78, 677, 90, 611, 1166, 168, 793, 1501]	0020-10-07	1
Charm	Edgar	7	2	Training	Trainingf	1500	port2	port2	9.37740635871887	2	6	1	672	5457	755	port2	10_07_20_13_20_27	Limonene	Food	MO	24.2633333333333	41.4766666666667	90.88	['port1', 'port2', 'port2', 'port2', 'port2', 'port3', 'port2', 'port1', 'port2']	[252, 1198, 149, 700, 552, 755, 1357, 420, 1501]	0020-10-07	1
Charm	Edgar	7	2	Training	Trainingf	1500	port2	port2	3.84660363197327	3	5	1	331	4523	494	port2	10_07_20_13_21_22	Cotton	Food	MO	24.2633333333333	41.4766666666667	90.88	['port2', 'port1', 'port2', 'port2', 'port2', 'port1', 'port1', 'port3', 'port2']	[81, 76, 795, 1041, 1105, 98, 157, 494, 1501]	0020-10-07	1
Charm	Edgar	7	2	Training	Trainingf	1500	port1	port1	21.6085534095764	2	0	0	2334	0	0	port1	10_07_20_13_22_09	Food	Blank	Blank	24.2633333333333	41.4766666666667	90.88	['port1', 'port1']	[833, 1501]	0020-10-07	1
Charm	Edgar	7	2	Training	Trainingf	1500	port1	port1	12.4575116634369	2	0	0	2098	0	0	port1	10_07_20_13_22_46	Food	Blank	MO	24.2633333333333	41.4766666666667	90.88	['port1', 'port1']	[597, 1501]	0020-10-07	1
Charm	Edgar	7	2	Training	Trainingf	1500	port3	port3	34.3094530105591	2	3	7	730	866	5246	port3	10_07_20_13_24_44	MO	MO	Food	24.2633333333333	41.4766666666667	90.88	['port2', 'port3', 'port1', 'port3', 'port2', 'port3', 'port3', 'port3', 'port1', 'port2', 'port3', 'port3']	[404, 466, 482, 810, 383, 813, 52, 598, 248, 79, 1006, 1501]	0020-10-07	1
Charm	Edgar	7	2	Training	Trainingf	1500	port2	port2	14.9111173152924	2	2	0	51	2799	0	port2	10_07_20_13_25_27	Cotton	Food	Cotton	24.2633333333333	41.4766666666667	90.88	['port1', 'port1', 'port2', 'port2']	[26, 25, 1298, 1501]	0020-10-07	1
Charm	Edgar	7	2	Training	Trainingf	1500	port3	port3	38.7763004302979	4	6	6	1264	597	5691	port3	10_07_20_13_27_26	Blank	Blank	Food	24.2633333333333	41.4766666666667	90.88	['port1', 'port2', 'port3', 'port2', 'port1', 'port2', 'port2', 'port3', 'port3', 'port1', 'port2', 'port3', 'port1', 'port2', 'port3', 'port3']	[183, 151, 770, 181, 442, 123, 12, 231, 914, 463, 95, 893, 176, 35, 1382, 1501]	0020-10-07	1
Charm	Edgar	7	2	Training	Trainingf	1500	port1	port1	15.5859217643738	3	0	0	3258	0	0	port1	10_07_20_13_28_09	Food	Cotton	Limonene	24.2633333333333	41.4766666666667	90.88	['port1', 'port1', 'port1']	[1022, 735, 1501]	0020-10-07	1
Charm	Edgar	7	2	Training	Trainingf	1500	port2	port2	18.2547750473022	1	1	0	336	1501	0	port2	10_07_20_13_28_51	Limonene	Food	Gloves	24.2633333333333	41.4766666666667	90.88	['port1', 'port2']	[336, 1501]	0020-10-07	1
Charm	Edgar	7	2	Training	Trainingf	1500	port1	port1	11.6011700630188	1	0	0	1501	0	0	port1	10_07_20_13_29_24	Food	Limonene	Blank	24.2633333333333	41.4766666666667	90.88	['port1']	[1501]	0020-10-07	1
Charm	Edgar	7	2	Training	Trainingf	1500	port3	port3	6.52176928520203	3	2	2	621	444	2506	port3	10_07_20_13_30_15	MO	Limonene	Food	24.2633333333333	41.4766666666667	90.88	['port1', 'port2', 'port1', 'port1', 'port2', 'port3', 'port3']	[95, 170, 112, 414, 274, 1005, 1501]	0020-10-07	1
Charm	Edgar	7	2	Training	Trainingf	1500	port1	port1	12.4322640895844	1	0	0	1501	0	0	port1	10_07_20_13_30_50	Food	Gloves	Gloves	24.2633333333333	41.4766666666667	90.88	['port1']	[1501]	0020-10-07	1
Charm	Edgar	7	2	Training	Trainingf	1500	port3	port3	8.07967042922974	1	1	1	482	397	1501	port3	10_07_20_13_31_23	MO	Blank	Food	24.2633333333333	41.4766666666667	90.88	['port1', 'port2', 'port3']	[482, 397, 1501]	0020-10-07	1
Charm	Edgar	7	2	Training	Trainingf	1500	port1	port1	6.89131689071655	4	0	0	3586	0	0	port1	10_07_20_13_32_04	Food	Gloves	Cotton	24.2633333333333	41.4766666666667	90.88	['port1', 'port1', 'port1', 'port1']	[513, 749, 823, 1501]	0020-10-07	1
Charm	Edgar	7	2	Training	Trainingf	1500	port3	port3	11.2878785133362	1	1	1	364	167	1501	port3	10_07_20_13_32_40	Limonene	Blank	Food	24.2633333333333	41.4766666666667	90.88	['port1', 'port2', 'port3']	[364, 167, 1501]	0020-10-07	1
Charm	Edgar	7	2	Training	Trainingf	1500	port1	port1	5.77990770339966	3	0	0	2826	0	0	port1	10_07_20_13_33_13	Food	Gloves	Limonene	24.2633333333333	41.4766666666667	90.88	['port1', 'port1', 'port1']	[307, 1018, 1501]	0020-10-07	1
Charm	Edgar	7	2	Training	Trainingf	1500	port2	port2	11.497786283493	2	1	0	279	1501	0	port2	10_07_20_13_33_49	MO	Food	MO	24.2633333333333	41.4766666666667	90.88	['port1', 'port1', 'port2']	[254, 25, 1501]	0020-10-07	1
Charm	Edgar	7	2	Training	Trainingf	1500	port2	port2	15.5735051631927	1	1	0	377	1501	0	port2	10_07_20_13_34_28	Blank	Food	Blank	24.2633333333333	41.4766666666667	90.88	['port1', 'port2']	[377, 1501]	0020-10-07	1
Charm	Edgar	7	2	Training	Trainingf	1500	port2	port2	21.2657127380371	2	4	1	1056	3906	759	port2	10_07_20_13_35_25	Gloves	Food	Gloves	24.2633333333333	41.4766666666667	90.88	['port1', 'port2', 'port3', 'port2', 'port2', 'port1', 'port2']	[265, 356, 759, 1365, 684, 791, 1501]	0020-10-07	1
Charm	Edgar	7	2	Training	Trainingf	1500	port3	port3	17.3891441822052	1	1	1	366	479	1501	port3	10_07_20_13_36_07	Blank	Gloves	Food	24.2633333333333	41.4766666666667	90.88	['port1', 'port2', 'port3']	[366, 479, 1501]	0020-10-07	1
Charm	Edgar	7	2	Training	Trainingf	1500	port1	port1	5.28340172767639	4	0	0	2845	0	0	port1	10_07_20_13_36_54	Food	Limonene	Blank	24.2633333333333	41.4766666666667	90.88	['port1', 'port1', 'port1', 'port1']	[118, 222, 1004, 1501]	0020-10-07	1
Charm	Edgar	7	2	Training	Trainingf	1500	port1	port1	19.6618976593018	3	1	1	3170	642	507	port1	10_07_20_13_38_19	Food	Limonene	Limonene	24.2633333333333	41.4766666666667	90.88	['port1', 'port1', 'port2', 'port3', 'port1']	[770, 899, 642, 507, 1501]	0020-10-07	1
Charm	Edgar	7	2	Training	Trainingf	1500	port2	port2	23.0539004802704	1	1	0	242	1501	0	port2	10_07_20_13_39_06	MO	Food	Limonene	24.2633333333333	41.4766666666667	90.88	['port1', 'port2']	[242, 1501]	0020-10-07	1
Charm	Edgar	7	2	Training	Trainingf	1500	port1	port1	5.69569492340088	2	1	0	1949	285	0	port1	10_07_20_13_39_39	Food	Gloves	MO	24.2633333333333	41.4766666666667	90.88	['port1', 'port2', 'port1']	[448, 285, 1501]	0020-10-07	1
Charm	Edgar	7	2	Training	Trainingf	1500	port3	port3	13.8247742652893	1	1	2	415	126	2942	port3	10_07_20_13_40_21	Limonene	Limonene	Food	24.2633333333333	41.4766666666667	90.88	['port1', 'port2', 'port3', 'port3']	[415, 126, 1441, 1501]	0020-10-07	1
Charm	Edgar	7	2	Training	Trainingf	1500	port1	port1	14.3847179412842	2	0	0	2524	0	0	port1	10_07_20_13_41_09	Food	Limonene	Blank	24.2633333333333	41.4766666666667	90.88	['port1', 'port1']	[1023, 1501]	0020-10-07	1
Charm	Edgar	7	2	Training	Trainingf	1500	port2	port2	15.9147217273712	1	3	1	66	3074	390	port2	10_07_20_13_41_58	MO	Food	Limonene	24.2633333333333	41.4766666666667	90.88	['port1', 'port2', 'port3', 'port2', 'port2']	[66, 382, 390, 1191, 1501]	0020-10-07	1
Charm	Edgar	7	2	Training	Trainingf	1500	port3	port3	12.4380385875702	1	1	1	185	376	1501	port3	10_07_20_13_42_35	MO	Cotton	Food	24.2633333333333	41.4766666666667	90.88	['port1', 'port2', 'port3']	[185, 376, 1501]	0020-10-07	1
Charm	Edgar	7	2	Training	Trainingf	1500	port1	port1	6.47901654243469	6	0	0	5221	0	0	port1	10_07_20_13_43_17	Food	Cotton	MO	24.2633333333333	41.4766666666667	90.88	['port1', 'port1', 'port1', 'port1', 'port1', 'port1']	[359, 787, 975, 613, 986, 1501]	0020-10-07	1
Charm	Edgar	7	2	Training	Trainingf	1500	port2	port2	14.2502701282501	2	1	0	1138	1501	0	port2	10_07_20_13_44_08	Cotton	Food	Gloves	24.2633333333333	41.4766666666667	90.88	['port1', 'port1', 'port2']	[567, 571, 1501]	0020-10-07	1
Charm	Edgar	7	2	Training	Trainingf	1500	port3	port3	13.0282320976257	1	3	3	255	607	3304	port3	10_07_20_13_45_16	Blank	Limonene	Food	24.2633333333333	41.4766666666667	90.88	['port1', 'port2', 'port3', 'port2', 'port3', 'port2', 'port3']	[255, 370, 384, 132, 1419, 105, 1501]	0020-10-07	1
Charm	Edgar	7	2	Training	Trainingf	1500	port2	port2	16.1232650279999	1	1	0	314	1501	0	port2	10_07_20_13_45_56	Gloves	Food	Blank	24.2633333333333	41.4766666666667	90.88	['port1', 'port2']	[314, 1501]	0020-10-07	1
Charm	Edgar	7	2	Training	Trainingf	1500	port3	port3	14.0903611183167	1	2	1	654	596	1501	port3	10_07_20_13_46_36	Limonene	Limonene	Food	24.2633333333333	41.4766666666667	90.88	['port2', 'port1', 'port2', 'port3']	[311, 654, 285, 1501]	0020-10-07	1
Charm	Edgar	7	2	Training	Trainingf	1500	port3	port3	20.3489878177643	1	2	2	272	1521	2615	port3	10_07_20_13_47_40	Blank	Cotton	Food	24.2633333333333	41.4766666666667	90.88	['port1', 'port2', 'port3', 'port2', 'port3']	[272, 311, 1114, 1210, 1501]	0020-10-07	1
Charm	Edgar	7	2	Training	Trainingf	1500	port2	port2	20.4687917232513	1	1	0	413	1501	0	port2	10_07_20_13_48_25	Cotton	Food	Blank	24.2633333333333	41.4766666666667	90.88	['port1', 'port2']	[413, 1501]	0020-10-07	1
Charm	Edgar	7	2	Training	Trainingf	1500	port3	port3	13.5566098690033	1	1	1	188	153	1501	port3	10_07_20_13_49_03	MO	Gloves	Food	24.2633333333333	41.4766666666667	90.88	['port1', 'port2', 'port3']	[188, 153, 1501]	0020-10-07	1
Charm	Edgar	7	2	Training	Trainingf	1500	port1	port1	16.0813660621643	1	0	0	1501	0	0	port1	10_07_20_13_49_41	Food	Limonene	Gloves	24.2633333333333	41.4766666666667	90.88	['port1']	[1501]	0020-10-07	1
Charm	Edgar	7	2	Training	Trainingf	1500	port1	port1	15.6493203639984	4	1	1	4056	54	751	port1	10_07_20_13_50_47	Food	Cotton	MO	24.2633333333333	41.4766666666667	90.88	['port2', 'port3', 'port1', 'port1', 'port1', 'port1']	[54, 751, 861, 1140, 554, 1501]	0020-10-07	1
Charm	Mallory	8	1	Training	Trainingf	1750	port1	port1	25.7218308448792	28	0	0	9983	0	0	port1	10_08_20_08_55_49	Food	MO	Limonene	22.5533333333333	39.2866666666667	90.79	['port1', 'port1', 'port1', 'port1', 'port1', 'port1', 'port1', 'port1', 'port1', 'port1', 'port1', 'port1', 'port1', 'port1', 'port1', 'port1', 'port1', 'port1', 'port1', 'port1', 'port1', 'port1', 'port1', 'port1', 'port1', 'port1', 'port1', 'port1']	[940, 578, 105, 211, 166, 58, 27, 464, 195, 96, 475, 561, 35, 8, 86, 177, 68, 66, 482, 56, 910, 238, 468, 612, 264, 762, 124, 1751]	0020-10-08	1
Charm	Mallory	8	1	Training	Trainingf	1750	port2	port2	7.51621389389038	1	3	0	182	3100	0	port2	10_08_20_08_56_27	Gloves	Food	Limonene	22.5533333333333	39.2866666666667	90.79	['port1', 'port2', 'port2', 'port2']	[182, 1327, 22, 1751]	0020-10-08	1
Charm	Mallory	8	1	Training	Trainingf	1750	port2	port2	4.43116974830627	2	7	1	678	5958	826	port2	10_08_20_08_57_21	Limonene	Food	Gloves	22.5533333333333	39.2866666666667	90.79	['port1', 'port2', 'port2', 'port1', 'port3', 'port2', 'port2', 'port2', 'port2', 'port2']	[150, 392, 449, 528, 826, 1097, 1414, 6, 849, 1751]	0020-10-08	1
Charm	Mallory	8	1	Training	Trainingf	1750	port3	port3	5.28137040138245	1	1	3	93	132	3778	port3	10_08_20_08_57_57	Blank	Cotton	Food	22.5533333333333	39.2866666666667	90.79	['port1', 'port2', 'port3', 'port3', 'port3']	[93, 132, 1611, 416, 1751]	0020-10-08	1
Charm	Mallory	8	1	Training	Trainingf	1750	port1	port1	8.30199384689331	6	0	0	5040	0	0	port1	10_08_20_08_58_38	Food	Gloves	Cotton	22.5533333333333	39.2866666666667	90.79	['port1', 'port1', 'port1', 'port1', 'port1', 'port1']	[1583, 685, 191, 439, 391, 1751]	0020-10-08	1
Charm	Edgar	8	2	Training	Trainingf	1750	port1	port1	24.9907214641571	5	0	0	4590	0	0	port1	10_08_20_12_37_17	Food	Limonene	Cotton	24.58	44.5033333333333	90.82	['port1', 'port1', 'port1', 'port1', 'port1']	[510, 413, 388, 1528, 1751]	0020-10-08	1
Charm	Edgar	8	2	Training	Trainingf	1750	port3	port3	5.14916801452637	1	1	1	191	361	1751	port3	10_08_20_12_37_49	Limonene	Gloves	Food	24.58	44.5033333333333	90.82	['port1', 'port2', 'port3']	[191, 361, 1751]	0020-10-08	1
Charm	Edgar	8	2	Training	Trainingf	1750	port2	port2	8.90797662734985	0	2	0	0	2915	0	port2	10_08_20_12_38_23	Cotton	Food	MO	24.58	44.5033333333333	90.82	['port2', 'port2']	[1164, 1751]	0020-10-08	1
Charm	Edgar	8	2	Training	Trainingf	1750	port2	port2	5.40478372573853	1	2	0	195	2178	0	port2	10_08_20_12_38_54	Cotton	Food	Blank	24.58	44.5033333333333	90.82	['port1', 'port2', 'port2']	[195, 427, 1751]	0020-10-08	1
Charm	Edgar	8	2	Training	Trainingf	1750	port2	port2	12.3867380619049	1	3	0	443	3821	0	port2	10_08_20_12_39_41	MO	Food	Cotton	24.58	44.5033333333333	90.82	['port1', 'port2', 'port2', 'port2']	[443, 859, 1211, 1751]	0020-10-08	1
Charm	Edgar	8	2	Training	Trainingf	1750	port3	port3	5.92508292198181	2	2	2	160	741	2201	port3	10_08_20_12_40_21	MO	MO	Food	24.58	44.5033333333333	90.82	['port1', 'port2', 'port3', 'port1', 'port2', 'port3']	[113, 113, 450, 47, 628, 1751]	0020-10-08	1
Charm	Edgar	8	2	Training	Trainingf	1750	port1	port1	6.13247776031494	3	0	0	2019	0	0	port1	10_08_20_12_40_54	Food	Blank	Limonene	24.58	44.5033333333333	90.82	['port1', 'port1', 'port1']	[6, 262, 1751]	0020-10-08	1
Charm	Edgar	8	2	Training	Trainingf	1750	port2	port2	29.0702157020569	5	5	1	1086	6411	629	port2	10_08_20_12_42_17	MO	Food	Gloves	24.58	44.5033333333333	90.82	['port1', 'port1', 'port2', 'port1', 'port3', 'port2', 'port1', 'port1', 'port2', 'port2', 'port2']	[287, 62, 1749, 70, 629, 1058, 521, 146, 1747, 106, 1751]	0020-10-08	1
Charm	Edgar	8	2	Training	Trainingf	1750	port3	port3	17.2297525405884	0	1	1	0	278	1751	port3	10_08_20_12_42_58	Blank	Blank	Food	24.58	44.5033333333333	90.82	['port2', 'port3']	[278, 1751]	0020-10-08	1
Charm	Edgar	8	2	Training	Trainingf	1750	port1	port1	4.04210615158081	2	1	1	1789	357	309	port1	10_08_20_12_43_40	Food	Blank	MO	24.58	44.5033333333333	90.82	['port1', 'port2', 'port3', 'port1']	[38, 357, 309, 1751]	0020-10-08	1
Charm	Edgar	8	2	Training	Trainingf	1750	port3	port3	8.39066481590271	1	1	1	655	110	1751	port3	10_08_20_12_44_13	Cotton	Cotton	Food	24.58	44.5033333333333	90.82	['port1', 'port2', 'port3']	[655, 110, 1751]	0020-10-08	1
Charm	Edgar	8	2	Training	Trainingf	1750	port1	port1	5.58253073692322	5	0	0	3674	0	0	port1	10_08_20_12_44_49	Food	Blank	MO	24.58	44.5033333333333	90.82	['port1', 'port1', 'port1', 'port1', 'port1']	[82, 260, 1194, 387, 1751]	0020-10-08	1
Charm	Edgar	8	2	Training	Trainingf	1750	port3	port3	9.39444041252136	3	3	3	720	450	3405	port3	10_08_20_12_45_55	Limonene	Limonene	Food	24.58	44.5033333333333	90.82	['port1', 'port2', 'port3', 'port1', 'port2', 'port3', 'port1', 'port2', 'port3']	[216, 95, 750, 330, 195, 904, 174, 160, 1751]	0020-10-08	1
Charm	Edgar	8	2	Training	Trainingf	1750	port1	port1	20.9892773628235	2	0	0	3147	0	0	port1	10_08_20_12_46_42	Food	Blank	Gloves	24.58	44.5033333333333	90.82	['port1', 'port1']	[1396, 1751]	0020-10-08	1
Charm	Edgar	8	2	Training	Trainingf	1750	port1	port1	7.18092489242554	8	0	0	6429	0	0	port1	10_08_20_12_47_28	Food	Blank	Gloves	24.58	44.5033333333333	90.82	['port1', 'port1', 'port1', 'port1', 'port1', 'port1', 'port1', 'port1']	[141, 1556, 648, 97, 657, 842, 737, 1751]	0020-10-08	1
Charm	Edgar	8	2	Training	Trainingf	1750	port2	port2	8.92892479896545	2	1	0	571	1751	0	port2	10_08_20_12_48_06	Limonene	Food	Gloves	24.58	44.5033333333333	90.82	['port1', 'port1', 'port2']	[51, 520, 1751]	0020-10-08	1
Charm	Edgar	8	2	Training	Trainingf	1750	port3	port3	11.1377458572388	1	1	1	401	221	1751	port3	10_08_20_12_48_42	MO	Limonene	Food	24.58	44.5033333333333	90.82	['port1', 'port2', 'port3']	[401, 221, 1751]	0020-10-08	1
Charm	Edgar	8	2	Training	Trainingf	1750	port2	port2	11.9700403213501	2	2	0	62	2820	0	port2	10_08_20_12_49_21	Gloves	Food	Cotton	24.58	44.5033333333333	90.82	['port1', 'port1', 'port2', 'port2']	[6, 56, 1069, 1751]	0020-10-08	1
Charm	Edgar	8	2	Training	Trainingf	1750	port1	port1	4.76909017562866	2	0	0	2829	0	0	port1	10_08_20_12_49_54	Food	Cotton	Blank	24.58	44.5033333333333	90.82	['port1', 'port1']	[1078, 1751]	0020-10-08	1
Charm	Edgar	8	2	Training	Trainingf	1750	port2	port2	13.1147165298462	1	2	0	244	2783	0	port2	10_08_20_12_50_35	Blank	Food	Limonene	24.58	44.5033333333333	90.82	['port1', 'port2', 'port2']	[244, 1032, 1751]	0020-10-08	1
Charm	Edgar	8	2	Training	Trainingf	1750	port1	port1	10.0391991138458	1	0	0	1751	0	0	port1	10_08_20_12_51_06	Food	MO	Cotton	24.58	44.5033333333333	90.82	['port1']	[1751]	0020-10-08	1
Charm	Edgar	8	2	Training	Trainingf	1750	port1	port1	10.4651086330414	3	0	0	3425	0	0	port1	10_08_20_12_51_51	Food	Blank	MO	24.58	44.5033333333333	90.82	['port1', 'port1', 'port1']	[963, 711, 1751]	0020-10-08	1
Charm	Edgar	8	2	Training	Trainingf	1750	port1	port1	13.9529147148132	1	1	0	1751	365	0	port1	10_08_20_12_52_29	Food	Blank	Limonene	24.58	44.5033333333333	90.82	['port2', 'port1']	[365, 1751]	0020-10-08	1
Charm	Edgar	8	2	Training	Trainingf	1750	port3	port3	4.35605406761169	1	2	2	67	762	2825	port3	10_08_20_12_53_03	Limonene	Cotton	Food	24.58	44.5033333333333	90.82	['port1', 'port2', 'port2', 'port3', 'port3']	[67, 222, 540, 1074, 1751]	0020-10-08	1
Charm	Edgar	8	2	Training	Trainingf	1750	port3	port3	8.55642747879028	1	0	1	277	0	1751	port3	10_08_20_12_53_36	Limonene	Limonene	Food	24.58	44.5033333333333	90.82	['port1', 'port3']	[277, 1751]	0020-10-08	1
Charm	Edgar	8	2	Training	Trainingf	1750	port2	port2	13.3838315010071	1	3	0	197	3557	0	port2	10_08_20_12_54_17	Gloves	Food	Blank	24.58	44.5033333333333	90.82	['port1', 'port2', 'port2', 'port2']	[197, 1276, 530, 1751]	0020-10-08	1
Charm	Edgar	8	2	Training	Trainingf	1750	port2	port2	18.1558718681335	2	2	0	442	2254	0	port2	10_08_20_12_55_07	MO	Food	Limonene	24.58	44.5033333333333	90.82	['port1', 'port2', 'port1', 'port2']	[327, 503, 115, 1751]	0020-10-08	1
Charm	Edgar	8	2	Training	Trainingf	1750	port2	port2	2.48652482032776	1	1	0	35	1751	0	port2	10_08_20_12_55_34	Blank	Food	MO	24.58	44.5033333333333	90.82	['port1', 'port2']	[35, 1751]	0020-10-08	1
Charm	Edgar	8	2	Training	Trainingf	1750	port2	port2	12.4234719276428	1	1	0	390	1751	0	port2	10_08_20_12_56_11	MO	Food	MO	24.58	44.5033333333333	90.82	['port1', 'port2']	[390, 1751]	0020-10-08	1
Charm	Edgar	8	2	Training	Trainingf	1750	port3	port3	5.51057863235474	1	1	1	241	187	1751	port3	10_08_20_12_56_42	Gloves	Blank	Food	24.58	44.5033333333333	90.82	['port1', 'port2', 'port3']	[241, 187, 1751]	0020-10-08	1
Charm	Edgar	8	2	Training	Trainingf	1750	port2	port2	13.369616985321	1	2	0	200	3252	0	port2	10_08_20_12_57_22	Cotton	Food	Gloves	24.58	44.5033333333333	90.82	['port1', 'port2', 'port2']	[200, 1501, 1751]	0020-10-08	1
Charm	Edgar	8	2	Training	Trainingf	1750	port3	port3	10.2943303585052	1	1	1	435	459	1751	port3	10_08_20_12_57_58	Limonene	Limonene	Food	24.58	44.5033333333333	90.82	['port1', 'port2', 'port3']	[435, 459, 1751]	0020-10-08	1
Charm	Edgar	8	2	Training	Trainingf	1750	port3	port3	14.0703308582306	1	1	1	274	241	1751	port3	10_08_20_12_58_37	Limonene	Blank	Food	24.58	44.5033333333333	90.82	['port1', 'port2', 'port3']	[274, 241, 1751]	0020-10-08	1
Charm	Edgar	8	2	Training	Trainingf	1750	port3	port3	3.85821795463562	0	1	2	0	86	2441	port3	10_08_20_12_59_06	Gloves	Limonene	Food	24.58	44.5033333333333	90.82	['port2', 'port3', 'port3']	[86, 690, 1751]	0020-10-08	1
Charm	Edgar	8	2	Training	Trainingf	1750	port1	port1	11.8648276329041	1	0	0	1751	0	0	port1	10_08_20_12_59_39	Food	Cotton	Blank	24.58	44.5033333333333	90.82	['port1']	[1751]	0020-10-08	1
Charm	Edgar	8	2	Training	Trainingf	1750	port3	port3	3.54434776306152	1	1	2	180	238	2226	port3	10_08_20_13_00_09	MO	Gloves	Food	24.58	44.5033333333333	90.82	['port1', 'port2', 'port3', 'port3']	[180, 238, 475, 1751]	0020-10-08	1
Charm	Edgar	8	2	Training	Trainingf	1750	port1	port1	12.1599442958832	1	0	0	1751	0	0	port1	10_08_20_13_00_43	Food	Cotton	Cotton	24.58	44.5033333333333	90.82	['port1']	[1751]	0020-10-08	1
Charm	Edgar	8	2	Training	Trainingf	1750	port2	port2	5.32869052886963	0	2	0	0	2083	0	port2	10_08_20_13_01_17	MO	Food	Limonene	24.58	44.5033333333333	90.82	['port2', 'port2']	[332, 1751]	0020-10-08	1
Charm	Edgar	8	2	Training	Trainingf	1750	port2	port2	5.0502986907959	0	2	1	0	2046	265	port2	10_08_20_13_01_49	Blank	Food	Cotton	24.58	44.5033333333333	90.82	['port3', 'port2', 'port2']	[265, 295, 1751]	0020-10-08	1
Charm	Edgar	8	2	Training	Trainingf	1750	port1	port1	16.7546539306641	1	0	0	1751	0	0	port1	10_08_20_13_02_28	Food	Cotton	Limonene	24.58	44.5033333333333	90.82	['port1']	[1751]	0020-10-08	1
Charm	Edgar	9	1	Training	Trainingf	2000	port2	port2	27.5875353813171	3	9	1	942	8157	568	port2	10_09_20_13_56_50	Limonene	Food	MO	25.5233333333333	40.6566666666667	90.38	['port1', 'port1', 'port2', 'port2', 'port2', 'port2', 'port2', 'port2', 'port2', 'port3', 'port1', 'port2', 'port2']	[6, 344, 69, 1100, 105, 199, 1342, 1860, 320, 568, 592, 1161, 2001]	0020-10-09	1
Charm	Edgar	9	1	Training	Trainingf	2000	port2	port2	10.3033425807953	1	1	0	202	2001	0	port2	10_09_20_13_57_25	Cotton	Food	Blank	25.5233333333333	40.6566666666667	90.38	['port1', 'port2']	[202, 2001]	0020-10-09	1
Charm	Edgar	9	1	Training	Trainingf	2000	port3	port3	9.56204795837402	1	1	1	74	430	2001	port3	10_09_20_13_58_00	Cotton	MO	Food	25.5233333333333	40.6566666666667	90.38	['port1', 'port2', 'port3']	[74, 430, 2001]	0020-10-09	1
Charm	Edgar	9	1	Training	Trainingf	2000	port3	port3	17.1518607139587	1	1	1	244	86	2001	port3	10_09_20_13_58_42	Cotton	MO	Food	25.5233333333333	40.6566666666667	90.38	['port1', 'port2', 'port3']	[244, 86, 2001]	0020-10-09	1
Charm	Edgar	9	1	Training	Trainingf	2000	port1	port1	9.08461213111877	4	0	0	5243	0	0	port1	10_09_20_13_59_21	Food	Limonene	Limonene	25.5233333333333	40.6566666666667	90.38	['port1', 'port1', 'port1', 'port1']	[1438, 75, 1729, 2001]	0020-10-09	1
Charm	Edgar	9	1	Training	Trainingf	2000	port1	port1	11.4473176002502	6	0	0	6180	0	0	port1	10_09_20_14_00_12	Food	MO	MO	25.5233333333333	40.6566666666667	90.38	['port1', 'port1', 'port1', 'port1', 'port1', 'port1']	[1641, 1276, 210, 892, 160, 2001]	0020-10-09	1
Charm	Edgar	9	1	Training	Trainingf	2000	port2	port2	7.61064195632935	1	1	0	269	2001	0	port2	10_09_20_14_00_44	MO	Food	MO	25.5233333333333	40.6566666666667	90.38	['port1', 'port2']	[269, 2001]	0020-10-09	1
Charm	Edgar	9	1	Training	Trainingf	2000	port2	port2	10.1012749671936	1	4	0	293	4186	0	port2	10_09_20_14_01_23	Blank	Food	Cotton	25.5233333333333	40.6566666666667	90.38	['port1', 'port2', 'port2', 'port2', 'port2']	[293, 87, 1156, 942, 2001]	0020-10-09	1
Charm	Edgar	9	1	Training	Trainingf	2000	port1	port1	10.4926962852478	1	1	0	2001	236	0	port1	10_09_20_14_01_58	Food	Gloves	Blank	25.5233333333333	40.6566666666667	90.38	['port2', 'port1']	[236, 2001]	0020-10-09	1
Charm	Edgar	9	1	Training	Trainingf	2000	port3	port3	3.98477482795715	0	0	3	0	0	4176	port3	10_09_20_14_02_29	Limonene	MO	Food	25.5233333333333	40.6566666666667	90.38	['port3', 'port3', 'port3']	[722, 1453, 2001]	0020-10-09	1
Charm	Edgar	9	1	Training	Trainingf	2000	port1	port1	6.20412087440491	2	0	0	2079	0	0	port1	10_09_20_14_03_00	Food	Gloves	MO	25.5233333333333	40.6566666666667	90.38	['port1', 'port1']	[78, 2001]	0020-10-09	1
Charm	Edgar	10	2	Operational	Trainingf	4000	port3	port3	17.21595168	0	0	16	0	0	26439	port3	10_20_20_13_46_10	Gloves	Gloves	Food	23.16	59.81	76.13	['port3', 'port3', 'port3', 'port3', 'port3', 'port3', 'port3', 'port3', 'port3', 'port3', 'port3', 'port3', 'port3', 'port3', 'port3', 'port3']	[240, 201, 237, 861, 669, 3, 885, 2859, 3023, 887, 1351, 1122, 3877, 2289, 3934, 4001]	0020-10-20	1
Charm	Edgar	10	2	Operational	Trainingf	4000	port2	port2	11.8173573	0	3	0	0	7206	0	port2	10_20_20_13_46_55	Limonene	Food	Blank	23.16	59.81	76.13	['port2', 'port2', 'port2']	[130, 3075, 4001]	0020-10-20	1
Charm	Edgar	10	2	Operational	Trainingf	4000	port2	port2	5.760641813	0	1	1	0	4001	79	port2	10_20_20_13_47_27	Limonene	Food	MO	23.16	59.81	76.13	['port3', 'port2']	[79, 4001]	0020-10-20	1
Charm	Edgar	10	2	Operational	Trainingf	4000	port2	port2	6.101768017	0	1	2	0	4001	278	port2	10_20_20_13_48_02	Blank	Food	Cotton	23.16	59.81	76.13	['port3', 'port3', 'port2']	[107, 171, 4001]	0020-10-20	1
Charm	Edgar	10	2	Operational	Trainingf	4000	port1	port1	5.705056667	2	2	0	7729	266	0	port1	10_20_20_13_48_43	Food	Blank	Limonene	23.16	59.81	76.13	['port2', 'port1', 'port2', 'port1']	[79, 3728, 187, 4001]	0020-10-20	1
Charm	Edgar	10	2	Operational	Trainingf	4000	port3	port3	5.064836264	1	2	1	1137	438	4001	port3	10_20_20_13_49_19	MO	MO	Food	23.16	59.81	76.13	['port2', 'port1', 'port2', 'port3']	[90, 1137, 348, 4001]	0020-10-20	1
Charm	Edgar	10	2	Operational	Trainingf	4000	port1	port1	5.421556234	1	1	2	4001	94	572	port1	10_20_20_13_49_52	Food	MO	Gloves	23.16	59.81	76.13	['port3', 'port3', 'port2', 'port1']	[344, 228, 94, 4001]	0020-10-20	1
Charm	Edgar	10	2	Operational	Trainingf	4000	port3	port3	6.140874147	0	0	3	0	0	4206	port3	10_20_20_13_50_24	Blank	Blank	Food	23.16	59.81	76.13	['port3', 'port3', 'port3']	[157, 48, 4001]	0020-10-20	1
Charm	Edgar	10	2	Operational	Trainingf	4000	port2	port2	1.109471321	0	3	0	0	4220	0	port2	10_20_20_13_50_58	Limonene	Food	Limonene	23.16	59.81	76.13	['port2', 'port2', 'port2']	[97, 122, 4001]	0020-10-20	1
Charm	Edgar	10	2	Operational	Trainingf	4000	port1	port1	2.626335859	1	2	1	4001	888	158	port1	10_20_20_13_51_39	Food	MO	Blank	23.16	59.81	76.13	['port2', 'port3', 'port2', 'port1']	[54, 158, 834, 4001]	0020-10-20	1
Dale	Edgar	1	1	Training	Trainingf	500	port2	port2	21.4557807445526	0	2	0	0	544	0	port2	02_16_21_13_44_16	Limonene	Food	Blank	16.48	28.2066666666667	76.13	['port2', 'port2']	[43, 501]	0021-02-16	1
Dale	Edgar	1	1	Training	Trainingf	500	port2	port2	80.7646901607513	0	3	0	0	760	0	port2	02_16_21_13_46_02	MO	Food	Cotton	16.48	28.2066666666667	76.13	['port2', 'port2', 'port2']	[189, 70, 501]	0021-02-16	1
Dale	Edgar	1	1	Training	Trainingf	500	port1	port1	9.29650640487671	1	1	0	501	368	0	port1	02_16_21_13_46_50	Food	Blank	Limonene	16.48	28.2066666666667	76.13	['port2', 'port1']	[368, 501]	0021-02-16	1
Dale	Edgar	1	1	Training	Trainingf	500	port2	port2	26.7807140350342	0	5	0	0	1424	0	port2	02_16_21_13_48_24	MO	Food	Cotton	16.48	28.2066666666667	76.13	['port2', 'port2', 'port2', 'port2', 'port2']	[392, 6, 220, 305, 501]	0021-02-16	1
Dale	Edgar	1	1	Training	Trainingf	500	port1	port1	24.5213801860809	1	2	0	501	416	0	port1	02_16_21_13_49_36	Food	MO	Cotton	16.48	28.2066666666667	76.13	['port2', 'port2', 'port1']	[54, 362, 501]	0021-02-16	1
Dale	Edgar	1	1	Training	Trainingf	500	port3	port3	18.9412486553192	0	0	2	0	0	946	port3	02_16_21_13_50_18	Limonene	Gloves	Food	16.48	28.2066666666667	76.13	['port3', 'port3']	[445, 501]	0021-02-16	1
Dale	Edgar	1	1	Training	Trainingf	500	port3	port3	16.3860597610474	0	0	3	0	0	864	port3	02_16_21_13_51_21	MO	Cotton	Food	16.48	28.2066666666667	76.13	['port3', 'port3', 'port3']	[280, 83, 501]	0021-02-16	1
Dale	Edgar	1	1	Training	Trainingf	500	port1	port1	19.4099678993225	2	1	0	504	97	0	port1	02_16_21_13_52_08	Food	MO	Blank	16.48	28.2066666666667	76.13	['port2', 'port1', 'port1']	[97, 3, 501]	0021-02-16	1
Dale	Edgar	1	1	Training	Trainingf	500	port1	port1	27.4905922412872	6	1	0	1647	481	0	port1	02_16_21_13_53_15	Food	Cotton	Gloves	16.48	28.2066666666667	76.13	['port2', 'port1', 'port1', 'port1', 'port1', 'port1', 'port1']	[481, 349, 44, 151, 108, 494, 501]	0021-02-16	1
Dale	Edgar	1	1	Training	Trainingf	500	port3	port3	8.95807504653931	0	1	3	0	330	953	port3	02_16_21_13_54_50	Blank	Blank	Food	16.48	28.2066666666667	76.13	['port2', 'port3', 'port3', 'port3']	[330, 70, 382, 501]	0021-02-16	1
Dale	Edgar	1	1	Training	Trainingf	500	port2	port2	14.1857550144196	0	2	1	0	558	192	port2	02_16_21_13_55_37	Blank	Food	Blank	16.48	28.2066666666667	76.13	['port3', 'port2', 'port2']	[192, 57, 501]	0021-02-16	1
Dale	Edgar	1	1	Training	Trainingf	500	port1	port1	13.9282605648041	3	1	0	1117	121	0	port1	02_16_21_13_56_21	Food	Gloves	Cotton	16.48	28.2066666666667	76.13	['port2', 'port1', 'port1', 'port1']	[121, 251, 365, 501]	0021-02-16	1
Dale	Edgar	1	1	Training	Trainingf	500	port2	port2	9.14247250556946	0	2	1	0	525	103	port2	02_16_21_13_57_02	Gloves	Food	Limonene	16.48	28.2066666666667	76.13	['port3', 'port2', 'port2']	[103, 24, 501]	0021-02-16	1
Dale	Edgar	1	1	Training	Trainingf	500	port3	port3	16.8504099845886	0	0	15	0	0	2335	port3	02_16_21_13_59_02	Gloves	Gloves	Food	16.48	28.2066666666667	76.13	['port3', 'port3', 'port3', 'port3', 'port3', 'port3', 'port3', 'port3', 'port3', 'port3', 'port3', 'port3', 'port3', 'port3', 'port3']	[116, 54, 96, 83, 103, 361, 333, 180, 5, 6, 276, 85, 100, 36, 501]	0021-02-16	1
Dale	Edgar	1	1	Training	Trainingf	500	port2	port2	23.8033525943756	0	1	0	0	501	0	port2	02_16_21_13_59_47	Cotton	Food	Limonene	16.48	28.2066666666667	76.13	['port2']	[501]	0021-02-16	1
Dale	Edgar	1	1	Training	Trainingf	500	port3	port3	20.4567985534668	0	0	4	0	0	829	port3	02_16_21_14_00_52	Cotton	Cotton	Food	16.48	28.2066666666667	76.13	['port3', 'port3', 'port3', 'port3']	[134, 32, 162, 501]	0021-02-16	1
Dale	Edgar	1	1	Training	Trainingf	500	port3	port3	21.41251039505	0	0	6	0	0	1830	port3	02_16_21_14_02_30	Gloves	Blank	Food	16.48	28.2066666666667	76.13	['port3', 'port3', 'port3', 'port3', 'port3', 'port3']	[176, 108, 239, 442, 364, 501]	0021-02-16	1
Dale	Edgar	1	1	Training	Trainingf	500	port1	port1	15.8522138595581	11	1	0	2253	201	0	port1	02_16_21_14_03_40	Food	Cotton	Blank	16.48	28.2066666666667	76.13	['port2', 'port1', 'port1', 'port1', 'port1', 'port1', 'port1', 'port1', 'port1', 'port1', 'port1', 'port1']	[201, 72, 242, 48, 8, 201, 387, 270, 309, 28, 187, 501]	0021-02-16	1
Dale	Edgar	1	1	Training	Trainingf	500	port2	port2	17.6154906749725	0	3	1	0	974	24	port2	02_16_21_14_04_42	Cotton	Food	Limonene	16.48	28.2066666666667	76.13	['port3', 'port2', 'port2', 'port2']	[24, 143, 330, 501]	0021-02-16	1
Dale	Edgar	1	1	Training	Trainingf	500	port1	port1	27.0212352275848	4	0	0	1602	0	0	port1	02_16_21_14_05_52	Food	Limonene	MO	16.48	28.2066666666667	76.13	['port1', 'port1', 'port1', 'port1']	[214, 408, 479, 501]	0021-02-16	1
Dale	Edgar	1	1	Training	Trainingf	500	port3	port3	3.44036316871643	0	1	1	0	258	501	port3	02_16_21_14_06_26	Cotton	Limonene	Food	16.48	28.2066666666667	76.13	['port2', 'port3']	[258, 501]	0021-02-16	1
Dale	Edgar	1	1	Training	Trainingf	500	port2	port2	19.8972842693329	0	1	0	0	501	0	port2	02_16_21_14_07_08	Cotton	Food	Gloves	16.48	28.2066666666667	76.13	['port2']	[501]	0021-02-16	1
Dale	Edgar	1	1	Training	Trainingf	500	port3	port3	4.2353138923645	0	1	3	0	480	767	port3	02_16_21_14_07_52	Blank	MO	Food	16.48	28.2066666666667	76.13	['port2', 'port3', 'port3', 'port3']	[480, 188, 78, 501]	0021-02-16	1
Dale	Edgar	1	1	Training	Trainingf	500	port2	port2	7.23557424545288	0	1	1	0	501	20	port2	02_16_21_14_08_33	Blank	Food	Gloves	16.48	28.2066666666667	76.13	['port3', 'port2']	[20, 501]	0021-02-16	1
Dale	Edgar	1	1	Training	Trainingf	500	port1	port1	8.70419144630432	3	0	0	1082	0	0	port1	02_16_21_14_09_38	Food	Blank	MO	16.48	28.2066666666667	76.13	['port1', 'port1', 'port1']	[183, 398, 501]	0021-02-16	1
Dale	Edgar	1	1	Training	Trainingf	500	port1	port1	11.2224385738373	2	0	0	725	0	0	port1	02_16_21_14_10_11	Food	Limonene	MO	16.48	28.2066666666667	76.13	['port1', 'port1']	[224, 501]	0021-02-16	1
Dale	Edgar	1	1	Training	Trainingf	500	port1	port1	5.04819011688232	1	0	0	501	0	0	port1	02_16_21_14_10_37	Food	Limonene	Gloves	16.48	28.2066666666667	76.13	['port1']	[501]	0021-02-16	1
Dale	Edgar	1	1	Training	Trainingf	500	port2	port2	11.1748325824738	0	3	1	0	1191	26	port2	02_16_21_14_11_19	Blank	Food	Blank	16.48	28.2066666666667	76.13	['port3', 'port2', 'port2', 'port2']	[26, 416, 274, 501]	0021-02-16	1
Dale	Edgar	1	1	Training	Trainingf	500	port3	port3	17.7995080947876	0	0	4	0	0	1124	port3	02_16_21_14_12_08	Limonene	Blank	Food	16.48	28.2066666666667	76.13	['port3', 'port3', 'port3', 'port3']	[223, 350, 50, 501]	0021-02-16	1
Dale	Edgar	1	1	Training	Trainingf	500	port1	port1	10.6882820129395	3	0	0	729	0	0	port1	02_16_21_14_12_51	Food	Gloves	MO	16.48	28.2066666666667	76.13	['port1', 'port1', 'port1']	[4, 224, 501]	0021-02-16	1
Dale	Edgar	2	1	Training	Trainingf	500	port2	port2	19.0451989173889	0	2	1	0	604	227	port2	02_17_21_13_06_11	Limonene	Food	Limonene	20.04	32.89	90.19	['port3', 'port2', 'port2']	[227, 103, 501]	0021-02-17	1
Dale	Edgar	2	1	Training	Trainingf	500	port3	port3	8.44597363471985	2	0	2	978	0	545	port1	02_17_21_13_06_54	Cotton	Gloves	Food	20.04	32.89	90.19	['port1', 'port1', 'port3', 'port3']	[501, 477, 44, 501]	0021-02-17	0
Dale	Edgar	2	1	Training	Trainingf	500	port1	port1	15.2229247093201	1	1	5	501	501	368	port2	02_17_21_13_07_36	Food	Gloves	Cotton	20.04	32.89	90.19	['port3', 'port3', 'port3', 'port3', 'port3', 'port2', 'port1']	[99, 86, 80, 63, 40, 501, 501]	0021-02-17	0
Dale	Edgar	2	1	Training	Trainingf	500	port2	port2	15.4372930526733	1	2	1	403	948	306	port2	02_17_21_13_08_19	MO	Food	Blank	20.04	32.89	90.19	['port3', 'port2', 'port1', 'port2']	[306, 447, 403, 501]	0021-02-17	1
Dale	Edgar	2	1	Training	Trainingf	500	port2	port2	5.75197720527649	0	2	0	0	668	0	port2	02_17_21_13_08_47	Blank	Food	Cotton	20.04	32.89	90.19	['port2', 'port2']	[167, 501]	0021-02-17	1
Dale	Edgar	2	1	Training	Trainingf	500	port1	port1	37.2128939628601	1	1	0	501	216	0	port1	02_17_21_13_09_48	Food	Cotton	Gloves	20.04	32.89	90.19	['port2', 'port1']	[216, 501]	0021-02-17	1
Dale	Edgar	2	1	Training	Trainingf	500	port3	port3	32.6413378715515	0	0	3	0	0	722	port3	02_17_21_13_10_47	Limonene	Blank	Food	20.04	32.89	90.19	['port3', 'port3', 'port3']	[126, 95, 501]	0021-02-17	1
Dale	Edgar	2	1	Training	Trainingf	500	port1	port1	10.1740384101868	3	1	1	1041	357	147	port1	02_17_21_13_11_26	Food	Cotton	Limonene	20.04	32.89	90.19	['port3', 'port2', 'port1', 'port1', 'port1']	[147, 357, 328, 212, 501]	0021-02-17	1
Dale	Edgar	2	1	Training	Trainingf	500	port3	port3	1.25657200813293	4	3	3	1441	1048	877	port1	02_17_21_13_12_16	MO	Gloves	Food	20.04	32.89	90.19	['port1', 'port1', 'port1', 'port2', 'port2', 'port2', 'port1', 'port3', 'port3', 'port3']	[38, 501, 417, 501, 357, 190, 485, 268, 108, 501]	0021-02-17	0
Dale	Edgar	2	1	Training	Trainingf	500	port3	port3	12.3758277893066	0	0	2	0	0	781	port3	02_17_21_13_12_51	Gloves	Gloves	Food	20.04	32.89	90.19	['port3', 'port3']	[280, 501]	0021-02-17	1
Dale	Edgar	2	1	Training	Trainingf	500	port1	port1	13.7828366756439	1	0	1	501	0	170	port1	02_17_21_13_13_47	Food	Cotton	Cotton	20.04	32.89	90.19	['port3', 'port1']	[170, 501]	0021-02-17	1
Dale	Edgar	2	1	Training	Trainingf	500	port2	port2	15.9445629119873	1	1	0	13	501	0	port2	02_17_21_13_14_27	MO	Food	Gloves	20.04	32.89	90.19	['port1', 'port2']	[13, 501]	0021-02-17	1
Dale	Edgar	2	1	Training	Trainingf	500	port2	port2	14.803190946579	0	2	1	0	508	268	port2	02_17_21_13_15_09	MO	Food	Limonene	20.04	32.89	90.19	['port3', 'port2', 'port2']	[268, 7, 501]	0021-02-17	1
Dale	Edgar	2	1	Training	Trainingf	500	port2	port2	16.7617475986481	0	2	2	0	553	523	port3	02_17_21_13_16_03	Limonene	Food	MO	20.04	32.89	90.19	['port3', 'port3', 'port2', 'port2']	[22, 501, 52, 501]	0021-02-17	0
Dale	Edgar	2	1	Training	Trainingf	500	port1	port1	11.1899120807648	3	1	1	1136	501	319	port2	02_17_21_13_16_43	Food	Limonene	Limonene	20.04	32.89	90.19	['port3', 'port2', 'port1', 'port1', 'port1']	[319, 501, 320, 315, 501]	0021-02-17	0
Dale	Edgar	2	1	Training	Trainingf	500	port1	port1	7.50164365768433	1	0	0	501	0	0	port1	02_17_21_13_17_12	Food	Blank	MO	20.04	32.89	90.19	['port1']	[501]	0021-02-17	1
Dale	Edgar	2	1	Training	Trainingf	500	port2	port2	14.4053843021393	0	1	1	0	501	185	port2	02_17_21_13_17_51	Limonene	Food	MO	20.04	32.89	90.19	['port3', 'port2']	[185, 501]	0021-02-17	1
Dale	Edgar	2	1	Training	Trainingf	500	port3	port3	9.25728940963745	0	0	3	0	0	989	port3	02_17_21_13_18_27	Blank	Limonene	Food	20.04	32.89	90.19	['port3', 'port3', 'port3']	[157, 331, 501]	0021-02-17	1
Dale	Edgar	2	1	Training	Trainingf	500	port3	port3	10.5894663333893	0	0	4	0	0	932	port3	02_17_21_13_19_05	Gloves	Gloves	Food	20.04	32.89	90.19	['port3', 'port3', 'port3', 'port3']	[15, 200, 216, 501]	0021-02-17	1
Dale	Edgar	2	1	Training	Trainingf	500	port3	port3	23.0184764862061	0	0	3	0	0	1078	port3	02_17_21_13_20_00	Cotton	Limonene	Food	20.04	32.89	90.19	['port3', 'port3', 'port3']	[264, 313, 501]	0021-02-17	1
Dale	Edgar	2	1	Training	Trainingf	500	port1	port1	10.9186902046204	1	1	1	501	501	344	port2	02_17_21_13_20_39	Food	Limonene	Gloves	20.04	32.89	90.19	['port3', 'port2', 'port1']	[344, 501, 501]	0021-02-17	0
Dale	Edgar	2	1	Training	Trainingf	500	port1	port1	15.4211230278015	3	0	1	876	0	273	port1	02_17_21_13_21_39	Food	Blank	MO	20.04	32.89	90.19	['port3', 'port1', 'port1', 'port1']	[273, 359, 16, 501]	0021-02-17	1
Dale	Edgar	2	1	Training	Trainingf	500	port3	port3	16.143027305603	0	0	2	0	0	854	port3	02_17_21_13_22_26	Blank	Gloves	Food	20.04	32.89	90.19	['port3', 'port3']	[353, 501]	0021-02-17	1
Dale	Edgar	2	1	Training	Trainingf	500	port2	port2	10.6620042324066	0	1	0	0	501	0	port2	02_17_21_13_22_58	Blank	Food	MO	20.04	32.89	90.19	['port2']	[501]	0021-02-17	1
Dale	Edgar	2	1	Training	Trainingf	500	port3	port3	17.9708306789398	0	4	2	0	1820	759	port2	02_17_21_13_24_15	Limonene	Cotton	Food	20.04	32.89	90.19	['port2', 'port2', 'port2', 'port2', 'port3', 'port3']	[501, 501, 501, 317, 258, 501]	0021-02-17	0
Dale	Edgar	2	1	Training	Trainingf	500	port3	port3	13.1907246112823	0	0	1	0	0	501	port3	02_17_21_13_24_50	MO	Limonene	Food	20.04	32.89	90.19	['port3']	[501]	0021-02-17	1
Dale	Edgar	2	1	Training	Trainingf	500	port3	port3	18.6999588012695	0	0	1	0	0	501	port3	02_17_21_13_25_30	MO	Limonene	Food	20.04	32.89	90.19	['port3']	[501]	0021-02-17	1
Dale	Edgar	2	1	Training	Trainingf	500	port1	port1	18.9493191242218	1	2	1	501	393	456	port1	02_17_21_13_26_16	Food	MO	Limonene	20.04	32.89	90.19	['port3', 'port2', 'port2', 'port1']	[456, 55, 338, 501]	0021-02-17	1
Dale	Edgar	2	1	Training	Trainingf	500	port2	port2	7.54785871505737	2	5	1	598	1226	218	port1	02_17_21_13_27_44	Gloves	Food	Blank	20.04	32.89	90.19	['port1', 'port1', 'port2', 'port3', 'port2', 'port2', 'port2', 'port2']	[501, 97, 470, 218, 185, 32, 38, 501]	0021-02-17	0
Dale	Edgar	2	1	Training	Trainingf	500	port2	port2	6.8441059589386	0	2	0	0	850	0	port2	02_17_21_13_28_14	Cotton	Food	Limonene	20.04	32.89	90.19	['port2', 'port2']	[349, 501]	0021-02-17	1
Dale	Edgar	2	1	Training	Trainingf	500	port2	port2	17.0301008224487	0	2	0	0	909	0	port2	02_17_21_13_28_56	MO	Food	Blank	20.04	32.89	90.19	['port2', 'port2']	[408, 501]	0021-02-17	1
Dale	Edgar	2	1	Training	Trainingf	500	port2	port2	16.1890745162964	0	2	0	0	743	0	port2	02_17_21_13_29_36	Limonene	Food	Cotton	20.04	32.89	90.19	['port2', 'port2']	[242, 501]	0021-02-17	1
Dale	Edgar	2	1	Training	Trainingf	500	port3	port3	2.90417623519897	0	3	2	0	850	969	port2	02_17_21_13_30_25	Blank	Blank	Food	20.04	32.89	90.19	['port2', 'port2', 'port2', 'port3', 'port3']	[58, 291, 501, 468, 501]	0021-02-17	0
Dale	Edgar	2	1	Training	Trainingf	500	port3	port3	11.2063026428223	0	0	4	0	0	585	port3	02_17_21_13_31_03	Cotton	Gloves	Food	20.04	32.89	90.19	['port3', 'port3', 'port3', 'port3']	[44, 23, 17, 501]	0021-02-17	1
Dale	Edgar	2	1	Training	Trainingf	500	port1	port1	8.73720669746399	1	0	0	501	0	0	port1	02_17_21_13_31_33	Food	Blank	Cotton	20.04	32.89	90.19	['port1']	[501]	0021-02-17	1
Dale	Edgar	2	1	Training	Trainingf	500	port2	port2	14.4803683757782	0	2	0	0	515	0	port2	02_17_21_13_32_10	Gloves	Food	MO	20.04	32.89	90.19	['port2', 'port2']	[14, 501]	0021-02-17	1
Dale	Edgar	2	1	Training	Trainingf	500	port1	port1	15.620180606842	1	1	1	501	214	171	port1	02_17_21_13_32_55	Food	Gloves	Blank	20.04	32.89	90.19	['port3', 'port2', 'port1']	[171, 214, 501]	0021-02-17	1
Dale	Edgar	2	1	Training	Trainingf	500	port3	port3	15.0977821350098	0	0	2	0	0	781	port3	02_17_21_13_33_37	MO	Limonene	Food	20.04	32.89	90.19	['port3', 'port3']	[280, 501]	0021-02-17	1
Dale	Edgar	2	1	Training	Trainingf	500	port3	port3	11.8871667385101	0	0	4	0	0	1018	port3	02_17_21_13_34_16	Limonene	Cotton	Food	20.04	32.89	90.19	['port3', 'port3', 'port3', 'port3']	[78, 393, 46, 501]	0021-02-17	1
Dale	Edgar	2	1	Training	Trainingf	500	port1	port1	9.51102995872498	1	1	1	501	430	166	port1	02_17_21_13_34_53	Food	Limonene	Gloves	20.04	32.89	90.19	['port3', 'port2', 'port1']	[166, 430, 501]	0021-02-17	1
Dale	Edgar	3	1	Training	Trainingf	500	port1	port1	21.2685575485229	1	3	1	501	1503	343	port2	02_18_21_10_04_23	Food	Cotton	Limonene	20.3966666666667	28.1633333333333	90.16	['port3', 'port2', 'port2', 'port2', 'port1']	[343, 501, 501, 501, 501]	0021-02-18	0
Dale	Edgar	3	1	Training	Trainingf	500	port3	port3	2.99941921234131	5	0	2	1974	0	910	port1	02_18_21_10_05_02	Gloves	MO	Food	20.3966666666667	28.1633333333333	90.16	['port1', 'port1', 'port1', 'port1', 'port1', 'port3', 'port3']	[234, 501, 253, 501, 485, 409, 501]	0021-02-18	0
Dale	Edgar	3	1	Training	Trainingf	500	port2	port2	21.0209167003632	0	1	0	0	501	0	port2	02_18_21_10_05_44	Cotton	Food	MO	20.3966666666667	28.1633333333333	90.16	['port2']	[501]	0021-02-18	1
Dale	Edgar	3	1	Training	Trainingf	500	port3	port3	12.8623909950256	0	0	2	0	0	969	port3	02_18_21_10_06_20	Blank	Blank	Food	20.3966666666667	28.1633333333333	90.16	['port3', 'port3']	[468, 501]	0021-02-18	1
Dale	Edgar	3	1	Training	Trainingf	500	port2	port2	17.7530572414398	0	1	1	0	501	118	port2	02_18_21_10_07_00	Gloves	Food	Cotton	20.3966666666667	28.1633333333333	90.16	['port3', 'port2']	[118, 501]	0021-02-18	1
Dale	Edgar	3	1	Training	Trainingf	500	port1	port1	10.5640318393707	1	0	0	501	0	0	port1	02_18_21_10_07_32	Food	Blank	Cotton	20.3966666666667	28.1633333333333	90.16	['port1']	[501]	0021-02-18	1
Dale	Edgar	3	1	Training	Trainingf	500	port2	port2	9.34556722640991	5	1	0	1955	501	0	port1	02_18_21_10_08_11	Limonene	Food	Cotton	20.3966666666667	28.1633333333333	90.16	['port1', 'port1', 'port1', 'port1', 'port1', 'port2']	[501, 501, 501, 358, 94, 501]	0021-02-18	0
Dale	Edgar	3	1	Training	Trainingf	500	port2	port2	0.359363317489624	5	1	1	1162	501	60	port1	02_18_21_10_08_48	Limonene	Food	Gloves	20.3966666666667	28.1633333333333	90.16	['port1', 'port1', 'port1', 'port1', 'port1', 'port3', 'port2']	[66, 90, 395, 501, 110, 60, 501]	0021-02-18	0
Dale	Edgar	3	1	Training	Trainingf	500	port3	port3	7.55403852462769	1	3	1	501	875	501	port2	02_18_21_10_09_32	Gloves	Cotton	Food	20.3966666666667	28.1633333333333	90.16	['port2', 'port2', 'port2', 'port1', 'port3']	[100, 501, 274, 501, 501]	0021-02-18	0
Dale	Edgar	3	1	Training	Trainingf	500	port1	port1	13.6620903015137	1	2	1	501	616	59	port2	02_18_21_10_10_15	Food	MO	MO	20.3966666666667	28.1633333333333	90.16	['port3', 'port2', 'port2', 'port1']	[59, 501, 115, 501]	0021-02-18	0
Dale	Edgar	3	1	Training	Trainingf	500	port3	port3	8.9393584728241	0	1	3	0	474	1078	port3	02_18_21_10_10_51	Limonene	Blank	Food	20.3966666666667	28.1633333333333	90.16	['port3', 'port3', 'port2', 'port3']	[182, 395, 474, 501]	0021-02-18	1
Dale	Edgar	3	1	Training	Trainingf	500	port3	port3	9.53460550308228	0	0	1	0	0	501	port3	02_18_21_10_11_21	Blank	Gloves	Food	20.3966666666667	28.1633333333333	90.16	['port3']	[501]	0021-02-18	1
Dale	Edgar	3	1	Training	Trainingf	500	port2	port2	37.4922738075256	1	1	1	67	501	92	port2	02_18_21_10_12_33	Blank	Food	Gloves	20.3966666666667	28.1633333333333	90.16	['port3', 'port1', 'port2']	[92, 67, 501]	0021-02-18	1
Dale	Edgar	3	1	Training	Trainingf	500	port1	port1	19.769052028656	1	1	1	501	176	50	port1	02_18_21_10_13_18	Food	Blank	Limonene	20.3966666666667	28.1633333333333	90.16	['port3', 'port2', 'port1']	[50, 176, 501]	0021-02-18	1
Dale	Edgar	3	1	Training	Trainingf	500	port2	port2	22.3235638141632	0	2	0	0	771	0	port2	02_18_21_10_14_04	Gloves	Food	MO	20.3966666666667	28.1633333333333	90.16	['port2', 'port2']	[270, 501]	0021-02-18	1
Dale	Edgar	3	1	Training	Trainingf	500	port1	port1	11.0522389411926	2	1	1	751	362	151	port1	02_18_21_10_14_40	Food	Blank	Cotton	20.3966666666667	28.1633333333333	90.16	['port3', 'port2', 'port1', 'port1']	[151, 362, 250, 501]	0021-02-18	1
Dale	Edgar	3	1	Training	Trainingf	500	port3	port3	14.9109997749329	0	0	2	0	0	889	port3	02_18_21_10_15_18	Cotton	Gloves	Food	20.3966666666667	28.1633333333333	90.16	['port3', 'port3']	[388, 501]	0021-02-18	1
Dale	Edgar	3	1	Training	Trainingf	500	port2	port2	10.6915764808655	0	1	1	0	501	113	port2	02_18_21_10_15_52	Gloves	Food	MO	20.3966666666667	28.1633333333333	90.16	['port3', 'port2']	[113, 501]	0021-02-18	1
Dale	Edgar	3	1	Training	Trainingf	500	port1	port1	2.99929618835449	2	0	0	695	0	0	port1	02_18_21_10_16_17	Food	Gloves	Blank	20.3966666666667	28.1633333333333	90.16	['port1', 'port1']	[194, 501]	0021-02-18	1
Dale	Edgar	3	1	Training	Trainingf	500	port2	port2	13.7126598358154	0	1	2	0	501	326	port2	02_18_21_10_16_58	Cotton	Food	Limonene	20.3966666666667	28.1633333333333	90.16	['port3', 'port3', 'port2']	[71, 255, 501]	0021-02-18	1
Dale	Edgar	3	1	Training	Trainingf	500	port2	port2	13.1417589187622	0	1	1	0	501	96	port2	02_18_21_10_17_41	Cotton	Food	MO	20.3966666666667	28.1633333333333	90.16	['port3', 'port2']	[96, 501]	0021-02-18	1
Dale	Edgar	3	1	Training	Trainingf	500	port3	port3	8.95322966575623	0	0	3	0	0	739	port3	02_18_21_10_18_12	Limonene	Gloves	Food	20.3966666666667	28.1633333333333	90.16	['port3', 'port3', 'port3']	[217, 21, 501]	0021-02-18	1
Dale	Edgar	3	1	Training	Trainingf	500	port1	port1	11.7657301425934	1	1	1	501	497	290	port1	02_18_21_10_18_55	Food	Cotton	Limonene	20.3966666666667	28.1633333333333	90.16	['port3', 'port2', 'port1']	[290, 497, 501]	0021-02-18	1
Dale	Edgar	3	1	Training	Trainingf	500	port1	port1	0.0624849796295166	2	0	0	568	0	0	port1	02_18_21_10_19_19	Food	MO	MO	20.3966666666667	28.1633333333333	90.16	['port1', 'port1']	[67, 501]	0021-02-18	1
Dale	Edgar	3	1	Training	Trainingf	500	port3	port3	6.51387119293213	0	2	2	0	816	587	port2	02_18_21_10_20_00	Gloves	Cotton	Food	20.3966666666667	28.1633333333333	90.16	['port2', 'port2', 'port3', 'port3']	[315, 501, 86, 501]	0021-02-18	0
Dale	Edgar	3	1	Training	Trainingf	500	port2	port2	11.9718713760376	0	2	1	0	557	134	port2	02_18_21_10_20_36	Cotton	Food	Blank	20.3966666666667	28.1633333333333	90.16	['port3', 'port2', 'port2']	[134, 56, 501]	0021-02-18	1
Dale	Edgar	3	1	Training	Trainingf	500	port1	port1	9.84337115287781	1	1	1	501	408	188	port1	02_18_21_10_21_14	Food	Blank	MO	20.3966666666667	28.1633333333333	90.16	['port3', 'port2', 'port1']	[188, 408, 501]	0021-02-18	1
Dale	Edgar	3	1	Training	Trainingf	500	port2	port2	15.9028029441833	0	1	0	0	501	0	port2	02_18_21_10_21_51	Blank	Food	Gloves	20.3966666666667	28.1633333333333	90.16	['port2']	[501]	0021-02-18	1
Dale	Edgar	3	1	Training	Trainingf	500	port3	port3	7.89133405685425	0	0	3	0	0	912	port3	02_18_21_10_22_22	Gloves	Limonene	Food	20.3966666666667	28.1633333333333	90.16	['port3', 'port3', 'port3']	[298, 113, 501]	0021-02-18	1
Dale	Edgar	3	1	Training	Trainingf	500	port2	port2	8.20682573318481	0	1	1	0	501	79	port2	02_18_21_10_22_54	Gloves	Food	Gloves	20.3966666666667	28.1633333333333	90.16	['port3', 'port2']	[79, 501]	0021-02-18	1
Dale	Edgar	3	1	Training	Trainingf	500	port3	port3	11.9052805900574	0	0	2	0	0	924	port3	02_18_21_10_23_28	Cotton	Limonene	Food	20.3966666666667	28.1633333333333	90.16	['port3', 'port3']	[423, 501]	0021-02-18	1
Dale	Edgar	3	1	Training	Trainingf	500	port1	port1	13.3944783210754	1	1	1	501	215	396	port1	02_18_21_10_24_07	Food	Limonene	Cotton	20.3966666666667	28.1633333333333	90.16	['port3', 'port2', 'port1']	[396, 215, 501]	0021-02-18	1
Dale	Edgar	3	1	Training	Trainingf	500	port2	port2	11.5616362094879	0	1	1	0	501	400	port2	02_18_21_10_24_41	MO	Food	Cotton	20.3966666666667	28.1633333333333	90.16	['port3', 'port2']	[400, 501]	0021-02-18	1
Dale	Edgar	3	1	Training	Trainingf	500	port1	port1	10.4992024898529	1	1	1	501	501	245	port2	02_18_21_10_25_17	Food	Blank	Gloves	20.3966666666667	28.1633333333333	90.16	['port3', 'port2', 'port1']	[245, 501, 501]	0021-02-18	0
Dale	Edgar	3	1	Training	Trainingf	500	port3	port3	6.16545796394348	0	0	3	0	0	709	port3	02_18_21_10_25_45	Limonene	MO	Food	20.3966666666667	28.1633333333333	90.16	['port3', 'port3', 'port3']	[180, 28, 501]	0021-02-18	1
Dale	Edgar	3	1	Training	Trainingf	500	port3	port3	9.50955748558044	0	0	2	0	0	968	port3	02_18_21_10_26_17	Blank	Gloves	Food	20.3966666666667	28.1633333333333	90.16	['port3', 'port3']	[467, 501]	0021-02-18	1
Dale	Edgar	3	1	Training	Trainingf	500	port2	port2	5.57720613479614	0	1	2	0	501	539	port3	02_18_21_10_26_45	Blank	Food	Blank	20.3966666666667	28.1633333333333	90.16	['port3', 'port3', 'port2']	[501, 38, 501]	0021-02-18	0
Dale	Edgar	3	1	Training	Trainingf	500	port1	port1	13.3791606426239	1	0	1	501	0	276	port1	02_18_21_10_27_23	Food	Gloves	MO	20.3966666666667	28.1633333333333	90.16	['port3', 'port1']	[276, 501]	0021-02-18	1
Dale	Edgar	3	1	Training	Trainingf	500	port2	port2	15.3368935585022	0	1	1	0	501	208	port2	02_18_21_10_28_02	Cotton	Food	Gloves	20.3966666666667	28.1633333333333	90.16	['port3', 'port2']	[208, 501]	0021-02-18	1
Dale	Edgar	3	1	Training	Trainingf	500	port3	port3	2.50079226493835	0	2	2	0	488	842	port3	02_18_21_10_28_36	MO	Cotton	Food	20.3966666666667	28.1633333333333	90.16	['port2', 'port3', 'port2', 'port3']	[241, 341, 247, 501]	0021-02-18	1
Dale	Edgar	3	2	Training	Trainingf	750	port1	port1	12.6153044700623	1	1	1	751	327	75	port1	02_18_21_13_36_49	Food	Blank	Gloves	19.4566666666667	34.97	91.5	['port2', 'port3', 'port1']	[327, 75, 751]	0021-02-18	1
Dale	Edgar	3	2	Training	Trainingf	750	port2	port2	12.4314091205597	0	2	1	0	1098	37	port2	02_18_21_13_37_25	MO	Food	Gloves	19.4566666666667	34.97	91.5	['port3', 'port2', 'port2']	[37, 347, 751]	0021-02-18	1
Dale	Edgar	3	2	Training	Trainingf	750	port3	port3	4.40559482574463	2	2	5	1333	467	1974	port3	02_18_21_13_38_07	MO	Cotton	Food	19.4566666666667	34.97	91.5	['port2', 'port2', 'port1', 'port1', 'port3', 'port3', 'port3', 'port3', 'port3']	[48, 419, 599, 734, 58, 364, 478, 323, 751]	0021-02-18	1
Dale	Edgar	3	2	Training	Trainingf	750	port3	port3	10.9395143985748	0	0	2	0	0	1121	port3	02_18_21_13_38_42	MO	Gloves	Food	19.4566666666667	34.97	91.5	['port3', 'port3']	[370, 751]	0021-02-18	1
Dale	Edgar	3	2	Training	Trainingf	750	port2	port2	12.2054793834686	0	3	1	0	1188	384	port2	02_18_21_13_39_19	Blank	Food	Gloves	19.4566666666667	34.97	91.5	['port3', 'port2', 'port2', 'port2']	[384, 96, 341, 751]	0021-02-18	1
Dale	Edgar	3	2	Training	Trainingf	750	port1	port1	5.26560950279236	1	2	2	751	939	524	port1	02_18_21_13_39_51	Food	Blank	Limonene	19.4566666666667	34.97	91.5	['port3', 'port3', 'port2', 'port2', 'port1']	[194, 330, 461, 478, 751]	0021-02-18	1
Dale	Edgar	3	2	Training	Trainingf	750	port2	port2	0.53116250038147	1	3	3	351	1168	348	port2	02_18_21_13_40_30	Limonene	Food	Cotton	19.4566666666667	34.97	91.5	['port3', 'port3', 'port2', 'port1', 'port3', 'port2', 'port2']	[9, 7, 301, 351, 332, 116, 751]	0021-02-18	1
Dale	Edgar	3	2	Training	Trainingf	750	port1	port1	16.8206975460052	2	0	0	807	0	0	port1	02_18_21_13_41_11	Food	Limonene	Blank	19.4566666666667	34.97	91.5	['port1', 'port1']	[56, 751]	0021-02-18	1
Dale	Edgar	3	2	Training	Trainingf	750	port3	port3	1.01794862747192	1	0	2	117	0	1254	port3	02_18_21_13_41_54	Limonene	MO	Food	19.4566666666667	34.97	91.5	['port1', 'port3', 'port3']	[117, 503, 751]	0021-02-18	1
Dale	Edgar	3	2	Training	Trainingf	750	port1	port1	5.7343008518219	1	1	1	751	377	357	port1	02_18_21_13_42_30	Food	Limonene	Limonene	19.4566666666667	34.97	91.5	['port3', 'port2', 'port1']	[357, 377, 751]	0021-02-18	1
Dale	Edgar	3	2	Training	Trainingf	750	port1	port1	5.28214383125305	2	0	0	1471	0	0	port1	02_18_21_13_42_58	Food	Limonene	Blank	19.4566666666667	34.97	91.5	['port1', 'port1']	[720, 751]	0021-02-18	1
Dale	Edgar	3	2	Training	Trainingf	750	port3	port3	16.2214419841766	0	1	2	0	439	1216	port3	02_18_21_13_43_42	Cotton	Gloves	Food	19.4566666666667	34.97	91.5	['port3', 'port2', 'port3']	[465, 439, 751]	0021-02-18	1
Dale	Edgar	3	2	Training	Trainingf	750	port3	port3	0.437360525131226	1	0	2	144	0	1283	port3	02_18_21_13_44_18	MO	Gloves	Food	19.4566666666667	34.97	91.5	['port1', 'port3', 'port3']	[144, 532, 751]	0021-02-18	1
Dale	Edgar	3	2	Training	Trainingf	750	port3	port3	2.39212870597839	0	0	7	0	0	2283	port3	02_18_21_13_44_49	Limonene	Limonene	Food	19.4566666666667	34.97	91.5	['port3', 'port3', 'port3', 'port3', 'port3', 'port3', 'port3']	[674, 13, 162, 154, 460, 69, 751]	0021-02-18	1
Dale	Edgar	3	2	Training	Trainingf	750	port2	port2	12.8413212299347	0	2	0	0	925	0	port2	02_18_21_13_45_25	Blank	Food	Limonene	19.4566666666667	34.97	91.5	['port2', 'port2']	[174, 751]	0021-02-18	1
Dale	Edgar	3	2	Training	Trainingf	750	port1	port1	8.86201119422913	1	1	0	751	542	0	port1	02_18_21_13_45_57	Food	Cotton	Blank	19.4566666666667	34.97	91.5	['port2', 'port1']	[542, 751]	0021-02-18	1
Dale	Edgar	3	2	Training	Trainingf	750	port2	port2	9.69105744361877	0	1	0	0	751	0	port2	02_18_21_13_46_28	Gloves	Food	Cotton	19.4566666666667	34.97	91.5	['port2']	[751]	0021-02-18	1
Dale	Edgar	3	2	Training	Trainingf	750	port2	port2	8.36130738258362	0	1	1	0	751	247	port2	02_18_21_13_47_00	Gloves	Food	Gloves	19.4566666666667	34.97	91.5	['port3', 'port2']	[247, 751]	0021-02-18	1
Dale	Edgar	3	2	Training	Trainingf	750	port1	port1	3.12415027618408	1	1	0	751	272	0	port1	02_18_21_13_47_26	Food	Blank	Cotton	19.4566666666667	34.97	91.5	['port2', 'port1']	[272, 751]	0021-02-18	1
Dale	Edgar	3	2	Training	Trainingf	750	port3	port3	11.2678217887878	0	0	2	0	0	1162	port3	02_18_21_13_48_00	Cotton	Gloves	Food	19.4566666666667	34.97	91.5	['port3', 'port3']	[411, 751]	0021-02-18	1
Dale	Edgar	3	2	Training	Trainingf	750	port2	port2	4.40753316879272	10	1	0	6114	751	0	port1	02_18_21_13_48_39	Gloves	Food	Limonene	19.4566666666667	34.97	91.5	['port1', 'port1', 'port1', 'port1', 'port1', 'port1', 'port1', 'port1', 'port1', 'port1', 'port2']	[751, 751, 751, 751, 751, 751, 751, 8, 751, 98, 751]	0021-02-18	0
Dale	Edgar	3	2	Training	Trainingf	750	port1	port1	10.3284885883331	2	2	1	1491	438	410	port1	02_18_21_13_49_30	Food	MO	Limonene	19.4566666666667	34.97	91.5	['port2', 'port3', 'port2', 'port1', 'port1']	[227, 410, 211, 740, 751]	0021-02-18	1
Dale	Edgar	3	2	Training	Trainingf	750	port3	port3	13.7995948791504	1	3	2	494	767	868	port3	02_18_21_13_50_24	Gloves	Cotton	Food	19.4566666666667	34.97	91.5	['port2', 'port1', 'port2', 'port2', 'port3', 'port3']	[197, 494, 344, 226, 117, 751]	0021-02-18	1
Dale	Edgar	3	2	Training	Trainingf	750	port2	port2	16.0797715187073	0	1	0	0	751	0	port2	02_18_21_13_51_01	MO	Food	Limonene	19.4566666666667	34.97	91.5	['port2']	[751]	0021-02-18	1
Dale	Edgar	3	2	Training	Trainingf	750	port2	port2	2.53857111930847	3	1	0	1237	751	0	port1	02_18_21_13_51_31	Blank	Food	Cotton	19.4566666666667	34.97	91.5	['port1', 'port1', 'port1', 'port2']	[410, 751, 76, 751]	0021-02-18	0
Dale	Edgar	3	2	Training	Trainingf	750	port2	port2	0.218698740005493	1	1	1	166	751	360	port2	02_18_21_13_52_03	MO	Food	Blank	19.4566666666667	34.97	91.5	['port1', 'port3', 'port2']	[166, 360, 751]	0021-02-18	1
Dale	Edgar	3	2	Training	Trainingf	750	port1	port1	9.29692792892456	1	1	1	751	619	264	port1	02_18_21_13_52_37	Food	Gloves	Gloves	19.4566666666667	34.97	91.5	['port3', 'port2', 'port1']	[264, 619, 751]	0021-02-18	1
Dale	Edgar	3	2	Training	Trainingf	750	port1	port1	11.8793320655823	1	1	1	751	134	396	port1	02_18_21_13_53_14	Food	Cotton	Blank	19.4566666666667	34.97	91.5	['port3', 'port2', 'port1']	[396, 134, 751]	0021-02-18	1
Dale	Edgar	3	2	Training	Trainingf	750	port3	port3	13.758712053299	0	0	1	0	0	751	port3	02_18_21_13_53_49	Gloves	Cotton	Food	19.4566666666667	34.97	91.5	['port3']	[751]	0021-02-18	1
Dale	Edgar	3	2	Training	Trainingf	750	port3	port3	6.2349328994751	9	0	1	6069	0	751	port1	02_18_21_13_54_29	MO	Cotton	Food	19.4566666666667	34.97	91.5	['port1', 'port1', 'port1', 'port1', 'port1', 'port1', 'port1', 'port1', 'port1', 'port3']	[751, 61, 751, 751, 751, 751, 751, 751, 751, 751]	0021-02-18	0
Dale	Edgar	3	2	Training	Trainingf	750	port1	port1	9.95508027076721	1	1	1	751	424	312	port1	02_18_21_13_55_05	Food	Cotton	MO	19.4566666666667	34.97	91.5	['port3', 'port2', 'port1']	[312, 424, 751]	0021-02-18	1
Dale	Edgar	3	2	Training	Trainingf	750	port1	port1	1.65583562850952	1	0	0	751	0	0	port1	02_18_21_13_55_28	Food	Cotton	Limonene	19.4566666666667	34.97	91.5	['port1']	[751]	0021-02-18	1
Dale	Edgar	3	2	Training	Trainingf	750	port3	port3	2.57370448112488	1	1	3	599	34	1264	port3	02_18_21_13_56_06	Limonene	Gloves	Food	19.4566666666667	34.97	91.5	['port2', 'port1', 'port3', 'port3', 'port3']	[34, 599, 455, 58, 751]	0021-02-18	1
Dale	Edgar	3	2	Training	Trainingf	750	port1	port1	11.2353515625	1	3	3	751	1736	1007	port2	02_18_21_13_56_45	Food	Cotton	Gloves	19.4566666666667	34.97	91.5	['port3', 'port2', 'port2', 'port3', 'port3', 'port2', 'port1']	[378, 751, 740, 84, 545, 245, 751]	0021-02-18	0
Dale	Edgar	3	2	Training	Trainingf	750	port3	port3	9.41062617301941	6	3	2	3921	1299	1332	port1	02_18_21_13_57_29	Limonene	MO	Food	19.4566666666667	34.97	91.5	['port2', 'port1', 'port1', 'port1', 'port1', 'port1', 'port1', 'port2', 'port3', 'port2', 'port3']	[466, 751, 751, 751, 751, 751, 166, 751, 581, 82, 751]	0021-02-18	0
Dale	Edgar	3	2	Training	Trainingf	750	port1	port1	9.37654137611389	1	0	1	751	0	608	port1	02_18_21_13_58_04	Food	Gloves	Limonene	19.4566666666667	34.97	91.5	['port3', 'port1']	[608, 751]	0021-02-18	1
Dale	Edgar	3	2	Training	Trainingf	750	port2	port2	3.17111468315125	0	2	0	0	756	0	port2	02_18_21_13_58_30	Limonene	Food	Blank	19.4566666666667	34.97	91.5	['port2', 'port2']	[5, 751]	0021-02-18	1
Dale	Edgar	3	2	Training	Trainingf	750	port2	port2	16.486145734787	1	3	1	265	1565	360	port2	02_18_21_13_59_12	Cotton	Food	Gloves	19.4566666666667	34.97	91.5	['port3', 'port2', 'port2', 'port1', 'port2']	[360, 132, 682, 265, 751]	0021-02-18	1
Dale	Edgar	3	2	Training	Trainingf	750	port3	port3	11.9246566295624	0	0	1	0	0	751	port3	02_18_21_13_59_45	Cotton	Cotton	Food	19.4566666666667	34.97	91.5	['port3']	[751]	0021-02-18	1
Dale	Edgar	3	2	Training	Trainingf	750	port2	port2	13.1171414852142	0	1	1	0	751	619	port2	02_18_21_14_00_22	MO	Food	Blank	19.4566666666667	34.97	91.5	['port3', 'port2']	[619, 751]	0021-02-18	1
Dale	Edgar	4	1	Training	Trainingf	1000	port2	port2	0.702960014343262	1	1	1	150	1001	290	port2	02_19_21_09_47_26	Gloves	Food	Limonene	13.18	28.4966666666667	91.3	['port3', 'port1', 'port2']	[290, 150, 1001]	0021-02-19	1
Dale	Edgar	4	1	Training	Trainingf	1000	port3	port3	12.5012400150299	0	0	2	0	0	1914	port3	02_19_21_09_48_02	Gloves	MO	Food	13.18	28.4966666666667	91.3	['port3', 'port3']	[913, 1001]	0021-02-19	1
Dale	Edgar	4	1	Training	Trainingf	1000	port1	port1	3.21163177490234	1	2	0	1001	553	0	port1	02_19_21_09_48_29	Food	MO	MO	13.18	28.4966666666667	91.3	['port2', 'port2', 'port1']	[198, 355, 1001]	0021-02-19	1
Dale	Edgar	4	1	Training	Trainingf	1000	port2	port2	14.9462287425995	0	4	1	0	2547	85	port2	02_19_21_09_49_10	Limonene	Food	Limonene	13.18	28.4966666666667	91.3	['port3', 'port2', 'port2', 'port2', 'port2']	[85, 65, 677, 804, 1001]	0021-02-19	1
Dale	Edgar	4	1	Training	Trainingf	1000	port3	port3	10.6967287063599	0	1	2	0	469	1235	port3	02_19_21_09_49_46	MO	Blank	Food	13.18	28.4966666666667	91.3	['port2', 'port3', 'port3']	[469, 234, 1001]	0021-02-19	1
Dale	Edgar	4	1	Training	Trainingf	1000	port2	port2	10.5323090553284	0	1	2	0	1001	944	port2	02_19_21_09_50_21	Cotton	Food	Cotton	13.18	28.4966666666667	91.3	['port3', 'port3', 'port2']	[489, 455, 1001]	0021-02-19	1
Dale	Edgar	4	1	Training	Trainingf	1000	port1	port1	12.0033149719238	1	2	1	1001	1027	631	port2	02_19_21_09_50_59	Food	MO	Blank	13.18	28.4966666666667	91.3	['port3', 'port2', 'port2', 'port1']	[631, 1001, 26, 1001]	0021-02-19	0
Dale	Edgar	4	1	Training	Trainingf	1000	port3	port3	11.8172013759613	0	0	2	0	0	1455	port3	02_19_21_09_51_35	Limonene	Gloves	Food	13.18	28.4966666666667	91.3	['port3', 'port3']	[454, 1001]	0021-02-19	1
Dale	Edgar	4	1	Training	Trainingf	1000	port1	port1	14.3793365955353	2	1	0	1572	264	0	port1	02_19_21_09_52_14	Food	MO	Cotton	13.18	28.4966666666667	91.3	['port2', 'port1', 'port1']	[264, 571, 1001]	0021-02-19	1
Dale	Edgar	4	1	Training	Trainingf	1000	port3	port3	12.3861956596375	0	0	2	0	0	1382	port3	02_19_21_09_52_49	Gloves	Cotton	Food	13.18	28.4966666666667	91.3	['port3', 'port3']	[381, 1001]	0021-02-19	1
Dale	Edgar	4	1	Training	Trainingf	1000	port3	port3	10.3593842983246	0	0	2	0	0	1097	port3	02_19_21_09_53_22	Cotton	Gloves	Food	13.18	28.4966666666667	91.3	['port3', 'port3']	[96, 1001]	0021-02-19	1
Dale	Edgar	4	1	Training	Trainingf	1000	port1	port1	11.1609256267548	1	1	1	1001	564	426	port1	02_19_21_09_53_59	Food	Cotton	Gloves	13.18	28.4966666666667	91.3	['port3', 'port2', 'port1']	[426, 564, 1001]	0021-02-19	1
Dale	Edgar	4	1	Training	Trainingf	1000	port1	port1	5.81281518936157	1	0	0	1001	0	0	port1	02_19_21_09_54_26	Food	Limonene	Limonene	13.18	28.4966666666667	91.3	['port1']	[1001]	0021-02-19	1
Dale	Edgar	4	1	Training	Trainingf	1000	port3	port3	15.6432399749756	0	0	1	0	0	1001	port3	02_19_21_09_55_03	Blank	Limonene	Food	13.18	28.4966666666667	91.3	['port3']	[1001]	0021-02-19	1
Dale	Edgar	4	1	Training	Trainingf	1000	port3	port3	0.281183481216431	1	2	3	284	940	2047	port3	02_19_21_09_55_34	Limonene	Gloves	Food	13.18	28.4966666666667	91.3	['port1', 'port2', 'port2', 'port3', 'port3', 'port3']	[284, 179, 761, 176, 870, 1001]	0021-02-19	1
Dale	Edgar	4	1	Training	Trainingf	1000	port3	port3	14.2666983604431	4	2	2	1685	917	1569	port1	02_19_21_09_56_24	Limonene	MO	Food	13.18	28.4966666666667	91.3	['port2', 'port1', 'port1', 'port1', 'port1', 'port2', 'port3', 'port3']	[390, 482, 1001, 93, 109, 527, 568, 1001]	0021-02-19	0
Dale	Edgar	4	1	Training	Trainingf	1000	port2	port2	12.6718235015869	0	1	1	0	1001	442	port2	02_19_21_09_57_02	Blank	Food	Gloves	13.18	28.4966666666667	91.3	['port3', 'port2']	[442, 1001]	0021-02-19	1
Dale	Edgar	4	1	Training	Trainingf	1000	port2	port2	11.5977416038513	0	1	1	0	1001	422	port2	02_19_21_09_57_36	Gloves	Food	Gloves	13.18	28.4966666666667	91.3	['port3', 'port2']	[422, 1001]	0021-02-19	1
Dale	Edgar	4	1	Training	Trainingf	1000	port2	port2	18.4411072731018	0	1	1	0	1001	523	port2	02_19_21_09_58_19	Limonene	Food	Cotton	13.18	28.4966666666667	91.3	['port3', 'port2']	[523, 1001]	0021-02-19	1
Dale	Edgar	4	1	Training	Trainingf	1000	port1	port1	10.3048610687256	2	0	1	1028	0	180	port1	02_19_21_09_59_03	Food	Limonene	Gloves	13.18	28.4966666666667	91.3	['port1', 'port3', 'port1']	[27, 180, 1001]	0021-02-19	1
Dale	Edgar	4	1	Training	Trainingf	1000	port1	port1	13.5478277206421	2	1	1	1928	247	219	port1	02_19_21_09_59_43	Food	Limonene	MO	13.18	28.4966666666667	91.3	['port3', 'port2', 'port1', 'port1']	[219, 247, 927, 1001]	0021-02-19	1
Dale	Edgar	4	1	Training	Trainingf	1000	port2	port2	12.4871516227722	0	1	1	0	1001	233	port2	02_19_21_10_00_19	Cotton	Food	Limonene	13.18	28.4966666666667	91.3	['port3', 'port2']	[233, 1001]	0021-02-19	1
Dale	Edgar	4	1	Training	Trainingf	1000	port1	port1	11.1891438961029	1	2	3	1001	1830	1685	port3	02_19_21_10_01_02	Food	Cotton	Cotton	13.18	28.4966666666667	91.3	['port3', 'port3', 'port3', 'port2', 'port2', 'port1']	[252, 1001, 432, 1001, 829, 1001]	0021-02-19	0
Dale	Edgar	4	1	Training	Trainingf	1000	port1	port1	17.1913199424744	2	0	0	1713	0	0	port1	02_19_21_10_01_43	Food	Cotton	Blank	13.18	28.4966666666667	91.3	['port1', 'port1']	[712, 1001]	0021-02-19	1
Dale	Edgar	4	1	Training	Trainingf	1000	port3	port3	27.6631786823273	0	0	2	0	0	1517	port3	02_19_21_10_02_33	Blank	Limonene	Food	13.18	28.4966666666667	91.3	['port3', 'port3']	[516, 1001]	0021-02-19	1
Dale	Edgar	4	1	Training	Trainingf	1000	port1	port1	12.5669546127319	1	0	1	1001	0	355	port1	02_19_21_10_03_11	Food	Blank	Cotton	13.18	28.4966666666667	91.3	['port3', 'port1']	[355, 1001]	0021-02-19	1
Dale	Edgar	4	1	Training	Trainingf	1000	port3	port3	9.95615553855896	0	0	1	0	0	1001	port3	02_19_21_10_03_42	Gloves	Blank	Food	13.18	28.4966666666667	91.3	['port3']	[1001]	0021-02-19	1
Dale	Edgar	4	1	Training	Trainingf	1000	port2	port2	10.4693095684052	1	2	1	355	1945	426	port2	02_19_21_10_04_22	Limonene	Food	Gloves	13.18	28.4966666666667	91.3	['port3', 'port2', 'port1', 'port2']	[426, 944, 355, 1001]	0021-02-19	1
Dale	Edgar	4	1	Training	Trainingf	1000	port3	port3	11.4994440078735	0	0	1	0	0	1001	port3	02_19_21_10_04_55	Limonene	Blank	Food	13.18	28.4966666666667	91.3	['port3']	[1001]	0021-02-19	1
Dale	Edgar	4	1	Training	Trainingf	1000	port2	port2	0.877403259277344	2	1	1	420	1001	727	port2	02_19_21_10_05_36	Gloves	Food	Blank	13.18	28.4966666666667	91.3	['port1', 'port3', 'port1', 'port2']	[231, 727, 189, 1001]	0021-02-19	1
Dale	Edgar	4	1	Training	Trainingf	1000	port3	port3	18.7042405605316	0	0	1	0	0	1001	port3	02_19_21_10_06_16	Blank	Blank	Food	13.18	28.4966666666667	91.3	['port3']	[1001]	0021-02-19	1
Dale	Edgar	4	1	Training	Trainingf	1000	port1	port1	19.1451208591461	1	3	2	1001	1308	1425	port1	02_19_21_10_07_15	Food	Blank	Blank	13.18	28.4966666666667	91.3	['port3', 'port2', 'port2', 'port3', 'port2', 'port1']	[564, 487, 517, 861, 304, 1001]	0021-02-19	1
Dale	Edgar	4	1	Training	Trainingf	1000	port1	port1	1.84524273872375	2	1	0	1882	147	0	port1	02_19_21_10_07_44	Food	Gloves	Cotton	13.18	28.4966666666667	91.3	['port2', 'port1', 'port1']	[147, 881, 1001]	0021-02-19	1
Dale	Edgar	4	1	Training	Trainingf	1000	port1	port1	9.84724187850952	1	1	1	1001	277	244	port1	02_19_21_10_08_18	Food	Limonene	MO	13.18	28.4966666666667	91.3	['port3', 'port2', 'port1']	[244, 277, 1001]	0021-02-19	1
Dale	Edgar	4	1	Training	Trainingf	1000	port1	port1	13.7233901023865	1	1	0	1001	273	0	port1	02_19_21_10_08_55	Food	Cotton	Blank	13.18	28.4966666666667	91.3	['port2', 'port1']	[273, 1001]	0021-02-19	1
Dale	Edgar	4	1	Training	Trainingf	1000	port3	port3	20.0291426181793	0	0	1	0	0	1001	port3	02_19_21_10_09_37	MO	Blank	Food	13.18	28.4966666666667	91.3	['port3']	[1001]	0021-02-19	1
Dale	Edgar	4	1	Training	Trainingf	1000	port2	port2	12.9232187271118	0	1	1	0	1001	478	port2	02_19_21_10_10_15	Gloves	Food	Blank	13.18	28.4966666666667	91.3	['port3', 'port2']	[478, 1001]	0021-02-19	1
Dale	Edgar	4	1	Training	Trainingf	1000	port3	port3	11.5339548587799	0	0	2	0	0	1615	port3	02_19_21_10_10_49	Gloves	MO	Food	13.18	28.4966666666667	91.3	['port3', 'port3']	[614, 1001]	0021-02-19	1
Dale	Edgar	4	1	Training	Trainingf	1000	port2	port2	14.4849419593811	0	1	0	0	1001	0	port2	02_19_21_10_11_25	Limonene	Food	Gloves	13.18	28.4966666666667	91.3	['port2']	[1001]	0021-02-19	1
Dale	Edgar	4	1	Training	Trainingf	1000	port2	port2	11.7839143276215	1	1	1	428	1001	195	port2	02_19_21_10_12_02	MO	Food	Limonene	13.18	28.4966666666667	91.3	['port3', 'port1', 'port2']	[195, 428, 1001]	0021-02-19	1
Dale	Edgar	4	2	Training	Trainingf	2000	port2	port2	23.2798547744751	1	9	1	644	7547	545	port2	02_19_21_13_01_25	Limonene	Food	Cotton	18.95	29.8466666666667	91.09	['port2', 'port2', 'port2', 'port3', 'port2', 'port1', 'port2', 'port2', 'port2', 'port2', 'port2']	[508, 629, 945, 545, 906, 644, 275, 1160, 163, 960, 2001]	0021-02-19	1
Dale	Edgar	4	2	Training	Trainingf	2000	port3	port3	9.11253309249878	1	2	5	279	706	3676	port3	02_19_21_13_02_17	Limonene	Gloves	Food	18.95	29.8466666666667	91.09	['port3', 'port2', 'port2', 'port1', 'port3', 'port3', 'port3', 'port3']	[386, 182, 524, 279, 14, 201, 1074, 2001]	0021-02-19	1
Dale	Edgar	4	2	Training	Trainingf	2000	port1	port1	11.705771446228	5	1	1	4305	59	347	port1	02_19_21_13_03_00	Food	MO	Gloves	18.95	29.8466666666667	91.09	['port3', 'port2', 'port1', 'port1', 'port1', 'port1', 'port1']	[347, 59, 737, 48, 1391, 128, 2001]	0021-02-19	1
Dale	Edgar	4	2	Training	Trainingf	2000	port3	port3	18.9385235309601	2	3	3	870	665	3868	port3	02_19_21_13_04_11	Gloves	Blank	Food	18.95	29.8466666666667	91.09	['port1', 'port2', 'port1', 'port3', 'port2', 'port3', 'port2', 'port3']	[545, 39, 325, 1010, 595, 857, 31, 2001]	0021-02-19	1
Dale	Edgar	4	2	Training	Trainingf	2000	port2	port2	24.4617207050323	0	3	1	0	4479	161	port2	02_19_21_13_05_07	Limonene	Food	Blank	18.95	29.8466666666667	91.09	['port3', 'port2', 'port2', 'port2']	[161, 810, 1668, 2001]	0021-02-19	1
Dale	Edgar	4	2	Training	Trainingf	2000	port2	port2	10.2367208003998	0	3	2	0	3283	401	port2	02_19_21_13_06_00	MO	Food	MO	18.95	29.8466666666667	91.09	['port3', 'port2', 'port3', 'port2', 'port2']	[177, 539, 224, 743, 2001]	0021-02-19	1
Dale	Edgar	4	2	Training	Trainingf	2000	port3	port3	10.6402177810669	4	2	3	785	623	4065	port3	02_19_21_13_06_54	Blank	Cotton	Food	18.95	29.8466666666667	91.09	['port2', 'port1', 'port2', 'port1', 'port1', 'port1', 'port3', 'port3', 'port3']	[261, 399, 362, 220, 95, 71, 528, 1536, 2001]	0021-02-19	1
Dale	Edgar	4	2	Training	Trainingf	2000	port1	port1	9.87466907501221	4	0	2	3939	0	127	port1	02_19_21_13_07_48	Food	Gloves	Cotton	18.95	29.8466666666667	91.09	['port3', 'port3', 'port1', 'port1', 'port1', 'port1']	[60, 67, 779, 1106, 53, 2001]	0021-02-19	1
Dale	Edgar	4	2	Training	Trainingf	2000	port2	port2	19.727198600769	0	4	1	0	5444	5	port2	02_19_21_13_08_41	Blank	Food	Blank	18.95	29.8466666666667	91.09	['port3', 'port2', 'port2', 'port2', 'port2']	[5, 406, 1045, 1992, 2001]	0021-02-19	1
Dale	Edgar	4	2	Training	Trainingf	2000	port1	port1	8.68106842041016	3	3	2	4228	314	366	port1	02_19_21_13_09_34	Food	Blank	MO	18.95	29.8466666666667	91.09	['port3', 'port2', 'port2', 'port2', 'port1', 'port3', 'port1', 'port1']	[161, 112, 44, 158, 409, 205, 1818, 2001]	0021-02-19	1
Dale	Edgar	4	2	Training	Trainingf	2000	port2	port2	7.6586606502533	2	3	1	540	2431	3	port2	02_19_21_13_10_19	MO	Food	Limonene	18.95	29.8466666666667	91.09	['port3', 'port2', 'port2', 'port1', 'port1', 'port2']	[3, 49, 381, 27, 513, 2001]	0021-02-19	1
Dale	Edgar	4	2	Training	Trainingf	2000	port1	port1	15.6271634101868	5	0	1	5530	0	297	port1	02_19_21_13_11_12	Food	Cotton	Limonene	18.95	29.8466666666667	91.09	['port3', 'port1', 'port1', 'port1', 'port1', 'port1']	[297, 684, 862, 77, 1906, 2001]	0021-02-19	1
Dale	Edgar	4	2	Training	Trainingf	2000	port2	port2	16.04430103302	0	2	0	0	3277	0	port2	02_19_21_13_11_58	Gloves	Food	Blank	18.95	29.8466666666667	91.09	['port2', 'port2']	[1276, 2001]	0021-02-19	1
Dale	Edgar	4	2	Training	Trainingf	2000	port2	port2	8.39290404319763	1	3	0	526	4075	0	port2	02_19_21_13_12_40	MO	Food	Limonene	18.95	29.8466666666667	91.09	['port2', 'port1', 'port2', 'port2']	[416, 526, 1658, 2001]	0021-02-19	1
Dale	Edgar	4	2	Training	Trainingf	2000	port3	port3	12.0562708377838	2	2	8	1241	574	6376	port3	02_19_21_13_14_09	Cotton	Limonene	Food	18.95	29.8466666666667	91.09	['port3', 'port3', 'port2', 'port1', 'port3', 'port3', 'port2', 'port1', 'port3', 'port3', 'port3', 'port3']	[238, 1369, 157, 530, 444, 203, 417, 711, 330, 811, 980, 2001]	0021-02-19	1
Dale	Edgar	4	2	Training	Trainingf	2000	port1	port1	11.4323723316193	2	0	1	2524	0	296	port1	02_19_21_13_15_05	Food	MO	Cotton	18.95	29.8466666666667	91.09	['port3', 'port1', 'port1']	[296, 523, 2001]	0021-02-19	1
Dale	Edgar	4	2	Training	Trainingf	2000	port1	port1	9.54846286773682	1	1	1	2001	132	158	port1	02_19_21_13_15_41	Food	Blank	Cotton	18.95	29.8466666666667	91.09	['port3', 'port2', 'port1']	[158, 132, 2001]	0021-02-19	1
Dale	Edgar	4	2	Training	Trainingf	2000	port1	port1	11.1972942352295	1	1	1	2001	477	249	port1	02_19_21_13_16_18	Food	Gloves	MO	18.95	29.8466666666667	91.09	['port3', 'port2', 'port1']	[249, 477, 2001]	0021-02-19	1
Dale	Edgar	4	2	Training	Trainingf	2000	port3	port3	6.92230296134949	0	2	2	0	500	2221	port3	02_19_21_13_16_59	Gloves	MO	Food	18.95	29.8466666666667	91.09	['port2', 'port3', 'port2', 'port3']	[43, 220, 457, 2001]	0021-02-19	1
Dale	Edgar	4	2	Training	Trainingf	2000	port3	port3	7.73467016220093	1	1	4	723	612	4407	port3	02_19_21_13_17_40	MO	MO	Food	18.95	29.8466666666667	91.09	['port2', 'port1', 'port3', 'port3', 'port3', 'port3']	[612, 723, 794, 1585, 27, 2001]	0021-02-19	1
Dale	Edgar	4	2	Training	Trainingf	2000	port2	port2	10.0738153457642	5	2	1	2049	2037	231	port2	02_19_21_13_18_26	Blank	Food	Cotton	18.95	29.8466666666667	91.09	['port3', 'port1', 'port1', 'port1', 'port1', 'port1', 'port2', 'port2']	[231, 265, 478, 77, 961, 268, 36, 2001]	0021-02-19	1
Dale	Edgar	4	2	Training	Trainingf	2000	port1	port1	9.87226510047913	2	1	1	3471	319	236	port1	02_19_21_13_19_08	Food	Gloves	MO	18.95	29.8466666666667	91.09	['port3', 'port2', 'port1', 'port1']	[236, 319, 1470, 2001]	0021-02-19	1
Dale	Edgar	4	2	Training	Trainingf	2000	port1	port1	12.6380867958069	6	2	1	5935	269	476	port1	02_19_21_13_20_08	Food	MO	Limonene	18.95	29.8466666666667	91.09	['port1', 'port1', 'port1', 'port1', 'port3', 'port2', 'port2', 'port1', 'port1']	[332, 268, 1112, 643, 476, 193, 76, 1579, 2001]	0021-02-19	1
Dale	Edgar	4	2	Training	Trainingf	2000	port3	port3	10.825959444046	1	1	2	540	569	2765	port3	02_19_21_13_20_57	Limonene	Limonene	Food	18.95	29.8466666666667	91.09	['port3', 'port1', 'port2', 'port3']	[764, 540, 569, 2001]	0021-02-19	1
Dale	Edgar	4	2	Training	Trainingf	2000	port2	port2	11.3469958305359	0	1	0	0	2001	0	port2	02_19_21_13_21_30	MO	Food	Limonene	18.95	29.8466666666667	91.09	['port2']	[2001]	0021-02-19	1
Dale	Edgar	4	2	Training	Trainingf	2000	port3	port3	18.8273253440857	0	0	2	0	0	3117	port3	02_19_21_13_22_12	Limonene	Blank	Food	18.95	29.8466666666667	91.09	['port3', 'port3']	[1116, 2001]	0021-02-19	1
Dale	Edgar	4	2	Training	Trainingf	2000	port2	port2	16.895393371582	0	2	1	0	3492	282	port2	02_19_21_13_22_57	MO	Food	Cotton	18.95	29.8466666666667	91.09	['port3', 'port2', 'port2']	[282, 1491, 2001]	0021-02-19	1
Dale	Edgar	4	2	Training	Trainingf	2000	port1	port1	8.39185070991516	1	1	1	2001	348	316	port1	02_19_21_13_23_31	Food	Limonene	Cotton	18.95	29.8466666666667	91.09	['port3', 'port2', 'port1']	[316, 348, 2001]	0021-02-19	1
Dale	Edgar	4	2	Training	Trainingf	2000	port3	port3	10.0171957015991	2	1	1	1116	302	2001	port3	02_19_21_13_24_25	Limonene	Cotton	Food	18.95	29.8466666666667	91.09	['port2', 'port1', 'port1', 'port3']	[302, 594, 522, 2001]	0021-02-19	1
Dale	Edgar	4	2	Training	Trainingf	2000	port3	port3	13.3626773357391	0	0	1	0	0	2001	port3	02_19_21_13_25_00	Limonene	Cotton	Food	18.95	29.8466666666667	91.09	['port3']	[2001]	0021-02-19	1
Dale	Edgar	4	2	Training	Trainingf	2000	port3	port3	11.0311505794525	0	1	2	0	386	3432	port3	02_19_21_13_26_00	Blank	Cotton	Food	18.95	29.8466666666667	91.09	['port3', 'port2', 'port3']	[1431, 386, 2001]	0021-02-19	1
Dale	Edgar	4	2	Training	Trainingf	2000	port1	port1	9.70566463470459	1	0	1	2001	0	321	port1	02_19_21_13_26_36	Food	Blank	Blank	18.95	29.8466666666667	91.09	['port3', 'port1']	[321, 2001]	0021-02-19	1
Dale	Edgar	4	2	Training	Trainingf	2000	port2	port2	11.463118314743	0	1	1	0	2001	542	port2	02_19_21_13_27_11	MO	Food	Limonene	18.95	29.8466666666667	91.09	['port3', 'port2']	[542, 2001]	0021-02-19	1
Dale	Edgar	4	2	Training	Trainingf	2000	port3	port3	13.1407561302185	0	0	1	0	0	2001	port3	02_19_21_13_27_46	Blank	Gloves	Food	18.95	29.8466666666667	91.09	['port3']	[2001]	0021-02-19	1
Dale	Edgar	4	2	Training	Trainingf	2000	port2	port2	10.0516841411591	0	1	0	0	2001	0	port2	02_19_21_13_28_17	Limonene	Food	Gloves	18.95	29.8466666666667	91.09	['port2']	[2001]	0021-02-19	1
Dale	Edgar	4	2	Training	Trainingf	2000	port1	port1	6.58144044876099	1	0	1	2001	0	4	port1	02_19_21_13_28_49	Food	Cotton	MO	18.95	29.8466666666667	91.09	['port3', 'port1']	[4, 2001]	0021-02-19	1
Dale	Edgar	4	2	Training	Trainingf	2000	port2	port2	7.57843542098999	0	2	1	0	3922	170	port2	02_19_21_13_29_28	MO	Food	Cotton	18.95	29.8466666666667	91.09	['port3', 'port2', 'port2']	[170, 1921, 2001]	0021-02-19	1
Dale	Edgar	4	2	Training	Trainingf	2000	port1	port1	9.50283479690552	1	1	1	2001	447	339	port1	02_19_21_13_30_03	Food	Cotton	Gloves	18.95	29.8466666666667	91.09	['port3', 'port2', 'port1']	[339, 447, 2001]	0021-02-19	1
Dale	Edgar	4	2	Training	Trainingf	2000	port3	port3	9.68704509735107	0	0	2	0	0	2517	port3	02_19_21_13_30_36	Gloves	Blank	Food	18.95	29.8466666666667	91.09	['port3', 'port3']	[516, 2001]	0021-02-19	1
Dale	Edgar	4	2	Training	Trainingf	2000	port1	port1	11.89297747612	1	1	1	2001	636	308	port1	02_19_21_13_31_14	Food	Blank	Blank	18.95	29.8466666666667	91.09	['port3', 'port2', 'port1']	[308, 636, 2001]	0021-02-19	1
Dale	Edgar	5	1	Training	Trainingf	2000	port3	port3	17.2129089832306	1	1	3	321	253	3800	port3	02_22_21_10_46_24	Cotton	MO	Food	21.4133333333333	34.3666666666667	90.9233333333333	['port1', 'port3', 'port2', 'port3', 'port3']	[321, 993, 253, 806, 2001]	0021-02-22	1
Dale	Edgar	5	1	Training	Trainingf	2000	port1	port1	10.5594449043274	1	0	1	2001	0	481	port1	02_22_21_10_46_59	Food	Limonene	MO	21.4133333333333	34.3666666666667	90.9233333333333	['port3', 'port1']	[481, 2001]	0021-02-22	1
Dale	Edgar	5	1	Training	Trainingf	2000	port2	port2	7.72622561454773	0	1	2	0	2001	923	port2	02_22_21_10_47_33	Cotton	Food	Gloves	21.4133333333333	34.3666666666667	90.9233333333333	['port3', 'port3', 'port2']	[528, 395, 2001]	0021-02-22	1
Dale	Edgar	5	1	Training	Trainingf	2000	port2	port2	12.333443403244	0	1	1	0	2001	320	port2	02_22_21_10_48_09	Cotton	Food	Cotton	21.4133333333333	34.3666666666667	90.9233333333333	['port3', 'port2']	[320, 2001]	0021-02-22	1
Dale	Edgar	5	1	Training	Trainingf	2000	port2	port2	10.0344002246857	0	1	1	0	2001	436	port2	02_22_21_10_48_43	Blank	Food	Gloves	21.4133333333333	34.3666666666667	90.9233333333333	['port3', 'port2']	[436, 2001]	0021-02-22	1
Dale	Edgar	5	1	Training	Trainingf	2000	port1	port1	9.31264495849609	1	1	1	2001	649	362	port1	02_22_21_10_49_18	Food	Cotton	Limonene	21.4133333333333	34.3666666666667	90.9233333333333	['port3', 'port2', 'port1']	[362, 649, 2001]	0021-02-22	1
[truncated: 21,773 more rows]
